# Supplementary material for: Towards an in-depth characterization of Symbiodiniaceae in tropical giant clams via metabarcoding of pooled multi-gene amplicons
Source: PeerJ. 2019 May 13;7:e6898. doi: 10.7717/peerj.6898 (PMC6521813; doi:10.7717/peerj.6898)
Supplement: Supplemental Information 3 — Sequence counts and blast annotations for the 21 PCR amplicon samples analyzed in pooled and individually (controls) over three distinct genes (23S, ITS2, LSU). Sheet 1 includes the merged counts and dereplicated data; Sheet 2 includes exact 23S sequence matches against the Takabayashi et al. (2012) database and NCBI; Sheet 3 includes retained 23S genotypes following the 0.05% abundance threshold; Sheet 4 includes exact ITS2 sequence matches against the GeoSymbio database and NCBI; Sheet 5 includes retained ITS2 genotypes following the 0.05% abundance threshold; Sheet 6 includes exact LSU sequence matches against the Pochon et al. (2012) database and NCBI; and Sheet 7 includes retained LSU genotypes following the 0.05% abundance threshold. [file peerj-07-6898-s003.xlsx]

## Sheet: Merge and Dereplication Data
Sample	Source reads		Merged reads				NetMerge				Derep			DerepNet			Derep2			23S					ITS2					LSU
ID	Reads		Reads	Length	EE*		Reads	Length	EE*		Reads	UniqSeq		Reads	UniqSeq		Reads	UniqSeq		Reads	Normalized reads	UniqSeq	Normalized UniSeq		Reads	Normalized reads	UniqSeq	Normalized UniSeq		Reads	Normalized reads	UniqSeq	Normalized UniSeq
S141	75731		72528	274.9	0.37		53654	266.9	0.07		53654	8643		53320	8361		53320	7774		22072	0.432183	1722	7.24168		17813	0.688975	2341	4.88798		13435	1.0315	3711	5.17025
S142	89975		86042	272.7	0.32		65312	266.1	0.07		65312	8769		64938	8458		64938	7716		26504	0.347102	1383	5.81606		24395	0.876744	2979	6.22012		14040	0.932545	3355	4.67426
S143	78009		71693	276.9	0.39		48881	265.4	0.08		48881	8306		48638	8092		48638	7535		21061	0.331792	1322	5.55953		10256	0.572135	1944	4.05905		17321	1.1866	4269	5.94767
S144	172319		165932	276	0.32		126860	269.7	0.07		126860	14743		126200	14218		126200	13011		48941	0.563194	2244	9.4369		39131	1.30172	4423	9.23517		38128	1.76336	6344	8.83861
S145	147293		141390	286.7	0.36		104743	281	0.07		104743	13274		104167	12815		104167	11817		31048	0.431932	1721	7.23748		34457	1.25964	4280	8.93659		38662	1.6166	5816	8.10299
S146	72548		67511	268.3	0.31		51886	261.4	0.06		51886	6917		51622	6689		51622	6113		23268	0.330537	1317	5.5385		16817	0.69957	2377	4.96315		11537	0.672378	2419	3.37021
S147	118815		113618	291	0.43		79339	279.9	0.08		79339	14645		78651	14073		78651	13218		29870	0.486896	1940	8.15846		32449	2.03691	6921	14.451		16332	1.21106	4357	6.07027
S148	50176		47015	280.2	0.35		34810	272.7	0.07		34810	7227		34536	6989		34536	6590		12577	0.291636	1162	4.88666		11695	0.753429	2560	5.34525		10264	0.79718	2868	3.99576
S149	4728		4208	238.6	0.27		3381	230.9	0.05		3381	753		3365	737		3365	685		2400	0.0825716	329	1.38357		366	0.0394373	134	0.27979		599	0.0617064	222	0.309296
S150	88926		81368	281.2	0.38		59387	274.3	0.07		59387	9496		59072	9233		59072	8573		20788	0.310961	1239	5.21048		22068	1.16664	3964	8.27678		16216	0.936715	3370	4.69516
S151	53016		50461	272.1	0.32		38314	265.3	0.06		38314	5384		38144	5238		38144	4813		15964	0.25926	1033	4.34417		12882	0.602449	2047	4.27411		9298	0.481699	1733	2.41446
S152	60107		57729	281	0.37		42239	271.8	0.07		42239	9626		41890	9324		41890	8795		17075	0.327777	1306	5.49224		13108	1.06804	3629	7.57731		11707	1.07291	3860	5.37784
S141 (ITS2 Control)	85824		81572	311.2	0.49		52588	311	0.09		52588	6040		52344	5833		52344	5228		8	0.00100391	4	0.0168216		52335	1.53717	5223	10.9056		1	0.000277957	1	0.00139322
S142 (ITS2 Control)	81924		76538	309	0.42		52270	309	0.09		52270	5944		52004	5719		52004	5063		10	0.00100391	4	0.0168216		51988	1.48714	5053	10.5506		6	0.00166774	6	0.00835934
S143 (ITS2 Control)	130		41	325.1	2.74		13	267.9	0.09		13	10		13	10		13	10		5	0.000501955	2	0.00841078		6	0.00176585	6	0.0125279		2	0.000555914	2	0.00278645
S141 (LSU Control)	56565		52378	324.6	0.63		31134	324.2	0.11		31134	7789		30773	7481		30773	7259		8	0.00100391	4	0.0168216		7	0.00147154	5	0.0104399		30758	2.01519	7250	10.1009
S142 (LSU Control)	92110		87706	323.7	0.42		62629	323.6	0.09		62629	11588		62152	11189		62152	10653		23	0.00326271	13	0.0546701		0	0	0	0		62129	2.95746	10640	14.8239
S143 (LSU Control)	114431		97958	323.7	0.42		69823	323.7	0.09		69823	12531		69327	12093		69327	11545		9	0.00125489	5	0.021027		0	0	0	0		69318	3.20762	11540	16.0778
S141 (23S Control)	77522		76578	197.5	0.14		66763	196.2	0.03		66763	4725		66405	4478		66405	3921		66399	0.982577	3915	16.4641		3	0.000882924	3	0.00626396		3	0.000833871	3	0.00417967
S142 (23S Control)	42004		41492	196.1	0.13		36422	195.9	0.03		36422	2168		36275	2058		36275	1729		36263	0.43143	1719	7.22907		3	0.000882924	3	0.00626396		9	0.0019457	7	0.00975256
S143 (23S Control)	27894		27540	196.1	0.13		24239	195.9	0.03		24239	1682		24153	1612		24153	1399		24149	0.350114	1395	5.86652		1	0.000294308	1	0.00208799		3	0.000833871	3	0.00417967
Total	1590047		1501298				1104687	5652.8			1104687	160260		1097989	154700		1097989	143447		398442	5.968	23779	100		339780	14.0953	47893	100		359768	19.9506	71776	100
* EE = expected error. The expected number of errors for a read is the sum of the error probabilities calculated from the Phred/Q score for each base. For example, a base with Q=20 means that the error probability is 1% (Edgar RC and Flyvbjerg H (2015) Error filtering, pair assembly and error correction for next-generation sequencing reads. Bioinformatics 31(21): 3476-3482).

## Sheet: 23S Exact Matches (original)
Sample	Merged	Total reads	Proportion of reads	Total reads	Proportion of total reads		Matching genotypes from 23S Symbiodinium Database (Takabayashi et al. 2012)																	Matching genotypes against the NCBI Database (accession numbers)
ID	reads	matching 23S Database	matching 23S Database (%)	matching NCBI Database	matching both Databases (%)		chvA10	chvA12	chvA14	chvA16	chvA19	chvA2	chvC1	chvC2	chvC3	chvC5	chvF3	chvF4	chvG13	chvG18	chvH1	chva17		FR773857	HM032148	HM032149	HM032150	HM032151	HM032152	HM032153	HM032154	HM032157	HM032158	HM032159	HM032161	HM032167	HM032171	HM032179	HM032180	HM034766	HM034767	HM034768	JN557979	JN557980	JN558022	JQ247055	KF492676	KF623553	KM816409
S141	22072	20339	92.15	783	95.7		0	19	29	44	35	17065	3142	1	0	3	0	0	0	0	0	1		0	123	2	1	0	0	0	0	2	0	0	0	634	0	0	0	1	6	3	2	2	2	0	1	4	0
S142	26504	24963	94.19	734	96.96		0	41	40	61	23	24790	0	0	0	0	0	1	0	0	0	7		0	0	0	0	0	0	0	0	0	0	0	0	733	0	0	0	0	0	0	0	0	1	0	0	0	0
S143	21061	19576	92.95	706	96.3		0	28	23	48	37	19434	0	0	0	0	0	0	0	0	0	6		0	0	0	0	0	0	0	0	0	0	0	0	706	0	0	0	0	0	0	0	0	0	0	0	0	0
S144	48941	45769	93.52	1446	96.47		1	63	88	119	65	45422	0	0	0	0	0	0	0	0	0	11		0	0	0	0	0	0	0	0	0	0	0	0	1445	0	0	0	0	0	0	0	0	1	0	0	0	0
S145	31048	28948	93.24	1021	96.52		0	46	38	84	64	28701	0	0	0	0	2	1	0	0	0	12		0	0	0	0	0	0	0	0	0	0	0	0	1015	0	0	0	0	0	0	0	0	6	0	0	0	0
S146	23268	21858	93.94	645	96.71		0	34	43	55	42	21679	0	0	0	0	0	0	0	0	0	5		0	0	0	0	0	0	0	0	0	0	0	0	645	0	0	0	0	0	0	0	0	0	0	0	0	0
S147	29870	27290	91.36	1064	94.92		0	31	42	55	45	21383	5728	1	1	1	0	0	0	0	0	3		0	235	1	1	1	3	2	1	2	5	0	2	770	0	0	0	1	11	1	3	0	0	0	0	17	0
S148	12577	10802	85.89	1181	95.28		0	11	12	27	16	8246	2485	0	0	1	0	0	1	3	0	0		0	117	2	0	2	0	0	0	2	2	0	1	334	0	5	708	0	1	1	0	0	2	0	0	4	0
S149	2400	2251	93.79	75	96.92		0	4	2	12	2	2228	2	0	0	0	0	0	0	0	0	1		0	0	0	0	0	0	0	0	0	0	0	0	75	0	0	0	0	0	0	0	0	0	0	0	0	0
S150	20788	19381	93.23	648	96.35		0	16	23	45	35	19237	20	0	0	0	1	1	0	0	0	3		0	2	0	0	0	0	0	0	0	0	0	0	644	0	0	0	0	0	0	0	0	2	0	0	0	0
S151	15964	15017	94.07	425	96.73		0	21	28	41	30	14892	2	0	0	0	1	0	0	0	0	2		0	0	0	0	0	0	0	0	0	0	0	0	425	0	0	0	0	0	0	0	0	0	0	0	0	0
S152	17075	15743	92.2	644	95.97		0	17	17	31	29	14110	1533	0	0	0	0	1	0	0	0	5		2	74	0	0	0	1	1	0	0	2	2	0	510	0	0	40	1	9	0	0	0	0	0	0	2	0
S141 (ITS2 Control)	8	8	100	0	100		0	0	0	0	0	6	1	0	0	0	1	0	0	0	0	0		0	0	0	0	0	0	0	0	0	0	0	0	0	0	0	0	0	0	0	0	0	0	0	0	0	0
S142 (ITS2 Control)	10	10	100	0	100		0	0	0	0	0	8	0	0	0	0	2	0	0	0	0	0		0	0	0	0	0	0	0	0	0	0	0	0	0	0	0	0	0	0	0	0	0	0	0	0	0	0
S143 (ITS2 Control)	5	5	100	0	100		0	0	0	0	0	4	0	0	0	0	1	0	0	0	0	0		0	0	0	0	0	0	0	0	0	0	0	0	0	0	0	0	0	0	0	0	0	0	0	0	0	0
S141 (LSU Control)	8	8	100	0	100		0	0	0	0	0	7	0	0	0	0	1	0	0	0	0	0		0	0	0	0	0	0	0	0	0	0	0	0	0	0	0	0	0	0	0	0	0	0	0	0	0	0
S142 (LSU Control)	23	22	95.65	1	100		0	0	0	0	0	7	0	0	0	0	8	7	0	0	0	0		0	0	0	0	0	0	0	0	0	0	0	0	0	1	0	0	0	0	0	0	0	0	0	0	0	0
S143 (LSU Control)	9	9	100	0	100		0	0	0	0	0	5	0	0	0	0	2	2	0	0	0	0		0	0	0	0	0	0	0	0	0	0	0	0	0	0	0	0	0	0	0	0	0	0	0	0	0	0
S141 (23S Control)	66399	60860	91.66	2456	95.36		0	86	92	129	115	51436	8978	1	2	1	2	6	0	0	2	10		0	362	2	2	1	3	7	2	1	13	1	0	1991	0	0	0	1	24	1	4	0	2	1	16	21	1
S142 (23S Control)	36263	34194	94.29	982	97		0	54	44	72	48	33960	0	0	0	0	3	3	0	0	0	10		0	0	0	0	0	0	0	0	0	0	0	0	981	0	0	0	0	0	0	0	0	0	1	0	0	0
S143 (23S Control)	24149	22508	93.2	817	96.59		0	31	34	55	26	22351	0	0	0	0	1	4	0	0	0	6		0	0	0	0	0	0	0	0	0	0	0	0	817	0	0	0	0	0	0	0	0	0	0	0	0	0
Total	398442	369561		13628			1	502	555	878	612	344971	21891	3	3	6	25	26	1	3	2	82		2	913	7	4	4	7	10	3	7	22	3	3	11725	1	5	748	4	51	6	9	2	16	2	17	48	1
[truncated: 1 more columns]

## Sheet: 23S Exact Matches (>0.05%) 
Sample	Matching genotypes from 23S Symbiodinium Database							Matching genotypes against the NCBI Database
ID	chvA12	chvA14	chvA16	chvA19	chvA2	chvC1		HM032148 Clade C	HM032167 Clade A	HM032180 Clade G	HM034767 Clade C	KF623553 Clone Fs649c7FFS Clade C
S141	19	29	44	35	17065	3142		123	634	0	0	0
S142	41	40	61	23	24790	0		0	733	0	0	0
S143	28	23	48	37	19434	0		0	706	0	0	0
S144	63	88	119	65	45422	0		0	1445	0	0	0
S145	46	38	84	64	28701	0		0	1015	0	0	0
S146	34	43	55	42	21679	0		0	645	0	0	0
S147	31	42	55	45	21383	5728		235	770	0	0	17
S148	11	12	27	16	8246	2485		117	334	708	0	0
S149	4	2	12	2	2228	2		0	75	0	0	0
S150	16	23	45	35	19237	20		0	644	0	0	0
S151	21	28	41	30	14892	0		0	425	0	0	0
S152	17	17	31	29	14110	1533		74	510	40	9	0
								free-living	free living	free living	free living	uncultured Symbiodinium

## Sheet: ITS_Exact Matches (original)
Sample	Merged	Total reads	Proportion of reads	Total reads	Proportion of total reads		Matching genotypes from ITS2 Symbiodinium Database Franklin et al. 2012)
ID	reads	matching ITS2 Database	matching ITS2 Database (%)	matching NCBI Database	matching both Databases (%)		ITS_A11	ITS_A3	ITS_A4	ITS_A5	ITS_A6	ITS_A8	ITS_C#	ITS_C1.5	ITS_C1.6	ITS_C1.7	ITS_C1.v1a	ITS_C1.v1b	ITS_C105	ITS_C106a	ITS_C107	ITS_C11	ITS_C120a	ITS_C123	ITS_C14	ITS_C15.1	ITS_C15h	ITS_C1f	ITS_C1g	ITS_C1h	ITS_C1i	ITS_C1j	ITS_C1m_1	ITS_C1m_2	ITS_C1r	ITS_C1s	ITS_C20	ITS_C22a	ITS_C23	ITS_C24	ITS_C25	ITS_C28	ITS_C29	ITS_C3.11	ITS_C3.14	ITS_C3.7	ITS_C3.8	ITS_C31.5	ITS_C31.6
S141	17813	16548	92.9	680	96.72		0	7907	0	11	8494	1	0	0	0	0	0	0	0	0	0	0	0	0	0	0	0	0	0	0	0	0	0	0	0	0	0	0	0	0	0	0	0	0	0	0	0	0	0
S142	24395	15828	64.88	2627	75.65		0	790	0	15	15023	0	0	0	0	0	0	0	0	0	0	0	0	0	0	0	0	0	0	0	0	0	0	0	0	0	0	0	0	0	0	0	0	0	0	0	0	0	0
S143	10256	9919	96.71	334	99.97		1	9902	0	0	15	0	0	0	0	0	0	1	0	0	0	0	0	0	0	0	0	0	0	0	0	0	0	0	0	0	0	0	0	0	0	0	0	0	0	0	0	0	0
S144	39131	38212	97.65	902	99.96		0	553	0	17	37642	0	0	0	0	0	0	0	0	0	0	0	0	0	0	0	0	0	0	0	0	0	0	0	0	0	0	0	0	0	0	0	0	0	0	0	0	0	0
S145	34457	30317	87.99	1114	91.22		0	1537	1	63	28714	1	0	0	0	0	0	0	0	0	0	0	0	0	0	0	0	0	0	0	0	0	0	0	0	0	0	0	0	0	0	0	0	0	0	0	0	0	0
S146	16817	16423	97.66	383	99.93		0	558	0	18	15846	0	0	0	0	0	0	0	0	0	0	0	0	0	0	0	0	0	0	0	0	0	0	0	0	0	0	0	0	0	0	0	0	0	0	0	0	0	0
S147	32449	6186	19.06	25691	98.24		0	1815	0	1	7	0	6	38	41	47	9	9	0	43	1	1	12	43	1	0	4	17	32	24	25	4	27	5	25	9	18	1	0	3	4	0	29	0	50	7	1	1	2
S148	11695	9030	77.21	1364	88.88		0	8392	0	5	495	0	0	0	0	0	0	0	0	0	0	0	0	0	0	0	0	0	0	0	0	0	0	0	0	0	0	0	0	0	0	0	0	0	0	0	0	0	0
S149	366	358	97.81	8	100		0	341	0	0	17	0	0	0	0	0	0	0	0	0	0	0	0	0	0	0	0	0	0	0	0	0	0	0	0	0	0	0	0	0	0	0	0	0	0	0	0	0	0
S150	22068	16728	75.8	2510	87.18		0	11142	0	27	5366	0	0	1	4	1	1	2	1	3	0	0	0	1	0	1	0	0	5	2	1	0	3	2	0	0	2	0	1	3	0	0	0	0	2	1	0	0	0
S151	12882	12559	97.49	318	99.96		0	333	0	4	12221	0	0	0	0	0	0	0	0	0	0	0	0	0	0	0	0	0	0	0	0	0	0	0	0	0	0	0	0	0	0	0	0	0	0	0	0	0	0
S152	13108	6678	50.95	6343	99.34		0	1669	0	3	3997	0	1	8	13	73	4	3	0	4	0	0	0	2	1	0	0	9	8	7	12	1	5	0	6	3	3	0	3	1	2	2	2	1	16	0	0	0	0
S141 (ITS2 Control)	52335	48722	93.1	0	93.1		0	22915	0	48	25309	0	0	0	0	0	0	0	0	0	0	0	0	0	0	0	0	0	0	0	0	0	0	0	0	0	0	0	0	0	0	0	0	0	0	0	0	0	0
S142 (ITS2 Control)	51988	33596	64.62	0	64.62		1	1739	0	41	31813	1	0	0	1	0	0	0	0	0	0	0	0	0	0	0	0	0	0	0	0	0	0	0	0	0	0	0	0	0	0	0	0	0	0	0	0	0	0
S143 (ITS2 Control)	6	5	83.33	0	83.33		0	3	0	0	2	0	0	0	0	0	0	0	0	0	0	0	0	0	0	0	0	0	0	0	0	0	0	0	0	0	0	0	0	0	0	0	0	0	0	0	0	0	0
S141 (LSU Control)	7	5	71.43	0	71.43		0	1	0	0	4	0	0	0	0	0	0	0	0	0	0	0	0	0	0	0	0	0	0	0	0	0	0	0	0	0	0	0	0	0	0	0	0	0	0	0	0	0	0
S142 (LSU Control)	0	0	0	0	0		0	0	0	0	0	0	0	0	0	0	0	0	0	0	0	0	0	0	0	0	0	0	0	0	0	0	0	0	0	0	0	0	0	0	0	0	0	0	0	0	0	0	0
S143 (LSU Control)	0	0	0	0	0		0	0	0	0	0	0	0	0	0	0	0	0	0	0	0	0	0	0	0	0	0	0	0	0	0	0	0	0	0	0	0	0	0	0	0	0	0	0	0	0	0	0	0
S141 (23S Control)	3	2	66.67	0	66.67		0	0	0	0	0	0	0	0	0	0	0	0	0	0	0	0	0	0	0	0	0	0	0	0	0	0	0	0	0	0	0	0	0	0	0	0	0	0	0	0	0	0	0
S142 (23S Control)	3	1	33.33	0	33.33		0	0	0	0	0	0	0	0	0	0	0	0	0	0	0	0	0	0	0	0	0	0	0	0	0	0	0	0	0	0	0	0	0	0	0	0	0	0	0	0	0	0	0
S143 (23S Control)	1	0	0	0	0		0	0	0	0	0	0	0	0	0	0	0	0	0	0	0	0	0	0	0	0	0	0	0	0	0	0	0	0	0	0	0	0	0	0	0	0	0	0	0	0	0	0	0
Total	339780	261117	1368.59	42274	1549.53		2	69597	1	253	184965	3	7	47	59	121	14	15	1	50	1	1	12	46	2	1	4	26	45	33	38	5	35	7	31	12	23	1	4	7	6	2	31	1	68	8	1	1	2
[truncated: 74 more columns]

## Sheet: ITS_Exact Matches (>0.05%)
Sample	Matching genotypes from ITS2 Symbiodinium Database Franklin et al. 2012)																																	Matching genotypes against the NCBI Database (accession numbers)
ID	ITS_A3	ITS_A5	ITS_A6	ITS_C1.5	ITS_C1.6	ITS_C1.7	ITS_C106a	ITS_C123	ITS_C1f	ITS_C1g	ITS_C1h	ITS_C1i	ITS_C1m_1	ITS_C1r	ITS_C20	ITS_C29	ITS_C3.14	ITS_C33.1	ITS_C37	ITS_C39	ITS_C3aa	ITS_C3e	ITS_C3g	ITS_C3y	ITS_C3z	ITS_C50	ITS_C57	ITS_C6	ITS_C79	ITS_C93a	ITS_Cspd	ITS_Cspe		AB294624 Clade C	EU074889 Subtype C1	EU786010 ex Amphisorus hemprichii Clade C	EU786115 ex Amphisorus hemprichii Clade C	HG942429 Subtype C1v1c	HG942431 Subtype C1v1e	HG942433 Subtype C1v6	HG942434 Subtype C1v8	JN558041 Subtype C1	JN558093 Subtype A3	JN711491 Clade C	JN711495 Clade C	JN711498 Clade C	KP134434 ex Protopalythoa variabilis Clade C
S141	7907	11	8494	0	0	0	0	0	0	0	0	0	0	0	0	0	0	0	0	0	0	0	0	0	0	0	0	0	0	0	0	0		430	0	0	17	0	0	0	0	0	232	0	0	0	0
S142	790	15	15023	0	0	0	0	0	0	0	0	0	0	0	0	0	0	0	0	0	0	0	0	0	0	0	0	0	0	0	0	0		0	0	0	0	0	0	0	0	0	2619	0	0	0	0
S143	9902	0	15	0	0	0	0	0	0	0	0	0	0	0	0	0	0	0	0	0	0	0	0	0	0	0	0	0	0	0	0	0		0	0	0	0	0	0	0	0	29	305	0	0	0	0
S144	553	0	37642	0	0	0	0	0	0	0	0	0	0	0	0	0	0	0	0	0	0	0	0	0	0	0	0	0	0	0	0	0		0	0	0	0	0	0	0	0	0	901	0	0	0	0
S145	1537	63	28714	0	0	0	0	0	0	0	0	0	0	0	0	0	0	0	0	0	0	0	0	0	0	0	0	0	0	0	0	0		0	0	0	0	0	0	0	0	0	1114	0	0	0	0
S146	558	18	15846	0	0	0	0	0	0	0	0	0	0	0	0	0	0	0	0	0	0	0	0	0	0	0	0	0	0	0	0	0		0	0	0	0	0	0	0	0	0	380	0	0	0	0
S147	1815	0	0	38	41	47	43	43	17	32	24	25	27	25	18	29	50	23	31	0	55	128	25	74	298	2582	0	24	70	78	300	49		0	926	0	0	25	27	38	205	23303	61	25	52	769	215
S148	8392	0	495	0	0	0	0	0	0	0	0	0	0	0	0	0	0	0	0	0	0	0	0	0	0	0	136	0	0	0	0	0		1072	0	0	52	0	0	0	0	0	233	0	0	0	0
S149	341	0	17	0	0	0	0	0	0	0	0	0	0	0	0	0	0	0	0	0	0	0	0	0	0	0	0	0	0	0	0	0		0	0	0	0	0	0	0	0	0	8	0	0	0	0
S150	11142	27	5366	0	0	0	0	0	0	0	0	0	0	0	0	0	0	0	0	0	0	0	0	0	20	97	0	0	0	0	10	0		0	26	0	0	0	0	0	0	1445	993	0	0	18	15
S151	333	0	12221	0	0	0	0	0	0	0	0	0	0	0	0	0	0	0	0	0	0	0	0	0	0	0	0	0	0	0	0	0		0	0	0	0	0	0	0	0	0	317	0	0	0	0
S152	1669	0	3997	8	13	73	0	0	9	8	7	12	0	0	0	0	16	0	15	9	15	12	0	14	16	674	0	0	0	8	28	0		0	223	13	0	0	12	9	15	5678	231	17	0	111	23
																																				Foraminifera											Zoanthid

## Sheet: LSU_Exact_Matches (original)
Sample	Merged	Total reads	Proportion of reads	Total reads	Proportion of total reads		Matching genotypes from LSU Symbiodinium Database (Pochon et al. 2012)								Matching genotypes against the NCBI Database (accession numbers)
ID	reads	matching ITS2 Database	matching ITS2 Database (%)	matching NCBI Database	matching both Databases (%)		LSU_A13	LSU_A3	LSU_F3.1a	LSU_F3.2	LSU_F4.1	LSU_F4.8	LSU_F5.1		AB280695	AB778574	AB778583	AB778585	AB778586	AB778587	AB778593	AB778594	AB778595	AB778599	AB778600	AB778606	AB778610	AB778611	AB778618	AB778622	AB778624	AB778625	AB778626	AB778627	AB778629	AB778630	AB778633	AB778637	AB778642	AB778643	AB778644	AB778646	AB778647	AB778648	AB778650	AB778651	AB778652	AB778653	AB778654
S141	13435	9784	72.82	3651	100		271	9512	0	1	0	0	0		0	0	0	0	1461	1	0	0	0	0	0	0	0	0	0	0	0	0	0	0	0	0	0	0	0	0	0	0	0	0	0	0	0	0	0
S142	14040	13203	94.04	837	100		2614	10589	0	0	0	0	0		0	0	0	4	0	0	0	0	0	0	0	0	0	0	0	0	0	0	0	0	0	0	0	0	0	0	0	0	0	0	0	0	0	0	0
S143	17321	16493	95.22	828	100		3954	12539	0	0	0	0	0		0	1	0	4	0	0	0	0	0	0	0	0	0	0	0	0	0	0	0	0	0	0	0	0	0	0	0	0	0	0	0	0	0	0	0
S144	38128	34361	90.12	3767	100		301	34060	0	0	0	0	0		0	9	1	15	0	0	0	0	0	0	0	0	0	0	0	0	0	0	0	0	0	0	0	0	0	0	0	0	0	0	0	0	0	0	0
S145	38662	37087	95.93	1575	100		814	36273	0	0	0	0	0		0	6	0	8	0	0	0	0	0	0	0	0	0	0	0	0	0	0	0	0	0	0	0	0	0	0	0	0	0	0	0	0	0	0	0
S146	11537	11093	96.15	444	100		305	10786	0	0	2	0	0		0	0	0	6	1	0	0	0	0	0	0	0	0	0	0	0	0	0	0	0	0	0	0	0	5	0	0	0	0	0	0	0	0	0	0
S147	16332	802	4.91	15528	99.99		8	794	0	0	0	0	0		2	0	0	0	0	0	9	123	5	3	0	17	3	1	0	107	3913	71	66	706	89	1	213	124	3347	433	20	8	5	11	46	0	1861	182	207
S148	10264	6280	61.18	3984	100		53	6227	0	0	0	0	0		0	0	0	10	3598	139	0	0	0	0	0	0	0	0	1	0	0	0	0	0	0	0	0	0	0	0	0	0	0	0	0	0	0	0	0
S149	599	557	92.99	42	100		6	551	0	0	0	0	0		0	0	0	1	0	0	0	0	0	0	0	0	0	0	0	0	0	0	0	0	0	0	0	0	0	0	0	0	0	0	0	0	0	0	0
S150	16216	13990	86.27	2226	100		360	13630	0	0	0	0	0		1	0	0	2	0	0	0	12	2	1	0	0	0	0	0	13	378	15	5	137	0	0	6	14	360	69	1	0	2	1	5	1	267	31	32
S151	9298	9057	97.41	241	100		51	9006	0	0	0	0	0		0	1	0	5	0	0	0	0	0	0	0	0	0	0	0	0	1	0	0	0	0	0	0	0	0	0	0	0	0	0	0	0	0	0	0
S152	11707	4238	36.2	7469	100		342	3895	1	0	0	0	0		4	3	0	3	0	0	5	34	4	6	1	0	528	0	0	57	839	25	20	174	21	19	18	57	2465	95	13	8	0	6	20	1	684	130	140
S141 (ITS2 Control)	0	0	0	0	N/A		0	0	0	0	0	0	0		0	0	0	0	0	0	0	0	0	0	0	0	0	0	0	0	0	0	0	0	0	0	0	0	1	0	0	0	0	0	0	0	0	0	0
S142 (ITS2 Control)	6	5	83.33	1	100		0	5	0	0	0	0	0		0	0	0	0	1	0	0	0	0	0	0	0	0	0	0	0	0	0	0	0	0	0	0	0	0	0	0	0	0	0	0	0	0	0	0
S143 (ITS2 Control)	2	1	50	1	100		0	1	0	0	0	0	0		0	0	0	0	0	0	0	0	0	0	0	0	0	0	0	0	0	0	0	0	0	0	0	0	1	0	0	0	0	0	0	0	0	0	0
S141 (LSU Control)	30758	22408	72.85	8350	100		747	21661	0	0	0	0	0		0	0	1	5	3397	1	0	0	0	0	0	0	0	0	2	0	0	0	0	0	0	0	0	0	0	0	0	0	0	0	0	0	0	0	0
S142 (LSU Control)	62129	58311	93.85	3818	100		11803	46504	2	2	0	0	0		0	0	2	19	0	0	0	0	0	0	0	0	0	0	0	0	0	0	0	0	0	0	0	0	0	0	0	0	0	0	0	0	0	0	0
S143 (LSU Control)	69318	65972	95.17	3346	100		16540	49426	1	1	4	0	0		0	5	0	16	0	0	0	0	0	0	0	0	0	0	0	0	1	0	0	0	0	0	0	0	1	0	0	0	0	0	0	0	0	0	0
S141 (23S Control)	3	3	100	0	100		1	0	0	1	0	0	1		0	0	0	0	0	0	0	0	0	0	0	0	0	0	0	0	0	0	0	0	0	0	0	0	0	0	0	0	0	0	0	0	0	0	0
S142 (23S Control)	9	9	100	0	100		0	2	1	3	0	0	3		0	0	0	0	0	0	0	0	0	0	0	0	0	0	0	0	0	0	0	0	0	0	0	0	0	0	0	0	0	0	0	0	0	0	0
S143 (23S Control)	3	3	100	0	100		0	0	2	0	0	1	0		0	0	0	0	0	0	0	0	0	0	0	0	0	0	0	0	0	0	0	0	0	0	0	0	0	0	0	0	0	0	0	0	0	0	0
Total	359767	303657		56108			38170	265461	7	8	6	1	4	0	7	25	4	98	8458	141	14	169	11	10	1	17	531	1	3	177	5132	111	91	1017	110	20	237	195	6180	597	34	16	7	18	71	2	2812	343	379
[truncated: 51 more columns]

## Sheet: LSU_Exact_Matches (>0.05%)
Sample	LSU Symbiodinium database (Pochon et al. 2012)			Matching genotypes against the NCBI Database (accession numbers)
ID	LSU_A13	LSU_A3		AB778585 Clade A	AB778586 Clade C	AB778587 Clade C	AB778593 Clade C	AB778594 Subtype C3	AB778599 Clade C	AB778606 Subtype C3	AB778610 Subtype C3	AB778622 Subtype C1	AB778624 Subtype C1	AB778625 Clade C	AB778626 Subtype C1	AB778627 Subtype C1	AB778629 Subtype C1	AB778630 Subtype C1	AB778633 Subtype C1	AB778637 Subtype C1	AB778642 Subtype C1	AB778643 Subtype C1	AB778644 Subtype C1	AB778646 Subtype C1	AB778648 Subtype C1	AB778650 Subtype C1	AB778652 Subtype C1	AB778653 Clade C	AB778654 Clade C	AB778657 Subtype C1	AB778662 Clade C	AB778664 Subtype C1	AB778666 Clade C	AJ291516 Symbiodinium sp. 489 Subtype C15	AJ308893 Symbiodinium sp. CR96.1 Clade C	AJ620937 Subtype C90	AJ830927 Subtype C90	AM779697 T. maxima	AY588434 isolate SAH7 Subtype C90	AY906987 Symbiodinium sp. Ga 1.3 Clade C	AY906988 Symbiodinium sp. Ga 1.4 Clade C	AY906995 Symbiodinium sp. Tp 3.3 Clade C	HQ678179 Symbiodinium sp. AacroV Subtype C90	JN558046 Subtype C90	JN558091 Subtype A3	JN558093 Subtype A3	JN558096 Subtype A13	JN665089 Asclepias macrotis	JQ417238 Mitchella repens isolate 2-39
S141	271	9512		0	1461	0	0	0	0	0	0	0	0	0	0	0	0	0	0	0	0	0	0	0	0	0	0	0	0	0	0	0	0	0	0	0	0	99	0	0	0	0	0	0	217	60	0	8	1297
S142	2614	10589		0	0	0	0	0	0	0	0	0	0	0	0	0	0	0	0	0	0	0	0	0	0	0	0	0	0	0	0	0	0	0	0	0	0	0	0	0	0	0	0	0	440	37	0	0	0
S143	3954	12539		0	0	0	0	0	0	0	0	0	0	0	0	0	0	0	0	0	0	0	0	0	0	0	0	0	0	0	0	0	0	0	0	0	0	0	0	0	0	0	0	0	626	30	0	0	0
S144	301	34060		0	0	0	0	0	0	0	0	0	0	0	0	0	0	0	0	0	0	0	0	0	0	0	0	0	0	0	0	0	0	0	0	0	0	0	0	0	0	0	0	0	0	3064	195	0	0
S145	814	36273		0	0	0	0	0	0	0	0	0	0	0	0	0	0	0	0	0	0	0	0	0	0	0	0	0	0	0	0	0	0	0	0	0	0	274	0	0	0	0	0	0	0	831	0	0	0
S146	305	10786		6	o	0	0	0	0	0	0	0	0	0	0	0	0	0	0	0	0	0	0	0	0	0	0	0	0	0	0	0	0	0	0	0	0	0	0	0	0	0	0	0	0	272	0	0	0
S147	0	794		0	0	0	9	123	0	17	0	107	3913	71	66	706	89	0	213	124	3347	433	20	0	11	46	1861	182	207	96	9	79	2682	10	0	29	9	0	0	353	433	189	0	0	0	9	0	0	0
S148	53	6227		10	3598	139	0	0	0	0	0	0	0	0	0	0	0	0	0	0	0	0	0	0	0	0	0	0	0	0	0	0	0	0	0	0	0	0	0	0	0	0	0	0	18	201	0	0	0
S149	6	551		1	0	0	0	0	0	0	0	0	0	0	0	0	0	0	0	0	0	0	0	0	0	0	0	0	0	0	0	0	0	0	0	0	0	0	0	0	0	0	0	0	2	30	6	0	0
S150	360	13630		0	0	0	0	12	0	0	0	13	378	15	0	137	0	0	0	14	360	69	0	0	0	0	267	31	32	18	0	0	334	0	0	0	0	0	0	0	61	13	11	0	74	155	0	0	0
S151	51	9006		5	0	0	0	0	0	0	0	0	0	0	0	0	0	0	0	0	0	0	0	0	0	0	0	0	0	0	0	0	0	0	0	0	0	0	0	0	0	0	0	0	0	159	0	0	0
S152	342	3895		0	0	0	0	34	6	0	528	57	839	25	20	174	21	19	18	57	2465	95	13	8	6	20	684	130	140	80	7	22	964	0	353	16	9	81	34	23	165	78	61	7	11	69	0	0	0
	9071	147862		22	5059	139	9	169	6	17	528	177	5130	111	86	1017	110	19	231	195	6172	597	33	8	17	66	2812	343	379	194	16	101	3980	10	353	45	18	454	34	376	659	280	72	7	1388	4917	201	8	1297
				ex. Pteraeolidia ianthina	ex. P. ianthina	ex. P. ianthina	ex. P. ianthina	ex. P. ianthina	ex. P. ianthina	ex. P. ianthina	ex. P. ianthina	ex. P. ianthina	ex. P. ianthina	ex. P. ianthina	ex. P. ianthina	ex. P. ianthina	ex. P. ianthina	ex. P. ianthina	ex. P. ianthina	ex. P. ianthina	ex. P. ianthina	ex. P. ianthina	ex. P. ianthina	ex. P. ianthina	ex. P. ianthina	ex. P. ianthina	ex. P. ianthina	ex. P. ianthina	ex. P. ianthina	ex. P. ianthina	ex. P. ianthina	ex. P. ianthina	ex. P. ianthina	ex Sorites sp.	ex Acropora sp.	ex Sorites sp.	ex Sorites sp.		ex Acropora hyacinthus	ex Goniastrea australiensis	ex G. australiensis	ex Turbinaria peltata	ex AacroV	ex Sorites sp.	ex Pseudoplexaura porosa	ex P. porosa	ex Plexaura kuna	plant	plant
[truncated: 3 more columns]
