# Supplementary material for: Towards an in-depth characterization of Symbiodiniaceae in tropical giant clams via metabarcoding of pooled multi-gene amplicons
Source: PeerJ. 2019 May 13;7:e6898. doi: 10.7717/peerj.6898 (PMC6521813; doi:10.7717/peerj.6898)
Supplement: Supplemental Information 7 — Zip file containing the sequence alignments used for (1) the design of LSU primers (ITS2_LSU_Alignment_PrimerDesign.fasta), and (2) the three in-house sequence databases employed during the first step of sequence annotation: 23S (23S_Ref_Database.fasta; Takabayashi et al., 2011), ITS2 (ITS2_Ref_Database.fasta; Franklin et al., 2012), and LSU (LSU_Ref_Database.fasta; modified from Pochon et al., 2012). [file peerj-07-6898-s007.zip]

Archive with 16 entries (13 files):
- Supplementary File1/
- Supplementary File1/23S_Ref_Database.fasta
- __MACOSX/
- __MACOSX/Supplementary File1/
- __MACOSX/Supplementary File1/._23S_Ref_Database.fasta
- Supplementary File1/.DS_Store
- __MACOSX/Supplementary File1/._.DS_Store
- Supplementary File1/GeoSymbio_Database.xlsx
- __MACOSX/Supplementary File1/._GeoSymbio_Database.xlsx
- Supplementary File1/ITS2_LSU_Alignment_PrimerDesign.fasta
- __MACOSX/Supplementary File1/._ITS2_LSU_Alignment_PrimerDesign.fasta
- Supplementary File1/ITS2_Ref_Database.fasta
- __MACOSX/Supplementary File1/._ITS2_Ref_Database.fasta
- Supplementary File1/LSU_Ref_Database.fasta
- __MACOSX/Supplementary File1/._LSU_Ref_Database.fasta
- __MACOSX/._Supplementary File1
