# Supplementary material for: Towards an in-depth characterization of Symbiodiniaceae in tropical giant clams via metabarcoding of pooled multi-gene amplicons
Source: PeerJ. 2019 May 13;7:e6898. doi: 10.7717/peerj.6898 (PMC6521813; doi:10.7717/peerj.6898)
Supplement: Supplemental Information 7 — Zip file containing the sequence alignments used for (1) the design of LSU primers (ITS2_LSU_Alignment_PrimerDesign.fasta), and (2) the three in-house sequence databases employed during the first step of sequence annotation: 23S (23S_Ref_Database.fasta; Takabayashi et al., 2011), ITS2 (ITS2_Ref_Database.fasta; Franklin et al., 2012), and LSU (LSU_Ref_Database.fasta; modified from Pochon et al., 2012). [file peerj-07-6898-s007.zip › Supplementary File1/23S_Ref_Database.fasta]

>chvC1
ACTAAAGTTTATTAACACTAAAGGACAAAAAGACCCTCTGAAGCTTTATAGGGATAAAAC
TTGGGTAACATTCTCAATACAAATATTCTTATTGCATGCCAGCTAAAGTAGTAAATTATT
GGTTTTCTCCTAAGACC
>chvC2
ACTAAAGTTTATTAACACTAAAGGACAAAAAGACCCTCTGAAGCTTTATAGGGATAAAAC
TTGGATAACATTCTCAATACAAATATTCTTATTGCATGCCAGCTAAAGTAGTAAATTATT
GGTTTTCTCCTAAGACC
>chvC3
ACTAAAGTTTATTAACACTAAAGGACAAAAAGACCCTCTGAAGCTTTATAGGGATAAAAC
TTGGGTAACTTTCTCAATACAAATATTCTTATTGCATGCCAGCTAAAGTAGTAAATTATT
GGTTTTCTCCTAAGACC
>chvC4
ACTAAAGTTTATTAACACTAAAGGACAAAAAGACCCTCTGAAGCTTTATAGGGATAAAAC
TTGGGGTAACATTCTCAATACAAATATTCTTATCTAAAGTAGTAAATTATTGGTTTTCTC
CTAAGACC
>chvC5
ACTAAAGTTTATTAACACTAAAGGACAAAAAGACCCTCTGAAGCTTTATAGGGATAAAAC
TTGGGTAACATTCTCAATACAAATATTCTTATTGCATGCCAGCTAAAGTAGTAAATTATT
GGTGTTTCTCCTAAGACC
>chvC6
ACTAAAGTTTATTAACACTAAAGGACAAAAAGACCCTCTGAAGCTTTATAGGGATAAAAC
TTGGGGTAACATTCTCAATACAAATATTCTTATTGCATGCCAGCTAAAGTAGTAAATTAT
TGGTTTTCTCCTAAGACC
>chvC7
ACTAAAGTTTATTAGCACTAAAGGACAAAAAGACCCTCTGAAGCTTTATAGGGATAAAAC
TTGGGTAACATTCTCAATACAAATATTCTTATTGCATGCCAGCTAAAGTAGTAAATTATT
GGTTTTCTCCTAAGACC
>chvC8
ACTAAAGTTTATTAAGACTAAAGGACAAAAAGACCCTCTGAAGCTTTATAGGGATAAAAC
TTGGGTAACATTCTCAATACAAATATTCTTATTGCATGCCAGCTAAAGTAGTAAATTATT
GGTTTTCTCCTAAGACC
>chvC9
ACTAAAGTTTATTAACACTAAAGGACAAAAAGACCCTCTGAAGCTTTATAGGGATAAAAC
TTGGGTAACATTCTCAATCAAATATTCTTATTGCATGCCAGCTAAAGTAGTAAATTATTG
GTTTTCTCCTAAGACC
>chvC10
ACTAAAGTTTATTAGCACTAAAGGACAAAAAGACCCTCTGAAGCTTTATAGGGATAAAAC
TTGGGTAACATTCTCAATACAAATATTCTTATTGCATGCCAGCTAAAGTAGTAAATTATT
AGTTTTCTCCTAAGACC
>chvC11
ACTAAAGTTTTTAACACTAAAGGACAAAAAGACCCTCTGAAGCTTTATAGGGATAAAACT
TGGGTAACATTCTTAATCAAATATTCTTATTGCATGCCAGCTAAAGTAGTAAATTATTGG
TTTTCTCCTAAGACC
>chvC12
ACTAAAGTTTATTAACACTAAAGGACAAAAAGACCCTCTGAAGCTTTATAGGGATAAAAC
TTGGGTAACATTCTCAATACAAATATTCTTATTGCATGCCAGCTAAAGTATTAAATTTAT
TGGTTTTCTCCTAAGACC
>chvC13
ACTAAAGTTTATTAACACTAAAGGACAGAAAGACCCTCTGAAGCTTTATAGGGATAAAAC
TTGGGTAACTTTCTCAATACAAATATTCTTATTGCATGCCAGCTAAAGTAGTAAATTATT
GGTTTTCTCCTAAGACC
>chvH1
CCGAACTAAAGGACAAAAAGACCCTTTGAAGCTTTATAGGGATAAAACTTGGGTAACATC
TTGATCTAAATAGTCTTATTGCATACCAGCTAAAGTAGTACAAACTACGTACAGATTCCT
GATCTCTCCTAAGACC
>chvH2
CCGAACTAAAGGACAAAAAGACCCTTTGAAGCTTTATAGGGATAAAACTTGGGTAACATC
TTGATCTAAATAGTCTTATTGCATACCAGCTAAAGTAGTACGTCCCTACGTACAGATTCC
TGATCTCTCCTAAGACC
>chvH3
CCGAACTAAAGGACAAAAAGACCCTTTGAAGCTTTATAGGGATAAAACTTGGGTAACATC
TTGATCTAAATAGTCTTATTGCATACCAGCTAAAGTAGTACTACACTACGTACAGATTCC
TGATCTCTCCTAAGACC
>chvH4
NNNAACTAAAGGACAAAAAGACCCTTTGAAGCTTTATAGGGATAAAACTTGGGTAACATC
TTGATCTAAATCGTCTTATTGCATACCAGCTAAAGTAGTACAAACCCTTATACGTACAGA
TTCCTGATCTCTCCTAAGACC
>chvH5
CCGAACTAAAGGACAAAAAGACCCTTTGAAGCTTTATAGGGATAAAACTTGGGTAACATC
TTGATCTAAATAGTCTTATTGCATACCAGCTAAAGTAGTACCACTACGTACAGATTCCTG
ATCTCTCCTAAGACC
>chvB1
CTGACACTAAAGGACAAAAAGACCCTTTGAAGCTTTATAGGGATAAAACTCAGCTTTAAA
TCAACAAACAATGAAATCCATCTTGTTGCTTCTCCGCTTTTAAAATTGCTAAAGCCTTAC
AAGATTTACAACATCAAGACC
>chvB2
CTGACACTAAAGGACAAAAAGACCCTTTGAAGCTTTATAGGGATAAAACTCAGCTTTAAA
TCAACAAACAATGAAATCCATCTTGTTGCTTCTCCGCTTTTTAAATTGCTAAAGCCTTAC
AAGATTTACAACATCAAGACC
>chvB3
CTGACACTAAAGGACAAAAAGACCCTTTGAAGCTTTATAGGGATAAAACTCATTTACATT
TCACATTGTTCATTATTATTAATCTTGTTGCTTCTCCGCAAACCTGTGTTGTAGTCGAAG
GGTTTTCTGTTCGACCCAACATTAATTGCTAAAGCCTTACAAGATTTACAACATCAAGAC
C
>chvB4
CTGACACTAAAGGACAAAAAGACCCTTTGAAGCTTTATAGGGATAAAACTCAGCTTTAAA
TGAAATCCATCTTGTTGCTTCTCCGCTAAATTGTAAATGCCCGAAGGGCTAAAGCCTTAC
AAGATTTACAACATCAAGACC
>chvB5
GTGACACTAAAGGACAAAAAGACCCTTTGAAGCTTTATAGGGATAAAACTCAGCTTTAAA
TCAACAAACAATGAAATCCATCTTGTTGCTTCTCCGCTTTTTAAATTGCTAAAGGCTTAC
AAGATTTACAACATCAAGACC
>chvB6
CTGACACTAAAGGACAAAAAGACCCTTTGAAGCTTTATAGGGATAAAACTCTGGTTAACG
AAGTGTCCTCTGATAGCGTGTTGTTAAATCCATCGAAGCGGTGTTCATCTTGTTGCTTCT
CCGCTTTTTTAATTGCTAAAGCCTTACAAGATTTACAACATCAAGACC
>chvB7
TTGACACTAAAGGACAAAAAGACCCTTTGAAGCTTTATAGGGATAAAACTCATTTACCAG
AATGGATTCACTTATCGCTAGCATTCATTTATTATCTTGTTGCTTCTCCGCTTTTTAATT
GCTAAAGCCTTATCCCGAAGGAATCCACCGAAGGTGGACAAGATTTACAACATCAAGACC
>chvB8
CTGACACTAAAGGACAAAAAGACCCTTTGAAGCTTTATAGGGATAAAACTTATTTATTTG
TCCACATTAAATTAATCTTGTTGTTTCTCCGCAAGTTTATTGCTAAAGCCTTACAAGATT
TACAACATTAAGACC
>chvB9
CTGACACTAAAGGACAAAAAGACCCTTTGAAGCTTTATAGGGATAAAACTCACCTTTAAA
TCAACAAACAATGAAATCCATCTTGTTGCTTCTCCGCTTTTTAAATTGCTAAAGCCTTAC
AAGATTTACAACATCAAGACC
>chvB10
CTGACACTAAAGGACAAAAAGACCCTTTGAGGCTTTATAGGGATAAAACTCAGCTTTAAA
TCAACAAACAATGAAATCCATCTTGTTGCTTCTCCGCTTTTTAAATTGCTAAAGCCTTAC
AAGATTTACAACATCAAGACC
>chvB11
GTGACACTAAAGGACAAAAAGACCCTTTGAAGCTTTATAGGGATAAAACTCAGCTTTAAA
TCAACAAACAATGAAATCCATCTTGTTGCTTCTCCGCTTTTTAAATTGCTAAAGCCTTAC
AAGATTTACAACATCAAGACC
>chvB12
GTGACACTAAAGGACAAAAAGACCCTTTGAAGCTTTATAGGGATAAAACTCACCTTTAAA
TCAACAAACAATGAAATCCATCTTGTTGCTTCTCCGCTTTTTAAATTGCTAAAGCCTTAC
AAGATTTACAACATCAAGACC
>chvB13
CTGACACTAAAGGACAAAAAGACCCTTTGAAGCTTTATAGGGATAAAACTCAGCTTTAAA
TCAACAAACAATGAAATCCATCTTGTTGCTTCTCCGCTTTTAAATTGCTAAAGCCTTACA
AGATTTACAACATCAAGACC
>chvB14
CTGACACTAAAGGACAAAAAGACCCTTTGAAGCTTTATAGGGATAAAACTCATTTACTCT
ATTCATTTTCAGCCTTCGGCATTTATTATCTTGTTGCTTCTCCGCTTTTAAAATGATGTT
GTTGTTAACAACAACATATTTAATTGCTAAAGCCTTACAAGATTTACAACATCAAGACC
>chvB15
CTGACACTAAAGGACAAAAAGACCCTTTGAAGCTTTATAGGGATAAAACTCATTTACTCT
ATTCATTTTCAGCCTTCGGCATTTTATTATCTTGTTGCTTCTCCGCTTTTAAAATGATGT
TGTTGTTAACAACAACATATTTAATTGCTAAAGCCTTACAAGATTTACAACATCAAGACC
>chvB16
CTGACACTAAAGGACAAAAAGACCCTTTGAAGCTTTATAGGGATAAAACTCAGCTTTAAA
TCAACAAACAATGAAATCCATCTTGTTGCTTCTCCGCTCTTAAAATTGCTAAAGCCTTAC
AAGATTTACAACATCAAGACC
>chvB17
CTGACACTAAAGGACAAAAAGACCCTTTGAAGCTTTATAGGGATAAAACTCAGCTTTAAA
TCACCAAACAATGAAATCCATCTTGTTGCTTCTCCGCTTTTTAAATTGCTAAAGCCTTAC
AAGATTTACAACATCAAGACC
>chvB18
TGGTAACTAAAGGACAAAAAGACCCTTTGAAGCTTTATAGGGATAAAACTCAGCTTTAAA
TCCATCTTGTTGCTTCTCCGCTTTTTAAATTGCTAAAGCCTTACAAGATTTACAACATCA
AGACC
>chvB19
CTGACACTAAAGGACAAAAAGACCCTTTGAAGCTTTATAGGGATAAAACTCAGCTTACGT
AAATCCATCTTGTTGCTTCTCCGCTTTATTACAACAACTGTTGGTTGCTAAAGCCTTACA
AGATTTACAACATCAAGACC
>chvB20
CTGACACTAAAGGACAAAAAGACCCTTTGAAGCTTTATAGGGATAAAACTCAGCTTCAAA
TCAACAAACAATGAAATCCATCTTGTTGCTTCTCCGCTTTTTAAATTGCTAAAGCCTTAC
AAGATTTACAACATCAAGACC
>chvB21
CTGACACTAAAGGATAAAAAGACCCTTTGAAGCTTTATAGGGATAAAACTCAGCTCTAAA
TCAACAAACAATGAAATCCATCTTGTTGCTTCTCCGCTTTTTAAATTGCTAAAGCCTTAC
AAGATTTACAACATCAAGACC
>chvB23
CTGACACTAAAGGACAAAAAGACCCTTTGAAGCTTTATAGGGATAAAACTCAGCTTTAAA
TCAACAAACAATGAAATCCATCTTGTTGCTTCTCCGCTTTTTAAATTGCTAAAGCCTTAC
AAGATTTACAGCATCAAGACC
>chvB24
NTGACACTAAAGGACAAAAAGACCCTTTGAAGCTTTATAGGGATAAAACTCAGCTTTAAA
TCAACAAACAATGAAATCCATCTTGTTGTTTCTCCGCTTTTTAAATTGCTAAAGCCTTAC
AAGATTTACAACATCAAGACC
>chvB25
CTGACACTAAAGGACAAAAAGACCCTTTGAAGCTTTATAGGGATAAAACTCAGCTTTAAA
TCAACAAACAATGAAATCCGTCTTGTTGCTTCTCCGCTTTTTAAATTGCTAAAGCCTTAC
AAGATTTACAACATCAAGACC
>chvB26
CTGACACTAAAGGACAAAAAGACCCTTTGAAGCTTTATAGTGATAAAACTCAGCTTTAAA
TCAACAAACAATGAAATCCATCTTGTTGCTTCTCCGCTTTTTAAATTGCTAAAGCCTTAC
AAGATTTACAACATCAAGACC
>chvI1
TAGAAGTATTGAATTATCCAAAGGACAAAAAGACCCTTTGAAGCTTTATAAAGATAGAAC
TTGTGTAAAGGTGGTGATTAAACATTCCTGAATGCAATCTGATTGCATTTATAAATAGCT
GAAGCTCTTATCTGAACCCATATTATGTTAGTCC
>chvI2
TAGAAGTATTGAATTATCCAAAGGACAAAAAGACCCTTTGAAGCTTTATAAAGATAGAAC
TTGTGTAAAGGTGGTGATTAAACATTCCTGAATGCAATCTGATTGCATTTATAAATAGCT
GAAGCTCTTATCTGAACCTATATTATGTTAGTCC
>chvI3
TAGAAGTATTGAATTATCCAAAGGACAAAAAGACCCTTTGAAGCTTTATAAAGATAGAAC
TTGTGTAAAGGTGGTGATTAAACATTCCTGAATGCAATCTGATTGCATTTATAAATAGCT
GAAGCTCTTATCTGAATCTATATTATGTTAGTCC
>chvF1_
CCGAAGTCGAGTGACACTAAAGGACAAAAAGACCCTCTGAAGCTTTATAGGGATAAAACT
TGGGTAACATCGCGATCTAAATTATCTTATAAATGCTACCTTACATAGAATCGGGAGTAC
GGCAGACGTTATTCTCCCAGCTAAAGTGGTGGAGATCGCAGGAACTAAAACGATATAAAT
GGTAGACGTTATTCTATAGACC
>chvF2
CCGAAGTCGAGTGACACTAAAGGACAAAAAGACCCTCTGAAGCTTTATAGGGATAAAACT
TGGGTAACATCGCGATCTAAATTATCTTATAAATGCTACCTTACATAGAATCGGGAGTAC
GGCAGACGTTATTCTCCCAGCTAAAGTGGTGGAGATCGCAGTTATTTTATCAACAAAGGG
ATCACGATATAAATGGTAGACGTTATTCTATAGACC
>chvF3
TCAACACACATCGATCTAAAGGACAAAAAGACCCTCTGAAGCTTTATAGGGATAAAACTT
GGGTAACATCTTGATCTACAATGTCTCTTATTGCATCCCAGCTAAAGCCAGCTAAAGTGA
TGGAGATCACGTATTTTTGTCAAAATAAACTAATTTCTCTAAGACC
>chvF4
CCACACACATCAATCTCAAGGACAAAAAGACCCTCTGAAGCTTTATAGGGATAAAACTTG
GGTAACATCGCGATCTGCAATGTCTCTTATTGCATCCCAGCTAAAGTGGTGGAGATCACG
ATATAAATCTATAAATCAGATCATTTGAACTAATTTCTCTAAGACC
>chvF5
CCGAAGTCGAGTGACACTAAAGGACAAAAAGACCCTCTGAAGCTTTATAGGGATAAAACT
TGGATTGCATCGCGATCTAAATTATCTTATTGCATCGCAGCTAAAGTGAATAGATTTCTG
ATTTCTCCTAAGACC
>chvF6
CCTTCAGTCGAGTGACACTAAAGGACAAAAAGACCCTCTGAAGCTTTATAGGGATAAAAC
TTGGAATGCATCGCGATCTAAATTATCTTATTGCATCGCAGCTAAAGTGAATAGATTTCT
GATTTCTCCTAAGACC
>chvF7
CACAACACTAAAGGACAAAAAGACCCTCTGAAGCTTTATAGGGATAAAACTTGGGTAACA
TCGTGATCTTAATTATCTTATTGCATCCCAGCTAAAGCTCTACAGATTACTGATTTCTCC
TAAGACC
>chvF8
CTGAAGTCGAGTGACACTAAAGGACAAAAAGACCCTCTGAAGCTTTATAGGGATAAAACT
TGGGTAACTCATGATCTTAATTATCTTATTGCATCCCAGCTAAAGCTCTACAGATTACTG
ATTTCTCCTAAGACC
>chvF9
CCGAAGTCGAGTGACACTAAAGGACAAAAAGACCCTCTGAAGCTTTATAGGGATAAAACT
TGGGTAACATCGTGATCTTAATTATCTTATTGCATCCCAGCTAAAGCTCTACAGATTACT
GATTTCTCCTAAGACC
>chvD1
TCTAAGTAATACATCTAACTAAAGGACAAAAAGACCCTTTGAAGCTTTATAGGGATAAAA
CTTTGATTGCATTTTTTAGCTTAGGCCGCTCAAAGATCTATATCTGAGGTGTGCCTTAAT
AAATTTATTTATTGGTCTTGCCTTTAAAATAAAGATCAAGACC
>chvD2
CCCTAACAACGTTATAGGACAAAAAGACCCTCTGAACCTTTATAGGGATAAAATTTAGTA
CAGCTTCTATACACGTAATCTTCATTTCATGGATTTCTCAATACCATTCATGCCATTCAT
TGAGAATACAACAAGATAAATCTTCTTATCAAATCTTAGATGG
>chvD3
TTGTCTTTTTGTAGCTAAAGGACAAAAAGACCCTTTGAAGCTTAATAGAGATAGTTTTTC
GAATTCTTTGTGCTAAAATATCAGATTTTCTTGTATTTGCAAGAGTTAATTGCATATAAC
TTGATCAAGACC
>chvE1
CCGAAGATCAAGCACACTAAAGGACAAAAAGACCCTCTGAAGCTTTATAGGGATAAAACT
TTGGCACCAAACCTTTATAAAATTGCTATCACCTGCACAAATACCTCTTAAAGAGGCTTG
CTTGAGCCTAGGTGTCAGTTGGGATTTAAGATCAAGACC
>chvG1
CCTCAGTAAGCATCTAACTAAAGGACAAAAAGACCCTTTGAAGCTTTATAGGGATAAAAC
TTGGGTAAGATATCTATTCTGCTGGTATTTTCTTTTTGCGTGTAGTGCTAAAGTAAACAT
TAATACACCCTAGCTT
>chvG4
CAGTAAGCTCTCTAAAGGTCTATAAGGCCCTTTAAGCTTTATAGGGATAAAACTTGGGTA
AGATATCTATTCTGCTGGTATTTTCTTTTTGCGTGTAGTGTTAAGTAAACATTAATACAC
CCTAGCTT
>chvG5
CCTCAGTAAGCATCTAAACTAAAGGACAAAAAGACCCTTTGAACTTTAATAGGGATAAAA
CTTGGGTAAGAAATCTATTCTGCTGGTATTTTCTTTTTGCGTGTAGTGCTAAAGTAAATT
AATACACCCTAGCTT
>chvG6
CCTCAGTAAGCATCTAACTAAAGGACAAAAAGACCCTTTGAAGCTTTATAGGGATAAAAC
TTGGGTAAGATATCTATTCTGCTGGTATTTTCTTTTTTGCGTGTAGTGCTAAAGTTTACA
TTAATACACCCTAGCTT
>chvG7
CCTCAGTAAGCATCTAACTAAAGGACAAAAAGACCCTTTGAAGCTTTATAGGGATAAAAC
TTGGGTAAGATATCTATTCTGCTGGTATTTTCTTTTTGCGTGTAGTGCTAAACTAAACAT
TAATACTCCCTAGCTT
>chvG8
CCTCAGTAAGCATCTAACTAAAGGACAAAAAGACCCTTTGAAGCTTTATAGGGATAAAAC
TTGGGTAAGATATCTATTCTGCTGGTATTTTCTTTTTGCGCTCCGTGCTAAAGTAAAATT
AATACACCCTAGCTT
>chvG9
CCTCAGTAAGCATCTAACTAAAGGACAAAAAGACCCTTTGAAGCTTTATAGGGATAAAAC
TTGGGTAAGATATCTATTCTGCTATTGTGTTCTTTTTGCGTGTAGTGCTAAAGTAAAGAC
TCGAACACCCTAGCTT
>chvG2
CCTCAGTAAGCATCTAACTAAAGGACAAAAAGACCCTTTGAAGCTTTATAGGGATAAAAC
TTGGGTAACAGGATTCTGCTTATTTTCTTTTTCTAAGCGTAGCGTTGTAGTGCTAAAGTA
AACATTATAATAAGGAACGATTAACACCCTAGCTT
>chvG3
CCTCAGTAAGCATCTAACTAAAGGACAAAAAGACCCTTTGAAGCTTTATAGGGATAAAAC
TTGGGTAAGCTCGGTATTCTGCTTATTTTCTTTTTCTAAGCGTAGCGTTGTAGTGCTAAA
GTAAACATTATAATAAGGAACGATTAACACCCTAGCTT
>chvG10
CCTCAGTAAGCATCTAACTAAAGGACAAAAAGACCCTTTGAAGCTTTATAGGGATAAAAC
TTGGGTAAGATATCTATTCTGCTGGTATTTTCTTTTTGCGTGTAGTGCTAAAGTAAAATT
AATACACCCTAGCTT
>chvG11
CCTCAGTAAGCATCTAACTAAAGGACAAAAAGACCCTTTGAAGCTTTATAGGGATAAAAC
TTGGGTAAGATATCTATTCTGCTGGTATTTTCTTTTTGCGCTCCTTGCTAAAGTAAACAT
TAATACACCCTAGCTT
>chvG12
CCTCAGTAAGCATCTAACTAAAGGACAAAAAGACCCTTTGAAGCTTTATAGGGATAAAAC
TTGGGTAAGATATCTATTCTGCTGGTATTTTCTTTTTGCGTGTGGTGCTAAAGTAAAATT
AATACACCCTAGCTT
>chvG13
CCTCAGTAAGCATCTAACTAAAGGACAAAAAGACCCTTTGAAGCTTTATAGGGATAAAAC
TTGGGTAAGATATCTATTCCGCTGGTATTTTCTTTTTGCGTGTAGTGCTAAAGTAAACAT
TAATACACCCTAGCTT
>chvG14
CCTCAGTAAGCATCTAACTAAAGGACAAAAAGACCCTTTGAAGCTTTATAGGGATAAAAC
TTGGGTAAGATATCTATTCTGCTGGTATTTTCTTTTTGCGTGTAGTGCTAAAGTAAAATT
AATACACTCTAGCTT
>chvG15
CCTCAGTGAGCATCTAACTAAAGGACAAAAAGACCCTTTGAAGCTTTATAGGGATAAAAC
TTGGGTAAGCTCGGTATTCTGCTTATTTTCTTTTTCTAAGCGTAGCGTTGTAGTGCTAAA
GTAAACATTATAATAAGGAACGATTAACACCCTAGCTT
>chvG16
CCTCAGTAAGCATCTAACTAAAGGACAAAAAGACCCTTTGAAGCTTTATAGGGATAAAAC
TTGGGTAAGATATCTATTCTGCTGGTATTGTCTTTTTGCGCTCCTTGCTAAAGTAAACAT
TAATACACCCTAGCTT
>chvG17
CCTCAGTAAGCATCTAACTAAAGGACAAAAAGACCCTTTGAAGCTTTACAGGGATAAAAC
TTGGGTAAGATATCTATTCTGCTGGTATTTTCTTTTTGCGTGTAGTGCTAAAGTAAACAT
TAATACACCCTAGCTT
>chvG18
CCTCAGTAAGCATCTAACTAAAGGACAAAAAGACCCTTTGAAGCTTTATAGGGATAAACT
TGGGTAAGATATCTATTCTGCTGGTATTTTCTTTTTGCGTGTAGTGCTAAAGTAAACATT
AATACACCCTAGCTT
>chvA1
GTGAGCTAAGACCACACTAAAGGACAAAAAGACCCTCTGAAGCTTTATAGGGATAAAATC
TAGTACACATCCAGGCGTTTATAAGCTGATGGCCCCAAGAAGCGAGACGATGACGATAAA
GAGCCAGAAGATGCAGCGTGGTAAACACAAG
>chvA2
GTGAGCTAAGACCACACTAAAGGACAAAAAGACCCTCTGAAGCTTTATAGGGATAAAATC
TAGTACACATCCAGGCGTTTGTATACAAGGTGATGGCCCCAAGAAGCGAGACGATGACGA
TAAAGAGCCAGAAGATGCAGCGTGGTAAACACAAG
>chvA3
GCTCACTAAGACCACACTAAAGGACAAAAAGACCCTCTGAAGCTTTATAGGGATAAAATC
TAGTATCTCCATGCCCCCCATCACCCAAGACACAAGAAGCGAGAAAGACAGGCATTACTA
CTATGCAACGACCGAAGTTAGTCTAAAG
>chvA4
GCTCGCTAAGACCACACTAAAGGACAAAAAGACCCTCTGAAGCTTTATAGGGATAAAATC
TAGTACACATCCAGGCGTTTATAAGCTGATGGCCCCAAGAAGCGAGACGATGACGATAAA
GAGCCAGAAGATGCAGCGTGGTAAAACAAG
>chvA5
GATGCTAAGGCCACACTAAAGGACAAAAAGACCCTTCTGAACGCTTTATATGGGATAAAA
TTCTAGTACAACATACCAGGCGTTTATAAGCTGATGGCCCCAAGAAGCGAGACGATGACG
ATAAAGAGCCAGAAGATGCAGCGGTGGTAAACACAA
>chvA6
GTGAGCTAAGACCACACTAAAGGACAAAAAGACCCTCTGAAGCTTTATAGGGATAAAATC
TAGTACACATCCAGGCGTTTATAAGCTGATGGCCCAAGAAG
>chvA7
GTGAGCTAAGACCACACTAAAGGACAAAAAGACCCTCTGAAGCTTTATAGGGATAAAATC
TAGTACACATCCAGGCGTTTATAAGCTGATGGCCTCAAGAAGCGAGACGATGACGATAAA
GAGCCAGAAGATGCTGCGTGGTAAACACAAG
>chvA8
GTGAGCTAAGACCACACTAAAGGACAAAAAGACYCTCTGAAGCTTTATAGGGATAAAATC
TAGTACACATCCAGGCGTTTATAAGCTGATGGCCCCAAGAAGCGAGACGATGACGATAAA
GAGCCAGAAGATGCAGCGTGGTAAAACAAG
>chvA9
GTGAGCTAAGACCACACTAAAGGACAAAAAGACCCTCTGAAGCTTTATAGGGATAAAATC
TAGTACACATCCAGGCGTTTATAAGCTGATGGCCCCAAGAAGCGAGACGATGACGATAAA
GAGCCAGAAGATGCTGCGTGGTAAACACAAG
>chvA10
GCTCGCTAAGACCACACTAAAGGACAAAAAGACCCTCTGAAGCTTTATAGGGATAAAATC
TAGTACACATCCAGGCGTTTGTATACAAGGTGATGGCCCCAAGAAGCGMGACGATGACGA
TAAAGAGCCAGAAGATGCAGCGTGGTAAACACAAG
>chvA11
GTGAGCTAAGACCACACTAAAGGACAAAAAGACCCTCTGAAGCTTTATAGGGATAAAATC
TAGTACACATCCAGGCGTTTATAAGCTGATCGCCCCAAGAAGCGAGACGATGACGATAAA
GAGCCAGAAGATGCAGCGTGGTAAACACAAG
>chvA12
GTGAGCTAAGACCACACTAAAGGACAAAAGACCCTCTGAAGCTTTATAGGGATAAAATCT
AGTACACATCCAGGCGTTTGTATACAAGGTGATGGCCCCAAGAAGCGAGACGATGACGAT
AAAGAGCCAGAAGATGCAGCGTGGTAAACACAAG
>chvA13
GTGAGCTAAGACCACACTAAAGGACAAAAAGACCCTCTGAAGCTTTATAGGGATAAAATC
TAGTACACATCCAGGCGTTTATAAGCTGATCGCTCCAAGAAGCGAGACGATGACGATAAA
GAGTCAGAAGATGCAGCGTGATAAACACAAG
>chvA14
GTGAGCTAAGACCACACTAAAGGACAAAAAGACCCTCTGAAGCTTTATAGGGATAAAATC
TAGTACACATCCAGGCGTTTGTATACAAGGTGATGGCCCCAAGAAGCGAGACGATGACGA
TAAAGAGCCGGAAGATGCAGCGTGGTAAACACAAG
>chvA15
GCTCGCTAAGACCACACTAAAGGACAAAAAGACCCTCTGAAGCTTTATAGGGATAAAATC
TAGTACACATCCAGGCGTTTATAAGCTGATGGCCCCAAGAAGCGAGACGATGACGATAAA
GAGCCAGAAGATGCAGCGTGGTAAACACAAG
>chvA16
GTGAGCTAAGACCACACTAAAGGACAAAAAGACCCTCTGAAGCTTTATAGGGATAAAATC
TAGTACACATCCAGGCGTTTGTATACAAGGTGATGGCCCCAAGAAGCGGGACGATGACGA
TAAAGAGCCAGAAGATGCAGCGTGGTAAACACAAG
>chva17
GTGAGCTAAGACCACACTAAAGGACAAAAAGACCCTCTGAAGCTTTATAGGGATAAAATC
TAGTACACATCCAGGCGTTTGTATACAAGGTGATGGCCCCAAGAAGCGAGACGATGACGA
TAAAGAGCCAGAAGATGCAGCGTGGTAAGCACAAG
>chvA18
GCTCACTAAGACCACACTAAAGGACAAAAAGACCCTCTGAAGCTTTATAGGGATAAAATC
TAGTATCTCCATGCCCCCCATCACCCAAGACACACTCTGCGAGAAAGACAGGCATTACTA
CTATGCAACGACCGAAGTTAGTCTAAAG
>chvA19
GTGAGCTAAGACCACACTAAAGGACAAAAAGACCCTCTGAAGCTTTATAGGGATAAAATC
TAGTACACATCCAGGCGTTTGTATACAAGGTGATGGCCCCAAGAAGCGAGACGACGACGA
TAAAGAGCCAGAAGATGCAGCGTGGTAAACACAAG
>chvA20
GCTCGCTAAGACCACACTAAAGGACAAAAAGACCCTCTGAAGCTTTATAGGGATAAAATC
TAGTACACATCCAGGCGTTTATAGGCTGATGGCCCCAAGAAGCGAGACGATGACGATAAA
GAGCCAGAAGATGCAGCGTGGTAAACACAAG
>chvA21
GCGAGCTAAGACCACACTAAAGGACAAAAAGACCCTCTGAAGCTTTATAGGGATAAAATC
TAGTACACATCCAGGCGTTTGTATACAAGGTGATGGCCCCAAGAAGCGAGACGATGACGA
TAAAGAGCCAGAAGATGCAGCGTGGTAAACACAAG
>chvA22
GTGAGCTAAGACCACACTAAAGGACAAAAAGACCCTCTGAAGCTTTATAGGGATAAAATC
TAGTACACATCCAGGCGTTTGTAAACAAGGTGATGGCCCCAAGAAGCGAGACGATGACGA
TAAAGAGCCAGAAGATGCAGCGTGGTAAACACAAG
>chout1_Gymnodinium_simplex
ATTAGGCATGTGTGTGCGCATCCAAATGTAAAAGGACACTAAGACCCTCTGAAGCTTTCT
AGGGATAAAATTGATTACAGCATTGTCGGTAGTTGTTGCACATTGGCTCATTGGCTAGAC
CATCCTCTTTGCCCACCAAATGTACCAAATAATGACAATCGG
>chout2_Polarella_glacialis
TGAGAATTATTTTACTCAAATCAAGGTTGTTATAGGACAAAAAGACCCTGTGAAGCTTTA
TAGGGATAAAATTCAGTACAGGTTCTATATCAATATATCTTCATTTCATGGAAAAACCAA
CTTTATTTCATTCGATATGAACTTAGAATTATGCCTATGTTTTCCATATATGCAAGACAC
CATCCTGTGAGAATTGCGAATTAAAGAACGATTTGTGAATATCATGTTAGATGG
>chout21_AY055242_Heterocapsa_sp
GTAGTGTGAAGATACTCTAACAACGTTATAGGACAAAAAGACCCTGTGAACCTTTATAGG
GATAAAATTTAGTAGAGGTTCTATATTAATATATCGCTTCGGCTGGGATGGAAAAAGTTT
GAGATACCATTCATTGAGAATAGAATAAGATAAATCAGTTAGTTATGCACATCATGTGCT
CACGCAATGCGCGTTTTATATTTGTCAAATGTTAGATGGGCTATTTAATTGGGGC
>chout30_JQ639745_Peridinium_palatinum
GTAGTGTGAAGATACCCTAACAACGTTATAGGACAAAAAGACCCTGTGAACCTTTATAGG
GATAAAATTTAGTACAGCTTTATTTTCATCTTCATTTCATGGTCTATTCCATTCATTGAG
AATACAATAAGATAAATCTTCTTATCACACACTACATGGGCTGTTTAATTGGGGC
>chout20_GU219502_Heterocapsa_sp
GTAGTGTGAAGATACTCTAACAACGTTATAGGACAAAAAGACCCTGTGAACCTTTATAGG
GATAAAATTTAGTAGAGGTTCTATATTAACATATCGCTTCGGCTAGGATGGAAAAAGTTT
GAGATACCATTCATTGAGAATAGAATAAGATAAATCAGTTAATTATTAATAATCACTTTT
ATAGTGTCGTATATTTGTCAAATGTTAGATGGGCTATTTAATTGGGGCG
