# Supplementary material for: Towards an in-depth characterization of Symbiodiniaceae in tropical giant clams via metabarcoding of pooled multi-gene amplicons
Source: PeerJ. 2019 May 13;7:e6898. doi: 10.7717/peerj.6898 (PMC6521813; doi:10.7717/peerj.6898)
Supplement: Supplemental Information 7 — Zip file containing the sequence alignments used for (1) the design of LSU primers (ITS2_LSU_Alignment_PrimerDesign.fasta), and (2) the three in-house sequence databases employed during the first step of sequence annotation: 23S (23S_Ref_Database.fasta; Takabayashi et al., 2011), ITS2 (ITS2_Ref_Database.fasta; Franklin et al., 2012), and LSU (LSU_Ref_Database.fasta; modified from Pochon et al., 2012). [file peerj-07-6898-s007.zip › Supplementary File1/GeoSymbio_Database.xlsx]

## Sheet: GeoSymbio_Database
Clade	Type	Gene	Isolate	Redundancy	Potential_Pseudogene_Ref	Species	Methodology	Genbank	Genbank_link	Host_Phylum	Host_Class	Host_Order	Host_Family	Zoanthus	Host_Species	Host_Sci_Name	AphiaID	Environment	Ocean	Country	StateRegion	SubRegion	Locale	Latitude	Longitude	Coordinate_Precision	Min_Depth	Max_Depth	Start_Year_Collect	End_Year_Collect	Ref	Reference	Ref_link
A	A1	ITS	HPiH-1	N_A	NO_Hunter_2007_J_Phycology_43_120	same_as_Symbiodinium microadriaticum sub. microadriaticum	sequencing	AB097463	http://www.ncbi.nlm.nih.gov/nuccore/AB097463	Mollusca	Gastropoda	Nudibranchia	Facelinidae	Zoanthus	ianthina	Pteraeolidia ianthina	213527	culture	Pacific	Japan	Kanagawa; Hayama	N_A	N_A	35.268	139.566	3500	N_A	N_A	N_A	N_A	Ishikura_2004_Mar_Biotech_6_378	Ishikura M, Hagiwara K, Takishita K, Haga M, Iwai K, Maruyama T (2004) Isolation of new Symbiodinium strains from Tridacnid giant clam (Trdacna crocea) and sea slug (Pteraeolidia ianthina) using culture medium containing giant clam tissue homogenate. Marine Biotechnology 6, 378-385.	http://www.springerlink.com/content/8y52l37gwkm57hmt/
A	A1	ITS	Five0504	N_A	NO_Hunter_2007_J_Phycology_43_120	same_as_Symbiodinium microadriaticum sub. microadriaticum	cloning	AB253789	http://www.ncbi.nlm.nih.gov/nuccore/AB253789	Cnidaria	Anthozoa	Zoanthidea	Zoanthidae	Zoanthus	vietnamensis	Zoanthus vietnamensis	288846	in hospite	Pacific	Japan	Kagoshima	Sakurajima	Hakamagoshi	31.35	130.35	15000	3	3	2005	2005	Reimer_2007_Phycol_Res_55_58	Reimer J, Ono S, Tsukahara J, Takishita K, Maruyama T (2007) Non-seasonal and subclade microvariation in symbiotic dinoflagellates (Symbiodinium spp.) in Zoanthus sansibaricus (Anthozoa: Hexacorallia) at Kagoshima Bay, Japan. Phycological Research 55, 58-65.	http://www3.interscience.wiley.com/journal/118536438/abstract
A	A1	ITS2	N_A	N_A	NO_Hunter_2007_J_Phycology_43_120	Symbiodinium microadriaticum sub. microadriaticum	DGGE	AF333505	http://www.ncbi.nlm.nih.gov/nuccore/AF333505	Cnidaria	Scyphozoa	Rhizostomeae	Cassiopeidae	Zoanthus	xamachana	Cassiopea xamachana	287172	culture	Caribbean	United States	Florida	N_A	N_A	27.5	-81.5	750000	N_A	N_A	N_A	N_A	LaJeunesse_2001_J_Phycology_37_866	LaJeunesse T (2001) Investigating the biodiversity, ecology, and phylogeny of endosymbiotic dinoflagellates in the genus Symbiodinium using the ITS region: in search of a "species" level marker. Journal of Phycology 37, 866-880.	http://www3.interscience.wiley.com/journal/118994400/abstract
A	A1	ITS	culture (Cx)	N_A	NO_Hunter_2007_J_Phycology_43_120	same_as_Symbiodinium microadriaticum sub. microadriaticum	sequencing	AF427466	http://www.ncbi.nlm.nih.gov/nuccore/AF427466	Cnidaria	Scyphozoa	Rhizostomeae	Cassiopeidae	Zoanthus	xamachana	Cassiopea xamachana	287172	culture	Caribbean	Jamaica	N_A	N_A	N_A	18.1327	-77.2959	125000	N_A	N_A	N_A	N_A	Santos_2002_Mol_Phylogenet_Evol_23_97	Santos S, Taylor D, Kinzie III RA, Hidaka M, Sakai K, Coffroth MA (2002) Molecular phylogeny of symbiotic dinoflagellates inferred from partial chloroplast large subunit (23S)-rDNA sequences. Molecular Phylogenetics and Evolution 23, 97-111.	http://www.sciencedirect.com/science?_ob=MImg&_imagekey=B6WNH-4627PGJ-1-R&_cdi=6963&_user=996227&_orig=browse&_coverDate=05%2F31%2F2002&_sk=999769997&view=c&wchp=dGLbVlz-zSkzV&md5=e480d1a54e0ae4657a4c7caa3ef5d186&ie=/sdarticle.pdf
A	A1	ITS	C20B-J	N_A	NO_Hunter_2007_J_Phycology_43_120	same_as_Symbiodinium microadriaticum sub. microadriaticum	sequencing	AJ311946	http://www.ncbi.nlm.nih.gov/nuccore/AJ311946	Cnidaria	Hydrozoa	Anthoathecata	Milleporidae	Zoanthus	sp.	Millepora sp.	153786	in hospite	Red Sea	Israel	Gulf of Aqaba	Eilat	N_A	29.5497	34.9562	2500	N_A	N_A	1999	1999	Pochon_2001_Mar_Biol_139_1069	Pochon X, Pawlowski J, Zaninetta L, Rowan R (2001) High genetic diversity and relative specificity among Symbiodinium-like endosymbiotic dinoflagellates in soritid foraminiferans. Marine Biology 139, 1069-1078.	http://www.springerlink.com/content/cfw2cm0tl5pft83d/?p=eb8c83718d564a3fbeb70dd9b990ef5b&pi=5
A	A1	ITS	C3B-J	N_A	NO_Hunter_2007_J_Phycology_43_120	same_as_Symbiodinium microadriaticum sub. microadriaticum	sequencing	AJ311947	http://www.ncbi.nlm.nih.gov/nuccore/AJ311947	Cnidaria	Anthozoa	Scleractinia	Acroporidae	Zoanthus	sp.	Acropora sp.	205469	in hospite	Red Sea	Israel	Gulf of Aqaba	Eilat	N_A	29.5497	34.9562	2500	N_A	N_A	1999	1999	Pochon_2001_Mar_Biol_139_1069	Pochon X, Pawlowski J, Zaninetta L, Rowan R (2001) High genetic diversity and relative specificity among Symbiodinium-like endosymbiotic dinoflagellates in soritid foraminiferans. Marine Biology 139, 1069-1078.	http://www.springerlink.com/content/cfw2cm0tl5pft83d/?p=eb8c83718d564a3fbeb70dd9b990ef5b&pi=5
A	A1	ITS2	N_A	N_A	NO_Hunter_2007_J_Phycology_43_120	same_as_Symbiodinium microadriaticum sub. microadriaticum	DGGE	same_as_AF333505	http://www.ncbi.nlm.nih.gov/nuccore/AF333505	Cnidaria	Scyphozoa	Rhizostomeae	Cassiopeidae	Zoanthus	andromeda	Cassiopea andromeda	135295	culture	Red Sea	Israel	Gulf of Aqaba	Eilat	N_A	29.5497	34.9562	5000	N_A	N_A	N_A	N_A	LaJeunesse_2001_J_Phycology_37_866	LaJeunesse T (2001) Investigating the biodiversity, ecology, and phylogeny of endosymbiotic dinoflagellates in the genus Symbiodinium using the ITS region: in search of a "species" level marker. Journal of Phycology 37, 866-880.	http://www3.interscience.wiley.com/journal/118994400/abstract
A	A1	ITS2	N_A	N_A	NO_Hunter_2007_J_Phycology_43_120	same_as_Symbiodinium microadriaticum sub. microadriaticum	DGGE	same_as_AF333505	http://www.ncbi.nlm.nih.gov/nuccore/AF333505	Cnidaria	Anthozoa	Scleractinia	Pocilloporidae	Zoanthus	pistillata	Stylophora pistillata	206982	culture	Red Sea	Israel	Gulf of Aqaba	Eilat	N_A	29.5497	34.9562	5000	N_A	N_A	N_A	N_A	LaJeunesse_2001_J_Phycology_37_866	LaJeunesse T (2001) Investigating the biodiversity, ecology, and phylogeny of endosymbiotic dinoflagellates in the genus Symbiodinium using the ITS region: in search of a "species" level marker. Journal of Phycology 37, 866-880.	http://www3.interscience.wiley.com/journal/118994400/abstract
A	A1	ITS2	N_A	N_A	NO_Hunter_2007_J_Phycology_43_120	same_as_Symbiodinium microadriaticum sub. microadriaticum	DGGE	same_as_AF333505	http://www.ncbi.nlm.nih.gov/nuccore/AF333505	Cnidaria	Scyphozoa	Rhizostomeae	Cassiopeidae	Zoanthus	xamachana	Cassiopea xamachana	287172	in hospite	Caribbean	Mexico	Quintana Roo	Puerto Morelos	N_A	20.5	-86.52	4000	0.5	0.5	1998	1999	LaJeunesse_2002_Mar_Biol_141_387	LaJeunesse T (2002) Diversity and community structure of symbiotic dinoflagellates from Caribbean coral reefs. Marine Biology 141, 387-400.	http://www.springerlink.com/content/4magydv1cmrgn7kr/?p=57ad39a7eb934febb450a37537b61884&pi=18
A	A1	ITS2	N_A	N_A	NO_Hunter_2007_J_Phycology_43_120	same_as_Symbiodinium microadriaticum sub. microadriaticum	cloning	same_as_AF333505	http://www.ncbi.nlm.nih.gov/nuccore/AF333505	Cnidaria	Anthozoa	Scleractinia	Acroporidae	Zoanthus	cytherea	Acropora cytherea	207095	in hospite	Pacific	United States	Hawaiian Islands	French Frigate Shoals	N_A	23.8497	-166.297	100	15	20	2006	2005	Stat_2008_Biol_Invasions_10_579	Stat M & Gates RD (2008) Vectored introductions of marine endosymbiotic dinoflagellates into Hawaii. Biological Invasions 10, 579-583.	http://www.springerlink.com/content/vwj30gt72407051w/
A	A1	ITS2	N_A	N_A	NO_Hunter_2007_J_Phycology_43_120	same_as_Symbiodinium microadriaticum sub. microadriaticum	cloning	same_as_AF333505	http://www.ncbi.nlm.nih.gov/nuccore/AF333505	Cnidaria	Anthozoa	Scleractinia	Acroporidae	Zoanthus	cytherea	Acropora cytherea	207095	in hospite	Pacific	United States	Hawaiian Islands	French Frigate Shoals	N_A	23.8497	-166.297	100	15	20	2006	2006	Stat_2008_Biol_Invasions_10_579	Stat M & Gates RD (2008) Vectored introductions of marine endosymbiotic dinoflagellates into Hawaii. Biological Invasions 10, 579-583.	http://www.springerlink.com/content/vwj30gt72407051w/
A	A1	ITS2	N_A	N_A	NO_Hunter_2007_J_Phycology_43_120	same_as_Symbiodinium microadriaticum sub. microadriaticum	cloning	same_as_AF333505	http://www.ncbi.nlm.nih.gov/nuccore/AF333505	Cnidaria	Anthozoa	Scleractinia	Pocilloporidae	Zoanthus	eydouxi	Pocillopora eydouxi	206958	in hospite	Pacific	United States	Central Pacific	Johnston Atoll	JA-HIMB3	16.7429	-169.538	100	3	7	2006	2006	Stat_2009_MEPS_386_83	Stat M, Pochon X, Cowie ROM, Gates RD (2009) Specificity in communities of Symbiodinium in corals from Johnston Atoll. Marine Ecology Progress Series 386, 83-96.	http://www.int-res.com/abstracts/meps/v386/p83-96/
A	A1	ITS2	N_A	N_A	NO_Hunter_2007_J_Phycology_43_120	same_as_Symbiodinium microadriaticum sub. microadriaticum	cloning	same_as_AF333505	http://www.ncbi.nlm.nih.gov/nuccore/AF333505	Cnidaria	Anthozoa	Scleractinia	Pocilloporidae	Zoanthus	meandrina	Pocillopora meandrina	206964	in hospite	Pacific	United States	Central Pacific	Johnston Atoll	JA-HIMB3	16.7429	-169.538	100	3	7	2006	2006	Stat_2009_MEPS_386_83	Stat M, Pochon X, Cowie ROM, Gates RD (2009) Specificity in communities of Symbiodinium in corals from Johnston Atoll. Marine Ecology Progress Series 386, 83-96.	http://www.int-res.com/abstracts/meps/v386/p83-96/
A	A1.1	ITS2	N_A	A13	N_A	Symbiodinium cariborum (S. microadriaticum sub. condylactis)	DGGE	AF333504	http://www.ncbi.nlm.nih.gov/nuccore/AF333504	Cnidaria	Anthozoa	Actiniaria	Actiniidae	Zoanthus	gigantea	Condylactis gigantea	283419	culture	Caribbean	Jamaica	N_A	N_A	N_A	18.1327	-77.2959	125000	N_A	N_A	N_A	N_A	LaJeunesse_2001_J_Phycology_37_866	LaJeunesse T (2001) Investigating the biodiversity, ecology, and phylogeny of endosymbiotic dinoflagellates in the genus Symbiodinium using the ITS region: in search of a "species" level marker. Journal of Phycology 37, 866-880.	http://www3.interscience.wiley.com/journal/118994400/abstract
A	A1.1	ITS2	N_A	A13	N_A	same_as_Symbiodinium cariborum (S. microadriaticum sub. condylactis)	DGGE	same_as_AF333504	http://www.ncbi.nlm.nih.gov/nuccore/AF333504	Cnidaria	Scyphozoa	Rhizostomeae	Cassiopeidae	Zoanthus	frondosa	Cassiopea frondosa	287166	culture	Caribbean	Jamaica	N_A	N_A	N_A	18.1327	-77.2959	125000	N_A	N_A	N_A	N_A	LaJeunesse_2001_J_Phycology_37_866	LaJeunesse T (2001) Investigating the biodiversity, ecology, and phylogeny of endosymbiotic dinoflagellates in the genus Symbiodinium using the ITS region: in search of a "species" level marker. Journal of Phycology 37, 866-880.	http://www3.interscience.wiley.com/journal/118994400/abstract
A	A1.2	ITS2	N_A	N_A	NO_Stat_2009_MEPS_386_83	N_A	cloning	AB207210	http://www.ncbi.nlm.nih.gov/nuccore/AB207210	Cnidaria	Anthozoa	Scleractinia	Pocilloporidae	Zoanthus	eydouxi	Pocillopora eydouxi	206958	in hospite	Pacific	United States	Central Pacific	Johnston Atoll	JA-HIMB3	16.7429	-169.538	100	3	7	2006	2006	Stat_2009_MEPS_386_83	Stat M, Pochon X, Cowie ROM, Gates RD (2009) Specificity in communities of Symbiodinium in corals from Johnston Atoll. Marine Ecology Progress Series 386, 83-96.	http://www.int-res.com/abstracts/meps/v386/p83-96/
A	A10	ITS2	N_A	N_A	N_A	N_A	DGGE	EU792882	http://www.ncbi.nlm.nih.gov/nuccore/EU792882	Cnidaria	Anthozoa	Alcyonacea	Alcyoniidae	Zoanthus	arboreum	Lithophyton arboreum	N_A	in hospite	Red Sea	Israel	Gulf of Aqaba	N_A	N_A	24.4004	36.3073	400000	7	7	N_A	N_A	LaJeunesse_2009_Biol_Invasions_11_995	LaJeunesse TC, Loh WKW, Trench RK (2009) Do introduced endosymbiotic dinoflagellates take to new hosts? Biological Invasions 11, 995-1003.	http://www.springerlink.com.eres.library.manoa.hawaii.edu/content/1387-3547/?k=lajeunesse
A	A12	ITS2	N_A	N_A	N_A	N_A	DGGE	same_as_EU792883	http://www.ncbi.nlm.nih.gov/nuccore/EU792883	Cnidaria	Anthozoa	Zoanthidea	Zoanthidae	Zoanthus	pacificus	Zoanthus pacificus	288837	in hospite	Pacific	Mexico	Baja California	La Paz	N_A	24.0908	-110.173	50000	0	0.5	2004	2006	LaJeunesse_2008_Limnol_Oceanograph_53_719	LaJeunesse TC, Reyes Bonilla H, Warner ME, Wills M, Schmidt GW, Fitt WK (2008) Specificity and stability in high latitude eastern Pacific coral-algal symbioses. Limnology and Oceanography 53, 719-727.	http://www.aslo.org/lo/toc/vol_53/issue_2/index.html
A	A13	ITS2	N_A	same_as_A1.1	N_A	same_as_Symbiodinium cariborum (S. microadriaticum sub. condylactis)	DGGE	same_as_AF333504	http://www.ncbi.nlm.nih.gov/nuccore/AF333504	Cnidaria	Anthozoa	Scleractinia	Faviidae	Zoanthus	annularis	Montastraea annularis	207479	in hospite	Caribbean	Barbados	N_A	N_A	N_A	13.0653	-59.3912	3000	0	5	2005	2007	LaJeunesse_2009_Proc_Royal_Soc_B_276_4139	LaJeunesse TC, Smith RT, Finney J, Oxenford H (2009) Outbreak and persistence of opportunistic symbiotic dinoflagellates during the 2005 Caribbean mass coral "bleaching" event. Proceedings of the Royal Society of London B 276, 4139-4148.	http://rspb.royalsocietypublishing.org/content/276/1676/4139.full
A	A13	ITS2	N_A	same_as_A1.1	N_A	same_as_Symbiodinium cariborum (S. microadriaticum sub. condylactis)	DGGE	same_as_AF333504	http://www.ncbi.nlm.nih.gov/nuccore/AF333504	Cnidaria	Anthozoa	Scleractinia	Faviidae	Zoanthus	annularis	Montastraea annularis	207479	in hospite	Caribbean	Barbados	N_A	N_A	N_A	13.0653	-59.3912	3000	15	15	2005	2007	LaJeunesse_2009_Proc_Royal_Soc_B_276_4139	LaJeunesse TC, Smith RT, Finney J, Oxenford H (2009) Outbreak and persistence of opportunistic symbiotic dinoflagellates during the 2005 Caribbean mass coral "bleaching" event. Proceedings of the Royal Society of London B 276, 4139-4148.	http://rspb.royalsocietypublishing.org/content/276/1676/4139.full
A	A15	ITS2	N_A	N_A	N_A	N_A	DGGE	same_as_EU792884	http://www.ncbi.nlm.nih.gov/nuccore/EU792884	Cnidaria	Hydrozoa	Anthoathecata	Milleporidae	Zoanthus	sp.	Millepora sp.	153786	in hospite	Indian	Tanzania	Western Indian	Zanzibar	Changuu	-6.07049	39.1002	1000	2	6	2007	2007	LaJeunesse_2010_J_Biogeography_37_785	LaJeunesse TC, Pettay DT, Sampayo EM, Phongsuwan N, Brown B, Obura DO, Hoegh-Guldberg O, Fitt WK (2010) Long-standing environmental conditions, geographic isolation and host-symbiont specificity influence the relative ecological dominance and genetic diversification of coral endosymbionts in the genus Symbiodinium. Journal of Biogeography 37, 785-800.	http://onlinelibrary.wiley.com/doi/10.1111/j.1365-2699.2010.02273.x/abstract
A	A15	ITS2	N_A	N_A	N_A	N_A	DGGE	same_as_EU792884	http://www.ncbi.nlm.nih.gov/nuccore/EU792884	Cnidaria	Hydrozoa	Anthoathecata	Milleporidae	Zoanthus	sp.	Millepora sp.	153786	in hospite	Indian	Tanzania	Western Indian	Zanzibar	Banda Kuu	-5.4256	39.176	2000	3	12	2007	2007	LaJeunesse_2010_J_Biogeography_37_785	LaJeunesse TC, Pettay DT, Sampayo EM, Phongsuwan N, Brown B, Obura DO, Hoegh-Guldberg O, Fitt WK (2010) Long-standing environmental conditions, geographic isolation and host-symbiont specificity influence the relative ecological dominance and genetic diversification of coral endosymbionts in the genus Symbiodinium. Journal of Biogeography 37, 785-800.	http://onlinelibrary.wiley.com/doi/10.1111/j.1365-2699.2010.02273.x/abstract
A	A15a	ITS2	N_A	N_A	N_A	N_A	DGGE	EU792885	http://www.ncbi.nlm.nih.gov/nuccore/EU792885	Cnidaria	Hydrozoa	Anthoathecata	Milleporidae	Zoanthus	sp.	Millepora sp.	153786	in hospite	Indian	Tanzania	Eastern Indian	N_A	N_A	-7.01232	39.7264	250000	3	6	N_A	N_A	LaJeunesse_2009_Biol_Invasions_11_995	LaJeunesse TC, Loh WKW, Trench RK (2009) Do introduced endosymbiotic dinoflagellates take to new hosts? Biological Invasions 11, 995-1003.	http://www.springerlink.com.eres.library.manoa.hawaii.edu/content/1387-3547/?k=lajeunesse
A	A15a	ITS2	N_A	N_A	N_A	N_A	DGGE	same_as_EU792885	http://www.ncbi.nlm.nih.gov/nuccore/EU792885	Cnidaria	Hydrozoa	Anthoathecata	Milleporidae	Zoanthus	sp.	Millepora sp.	153786	in hospite	Indian	Tanzania	Eastern Indian	N_A	N_A	-7.01232	39.7264	250000	3	6	N_A	N_A	LaJeunesse_2009_Biol_Invasions_11_995	LaJeunesse TC, Loh WKW, Trench RK (2009) Do introduced endosymbiotic dinoflagellates take to new hosts? Biological Invasions 11, 995-1003.	http://www.springerlink.com.eres.library.manoa.hawaii.edu/content/1387-3547/?k=lajeunesse
A	A15a	ITS2	N_A	N_A	N_A	N_A	DGGE	same_as_EU792885	http://www.ncbi.nlm.nih.gov/nuccore/EU792885	Cnidaria	Hydrozoa	Anthoathecata	Milleporidae	Zoanthus	sp.	Millepora sp.	153786	in hospite	Indian	Tanzania	Eastern Indian	N_A	N_A	-7.01232	39.7264	250000	3	6	N_A	N_A	LaJeunesse_2009_Biol_Invasions_11_995	LaJeunesse TC, Loh WKW, Trench RK (2009) Do introduced endosymbiotic dinoflagellates take to new hosts? Biological Invasions 11, 995-1003.	http://www.springerlink.com.eres.library.manoa.hawaii.edu/content/1387-3547/?k=lajeunesse
A	A15a	ITS2	N_A	N_A	N_A	N_A	DGGE	same_as_EU792885	http://www.ncbi.nlm.nih.gov/nuccore/EU792885	Cnidaria	Hydrozoa	Anthoathecata	Milleporidae	Zoanthus	sp.	Millepora sp.	153786	in hospite	Indian	Tanzania	Western Indian	Zanzibar	Changuu	-6.07049	39.1002	1000	2	6	2007	2007	LaJeunesse_2010_J_Biogeography_37_785	LaJeunesse TC, Pettay DT, Sampayo EM, Phongsuwan N, Brown B, Obura DO, Hoegh-Guldberg O, Fitt WK (2010) Long-standing environmental conditions, geographic isolation and host-symbiont specificity influence the relative ecological dominance and genetic diversification of coral endosymbionts in the genus Symbiodinium. Journal of Biogeography 37, 785-800.	http://onlinelibrary.wiley.com/doi/10.1111/j.1365-2699.2010.02273.x/abstract
A	A15b	ITS2	N_A	N_A	N_A	N_A	DGGE	EU792886	http://www.ncbi.nlm.nih.gov/nuccore/EU792886	Cnidaria	Hydrozoa	Anthoathecata	Milleporidae	Zoanthus	sp.	Millepora sp.	153786	in hospite	Indian	Tanzania	Eastern Indian	N_A	N_A	-7.01232	39.7264	250000	3	6	N_A	N_A	LaJeunesse_2009_Biol_Invasions_11_995	LaJeunesse TC, Loh WKW, Trench RK (2009) Do introduced endosymbiotic dinoflagellates take to new hosts? Biological Invasions 11, 995-1003.	http://www.springerlink.com.eres.library.manoa.hawaii.edu/content/1387-3547/?k=lajeunesse
A	A15b	ITS2	N_A	N_A	N_A	N_A	DGGE	same_as_EU792886	http://www.ncbi.nlm.nih.gov/nuccore/EU792886	Cnidaria	Hydrozoa	Anthoathecata	Milleporidae	Zoanthus	sp.	Millepora sp.	153786	in hospite	Indian	Tanzania	Eastern Indian	N_A	N_A	-7.01232	39.7264	250000	3	6	N_A	N_A	LaJeunesse_2009_Biol_Invasions_11_995	LaJeunesse TC, Loh WKW, Trench RK (2009) Do introduced endosymbiotic dinoflagellates take to new hosts? Biological Invasions 11, 995-1003.	http://www.springerlink.com.eres.library.manoa.hawaii.edu/content/1387-3547/?k=lajeunesse
A	A15b	ITS2	N_A	N_A	N_A	N_A	DGGE	same_as_EU792886	http://www.ncbi.nlm.nih.gov/nuccore/EU792886	Cnidaria	Hydrozoa	Anthoathecata	Milleporidae	Zoanthus	sp.	Millepora sp.	153786	in hospite	Indian	Tanzania	Eastern Indian	N_A	N_A	-7.01232	39.7264	250000	3	6	N_A	N_A	LaJeunesse_2009_Biol_Invasions_11_995	LaJeunesse TC, Loh WKW, Trench RK (2009) Do introduced endosymbiotic dinoflagellates take to new hosts? Biological Invasions 11, 995-1003.	http://www.springerlink.com.eres.library.manoa.hawaii.edu/content/1387-3547/?k=lajeunesse
A	A15b	ITS2	N_A	N_A	N_A	N_A	DGGE	same_as_EU792886	http://www.ncbi.nlm.nih.gov/nuccore/EU792886	Cnidaria	Hydrozoa	Anthoathecata	Milleporidae	Zoanthus	sp.	Millepora sp.	153786	in hospite	Indian	Tanzania	Western Indian	Zanzibar	Changuu	-6.07049	39.1002	1000	2	6	2007	2007	LaJeunesse_2010_J_Biogeography_37_785	LaJeunesse TC, Pettay DT, Sampayo EM, Phongsuwan N, Brown B, Obura DO, Hoegh-Guldberg O, Fitt WK (2010) Long-standing environmental conditions, geographic isolation and host-symbiont specificity influence the relative ecological dominance and genetic diversification of coral endosymbionts in the genus Symbiodinium. Journal of Biogeography 37, 785-800.	http://onlinelibrary.wiley.com/doi/10.1111/j.1365-2699.2010.02273.x/abstract
A	A15c	ITS2	N_A	N_A	N_A	N_A	DGGE	EU792887	http://www.ncbi.nlm.nih.gov/nuccore/EU792887	Cnidaria	Hydrozoa	Anthoathecata	Milleporidae	Zoanthus	sp.	Millepora sp.	153786	in hospite	Indian	Tanzania	Eastern Indian	N_A	N_A	-7.01232	39.7264	250000	3	6	N_A	N_A	LaJeunesse_2009_Biol_Invasions_11_995	LaJeunesse TC, Loh WKW, Trench RK (2009) Do introduced endosymbiotic dinoflagellates take to new hosts? Biological Invasions 11, 995-1003.	http://www.springerlink.com.eres.library.manoa.hawaii.edu/content/1387-3547/?k=lajeunesse
A	A15c	ITS2	N_A	N_A	N_A	N_A	DGGE	same_as_EU792887	http://www.ncbi.nlm.nih.gov/nuccore/EU792887	Cnidaria	Hydrozoa	Anthoathecata	Milleporidae	Zoanthus	sp.	Millepora sp.	153786	in hospite	Indian	Tanzania	Western Indian	Zanzibar	Changuu	-6.07049	39.1002	1000	2	6	2007	2007	LaJeunesse_2010_J_Biogeography_37_785	LaJeunesse TC, Pettay DT, Sampayo EM, Phongsuwan N, Brown B, Obura DO, Hoegh-Guldberg O, Fitt WK (2010) Long-standing environmental conditions, geographic isolation and host-symbiont specificity influence the relative ecological dominance and genetic diversification of coral endosymbionts in the genus Symbiodinium. Journal of Biogeography 37, 785-800.	http://onlinelibrary.wiley.com/doi/10.1111/j.1365-2699.2010.02273.x/abstract
A	A15c	ITS2	N_A	N_A	N_A	N_A	DGGE	same_as_EU792887	http://www.ncbi.nlm.nih.gov/nuccore/EU792887	Cnidaria	Hydrozoa	Anthoathecata	Milleporidae	Zoanthus	sp.	Millepora sp.	153786	in hospite	Indian	Tanzania	Western Indian	Zanzibar	Banda Kuu	-5.4256	39.176	2000	3	12	2007	2007	LaJeunesse_2010_J_Biogeography_37_785	LaJeunesse TC, Pettay DT, Sampayo EM, Phongsuwan N, Brown B, Obura DO, Hoegh-Guldberg O, Fitt WK (2010) Long-standing environmental conditions, geographic isolation and host-symbiont specificity influence the relative ecological dominance and genetic diversification of coral endosymbionts in the genus Symbiodinium. Journal of Biogeography 37, 785-800.	http://onlinelibrary.wiley.com/doi/10.1111/j.1365-2699.2010.02273.x/abstract
A	A16	ITS2	N_A	N_A	N_A	N_A	DGGE	EU792888	http://www.ncbi.nlm.nih.gov/nuccore/EU792888	Cnidaria	Hydrozoa	Anthoathecata	Milleporidae	Zoanthus	sp.	Millepora sp.	153786	in hospite	Indian	Tanzania	Eastern Indian	N_A	N_A	-7.01232	39.7264	250000	3	6	N_A	N_A	LaJeunesse_2009_Biol_Invasions_11_995	LaJeunesse TC, Loh WKW, Trench RK (2009) Do introduced endosymbiotic dinoflagellates take to new hosts? Biological Invasions 11, 995-1003.	http://www.springerlink.com.eres.library.manoa.hawaii.edu/content/1387-3547/?k=lajeunesse
A	A16	ITS2	N_A	N_A	N_A	N_A	DGGE	same_as_EU792888	http://www.ncbi.nlm.nih.gov/nuccore/EU792888	Cnidaria	Hydrozoa	Anthoathecata	Milleporidae	Zoanthus	sp.	Millepora sp.	153786	in hospite	Indian	Tanzania	Western Indian	Zanzibar	Changuu	-6.07049	39.1002	1000	2	6	2007	2007	LaJeunesse_2010_J_Biogeography_37_785	LaJeunesse TC, Pettay DT, Sampayo EM, Phongsuwan N, Brown B, Obura DO, Hoegh-Guldberg O, Fitt WK (2010) Long-standing environmental conditions, geographic isolation and host-symbiont specificity influence the relative ecological dominance and genetic diversification of coral endosymbionts in the genus Symbiodinium. Journal of Biogeography 37, 785-800.	http://onlinelibrary.wiley.com/doi/10.1111/j.1365-2699.2010.02273.x/abstract
A	A1a	ITS2	N_A	N_A	N_A	N_A	DGGE	EU449030	http://www.ncbi.nlm.nih.gov/nuccore/EU449030	Cnidaria	Anthozoa	Scleractinia	Acroporidae	Zoanthus	longicyathus	Acropora longicyathus	207114	in hospite	Pacific	Australia	Great Barrier Reef	N_A	N_A	-19.6407	149.041	600000	1	4	N_A	N_A	LaJeunesse_2009_Biol_Invasions_11_995	LaJeunesse TC, Loh WKW, Trench RK (2009) Do introduced endosymbiotic dinoflagellates take to new hosts? Biological Invasions 11, 995-1003.	http://www.springerlink.com.eres.library.manoa.hawaii.edu/content/1387-3547/?k=lajeunesse
A	A2	ITS2	N_A	N_A	NO_Hunter_2007_J_Phycology_43_120	Symbiodinium pilosum_same_as_Symbiodinium meandrinae_Symbiodinium corculorum	DGGE	AF333506	http://www.ncbi.nlm.nih.gov/nuccore/AF333506	Cnidaria	Anthozoa	Zoanthidea	Zoanthidae	Zoanthus	sociatus	Zoanthus sociatus	288843	culture	Caribbean	Jamaica	N_A	N_A	N_A	18.1327	-77.2959	125000	N_A	N_A	N_A	N_A	LaJeunesse_2001_J_Phycology_37_866	LaJeunesse T (2001) Investigating the biodiversity, ecology, and phylogeny of endosymbiotic dinoflagellates in the genus Symbiodinium using the ITS region: in search of a "species" level marker. Journal of Phycology 37, 866-880.	http://www3.interscience.wiley.com/journal/118994400/abstract
A	A2	ITS2	N_A	N_A	NO_Hunter_2007_J_Phycology_43_120	same_as_Symbiodinium corculorum_Symbiodinium pilosum_Symbiodinium meandrinae	DGGE	same_as_AF333506	http://www.ncbi.nlm.nih.gov/nuccore/AF333506	Cnidaria	Anthozoa	Actiniaria	Aiptasiidae	Zoanthus	annulata	Bartholomea annulata	289496	culture	Caribbean	Barbados	N_A	N_A	N_A	13.163	-59.5476	19000	N_A	N_A	N_A	N_A	LaJeunesse_2001_J_Phycology_37_866	LaJeunesse T (2001) Investigating the biodiversity, ecology, and phylogeny of endosymbiotic dinoflagellates in the genus Symbiodinium using the ITS region: in search of a "species" level marker. Journal of Phycology 37, 866-880.	http://www3.interscience.wiley.com/journal/118994400/abstract
A	A2	ITS2	N_A	N_A	NO_Hunter_2007_J_Phycology_43_120	Symbiodinium corculorum_same_as_Symbiodinium pilosum_Symbiodinium meandrinae	DGGE	same_as_AF333506	http://www.ncbi.nlm.nih.gov/nuccore/AF333506	Mollusca	Bivalvia	Veneroida	Cardiidae	Zoanthus	cardissa	Corculum cardissa	216387	culture	Pacific	Palau	N_A	N_A	N_A	7.5	134.5	85000	N_A	N_A	N_A	N_A	LaJeunesse_2001_J_Phycology_37_866	LaJeunesse T (2001) Investigating the biodiversity, ecology, and phylogeny of endosymbiotic dinoflagellates in the genus Symbiodinium using the ITS region: in search of a "species" level marker. Journal of Phycology 37, 866-880.	http://www3.interscience.wiley.com/journal/118994400/abstract
A	A2	ITS2	N_A	N_A	NO_Hunter_2007_J_Phycology_43_120	same_as_Symbiodinium corculorum_Symbiodinium pilosum_Symbiodinium meandrinae	DGGE	same_as_AF333506	http://www.ncbi.nlm.nih.gov/nuccore/AF333506	Cnidaria	Anthozoa	Gorgonacea	Gorgoniidae	Zoanthus	ventallina	Gorgonia ventallina	290045	culture	Caribbean	Jamaica	N_A	N_A	N_A	18.1327	-77.2959	125000	N_A	N_A	N_A	N_A	LaJeunesse_2001_J_Phycology_37_866	LaJeunesse T (2001) Investigating the biodiversity, ecology, and phylogeny of endosymbiotic dinoflagellates in the genus Symbiodinium using the ITS region: in search of a "species" level marker. Journal of Phycology 37, 866-880.	http://www3.interscience.wiley.com/journal/118994400/abstract
A	A2	ITS2	N_A	N_A	NO_Hunter_2007_J_Phycology_43_120	same_as_Symbiodinium corculorum_Symbiodinium pilosum_Symbiodinium meandrinae	DGGE	same_as_AF333506	http://www.ncbi.nlm.nih.gov/nuccore/AF333506	Cnidaria	Anthozoa	Gorgonacea	Gorgoniidae	Zoanthus	ventallina	Gorgonia ventallina	290045	culture	Caribbean	United States	Puerto Rico	N_A	N_A	18.2247	-66.4922	125000	N_A	N_A	N_A	N_A	LaJeunesse_2001_J_Phycology_37_866	LaJeunesse T (2001) Investigating the biodiversity, ecology, and phylogeny of endosymbiotic dinoflagellates in the genus Symbiodinium using the ITS region: in search of a "species" level marker. Journal of Phycology 37, 866-880.	http://www3.interscience.wiley.com/journal/118994400/abstract
A	A2	ITS2	N_A	N_A	NO_Hunter_2007_J_Phycology_43_120	same_as_Symbiodinium corculorum_Symbiodinium pilosum_Symbiodinium meandrinae	DGGE	same_as_AF333506	http://www.ncbi.nlm.nih.gov/nuccore/AF333506	Cnidaria	Anthozoa	Gorgonacea	Gorgoniidae	Zoanthus	ventallina	Gorgonia ventallina	290045	culture	Atlantic	United Kingdom	Bermuda	N_A	N_A	32.3687	-64.7898	17500	N_A	N_A	N_A	N_A	LaJeunesse_2001_J_Phycology_37_866	LaJeunesse T (2001) Investigating the biodiversity, ecology, and phylogeny of endosymbiotic dinoflagellates in the genus Symbiodinium using the ITS region: in search of a "species" level marker. Journal of Phycology 37, 866-880.	http://www3.interscience.wiley.com/journal/118994400/abstract
A	A2	ITS2	N_A	N_A	NO_Hunter_2007_J_Phycology_43_120	same_as_Symbiodinium corculorum_Symbiodinium pilosum_Symbiodinium meandrinae	DGGE	same_as_AF333506	http://www.ncbi.nlm.nih.gov/nuccore/AF333506	Cnidaria	Anthozoa	Helioporacea	Helioporidae	Zoanthus	sp.	Heliopora sp.	206210	culture	Pacific	Marshall Islands	Enewetak	N_A	N_A	11.4833	162.232	45000	N_A	N_A	N_A	N_A	LaJeunesse_2001_J_Phycology_37_866	LaJeunesse T (2001) Investigating the biodiversity, ecology, and phylogeny of endosymbiotic dinoflagellates in the genus Symbiodinium using the ITS region: in search of a "species" level marker. Journal of Phycology 37, 866-880.	http://www3.interscience.wiley.com/journal/118994400/abstract
A	A2	ITS2	N_A	N_A	NO_Hunter_2007_J_Phycology_43_120	Symbiodinium meandrinae_same_as_Symbiodinium pilosum_Symbiodinium corculorum	DGGE	same_as_AF333506	http://www.ncbi.nlm.nih.gov/nuccore/AF333506	Cnidaria	Anthozoa	Scleractinia	Meandrinidae	Zoanthus	meandrites	Meandrina meandrites	289232	culture	Caribbean	Jamaica	N_A	N_A	N_A	18.1327	-77.2959	125000	N_A	N_A	N_A	N_A	LaJeunesse_2001_J_Phycology_37_866	LaJeunesse T (2001) Investigating the biodiversity, ecology, and phylogeny of endosymbiotic dinoflagellates in the genus Symbiodinium using the ITS region: in search of a "species" level marker. Journal of Phycology 37, 866-880.	http://www3.interscience.wiley.com/journal/118994400/abstract
A	A2	ITS2	N_A	N_A	NO_Hunter_2007_J_Phycology_43_120	same_as_Symbiodinium corculorum_Symbiodinium pilosum_Symbiodinium meandrinae	DGGE	same_as_AF333506	http://www.ncbi.nlm.nih.gov/nuccore/AF333506	Mollusca	Bivalvia	Veneroida	Cardiidae	Zoanthus	gigas	Tridacna gigas	207670	culture	Pacific	Australia	N_A	N_A	N_A	-25	134	2200000	N_A	N_A	N_A	N_A	LaJeunesse_2001_J_Phycology_37_866	LaJeunesse T (2001) Investigating the biodiversity, ecology, and phylogeny of endosymbiotic dinoflagellates in the genus Symbiodinium using the ITS region: in search of a "species" level marker. Journal of Phycology 37, 866-880.	http://www3.interscience.wiley.com/journal/118994400/abstract
A	A3	ITS	JCUTS-1	N_A	NO_Hunter_2007_J_Phycology_43_120	N_A	sequencing	AF184944	http://www.ncbi.nlm.nih.gov/nuccore/AF184944	Mollusca	Bivalvia	Veneroida	Cardiidae	Zoanthus	squamosa	Tridacna squamosa	465857	culture	Pacific	Australia	N_A	N_A	N_A	-25	134	2200000	N_A	N_A	N_A	N_A	Baillie_2000_J_Phycology_36_1153	Baillie BK, Belda-Baillie CA, & Maruyama T (2000) Conspecificity and Indo-Pacific distribution of Symbiodinium genotypes (Dinophyceae) from giant clams. Journal of Phycology 36, 1153-1161.	http://www3.interscience.wiley.com/journal/120697710/abstract
A	A3	ITS	PLFU-1	N_A	NO_Hunter_2007_J_Phycology_43_120	N_A	sequencing	AF184945	http://www.ncbi.nlm.nih.gov/nuccore/AF184945	Mollusca	Bivalvia	Veneroida	Cardiidae	Zoanthus	unedo	Fragum unedo	381510	culture	Pacific	Palau	N_A	N_A	N_A	7.5	134.5	85000	N_A	N_A	N_A	N_A	Baillie_2000_J_Phycology_36_1153	Baillie BK, Belda-Baillie CA, & Maruyama T (2000) Conspecificity and Indo-Pacific distribution of Symbiodinium genotypes (Dinophyceae) from giant clams. Journal of Phycology 36, 1153-1161.	http://www3.interscience.wiley.com/journal/120697710/abstract
A	A3	ITS	PLTM-1	N_A	NO_Hunter_2007_J_Phycology_43_120	N_A	sequencing	AF184947	http://www.ncbi.nlm.nih.gov/nuccore/AF184947	Mollusca	Bivalvia	Veneroida	Cardiidae	Zoanthus	maxima	Tridacna maxima	382170	culture	Pacific	Palau	N_A	N_A	N_A	7.5	134.5	85000	N_A	N_A	N_A	N_A	Baillie_2000_J_Phycology_36_1153	Baillie BK, Belda-Baillie CA, & Maruyama T (2000) Conspecificity and Indo-Pacific distribution of Symbiodinium genotypes (Dinophyceae) from giant clams. Journal of Phycology 36, 1153-1161.	http://www3.interscience.wiley.com/journal/120697710/abstract
A	A3	ITS	CS-163	N_A	NO_Hunter_2007_J_Phycology_43_120	N_A	sequencing	AF186050	http://www.ncbi.nlm.nih.gov/nuccore/AF186050	Mollusca	Bivalvia	Veneroida	Cardiidae	Zoanthus	gigas	Tridacna gigas	207670	culture	Pacific	Palau	N_A	N_A	N_A	7.5	134.5	85000	N_A	N_A	N_A	N_A	Baillie_2000_J_Phycology_36_1153	Baillie BK, Belda-Baillie CA, & Maruyama T (2000) Conspecificity and Indo-Pacific distribution of Symbiodinium genotypes (Dinophyceae) from giant clams. Journal of Phycology 36, 1153-1161.	http://www3.interscience.wiley.com/journal/120697710/abstract
A	A3	ITS	PLCC-1	N_A	NO_Hunter_2007_J_Phycology_43_120	N_A	sequencing	AF186051	http://www.ncbi.nlm.nih.gov/nuccore/AF186051	Mollusca	Bivalvia	Veneroida	Cardiidae	Zoanthus	cardissa	Corculum cardissa	216387	culture	Pacific	Palau	N_A	N_A	N_A	7.5	134.5	85000	N_A	N_A	N_A	N_A	Baillie_2000_J_Phycology_36_1153	Baillie BK, Belda-Baillie CA, & Maruyama T (2000) Conspecificity and Indo-Pacific distribution of Symbiodinium genotypes (Dinophyceae) from giant clams. Journal of Phycology 36, 1153-1161.	http://www3.interscience.wiley.com/journal/120697710/abstract
A	A3	ITS	PLCM-1	N_A	NO_Hunter_2007_J_Phycology_43_120	N_A	sequencing	AF186052	http://www.ncbi.nlm.nih.gov/nuccore/AF186052	Mollusca	Bivalvia	Veneroida	Cardiidae	Zoanthus	monstrosum	Corculum monstrosum	205687	culture	Pacific	Palau	N_A	N_A	N_A	7.5	134.5	85000	N_A	N_A	N_A	N_A	Baillie_2000_J_Phycology_36_1153	Baillie BK, Belda-Baillie CA, & Maruyama T (2000) Conspecificity and Indo-Pacific distribution of Symbiodinium genotypes (Dinophyceae) from giant clams. Journal of Phycology 36, 1153-1161.	http://www3.interscience.wiley.com/journal/120697710/abstract
A	A3	ITS	PLTS-1	N_A	NO_Hunter_2007_J_Phycology_43_120	N_A	sequencing	AF186054	http://www.ncbi.nlm.nih.gov/nuccore/AF186054	Mollusca	Bivalvia	Veneroida	Cardiidae	Zoanthus	squamosa	Tridacna squamosa	465857	culture	Pacific	Palau	N_A	N_A	N_A	7.5	134.5	85000	N_A	N_A	N_A	N_A	Baillie_2000_J_Phycology_36_1153	Baillie BK, Belda-Baillie CA, & Maruyama T (2000) Conspecificity and Indo-Pacific distribution of Symbiodinium genotypes (Dinophyceae) from giant clams. Journal of Phycology 36, 1153-1161.	http://www3.interscience.wiley.com/journal/120697710/abstract
A	A3	ITS	CS-161	N_A	NO_Hunter_2007_J_Phycology_43_120	N_A	sequencing	AF186055	http://www.ncbi.nlm.nih.gov/nuccore/AF186055	Mollusca	Bivalvia	Veneroida	Cardiidae	Zoanthus	derasa	Tridacna derasa	382205	culture	Pacific	Palau	N_A	N_A	N_A	7.5	134.5	85000	N_A	N_A	N_A	N_A	Baillie_2000_J_Phycology_36_1153	Baillie BK, Belda-Baillie CA, & Maruyama T (2000) Conspecificity and Indo-Pacific distribution of Symbiodinium genotypes (Dinophyceae) from giant clams. Journal of Phycology 36, 1153-1161.	http://www3.interscience.wiley.com/journal/120697710/abstract
A	A3	ITS	PHSC HH2A	N_A	NO_Hunter_2007_J_Phycology_43_120	N_A	sequencing	AF186058	http://www.ncbi.nlm.nih.gov/nuccore/AF186058	Mollusca	Bivalvia	Veneroida	Cardiidae	Zoanthus	hippopus	Hippopus hippopus	216411	culture	Pacific	Philippines	N_A	N_A	N_A	12	123	850000	N_A	N_A	N_A	N_A	Baillie_2000_J_Phycology_36_1153	Baillie BK, Belda-Baillie CA, & Maruyama T (2000) Conspecificity and Indo-Pacific distribution of Symbiodinium genotypes (Dinophyceae) from giant clams. Journal of Phycology 36, 1153-1161.	http://www3.interscience.wiley.com/journal/120697710/abstract
A	A3	ITS	PHSC HH2B	N_A	NO_Hunter_2007_J_Phycology_43_120	N_A	sequencing	AF186059	http://www.ncbi.nlm.nih.gov/nuccore/AF186059	Mollusca	Bivalvia	Veneroida	Cardiidae	Zoanthus	hippopus	Hippopus hippopus	216411	culture	Pacific	Philippines	N_A	N_A	N_A	12	123	850000	N_A	N_A	N_A	N_A	Baillie_2000_J_Phycology_36_1153	Baillie BK, Belda-Baillie CA, & Maruyama T (2000) Conspecificity and Indo-Pacific distribution of Symbiodinium genotypes (Dinophyceae) from giant clams. Journal of Phycology 36, 1153-1161.	http://www3.interscience.wiley.com/journal/120697710/abstract
A	A3	ITS	PHSC HH2C	N_A	NO_Hunter_2007_J_Phycology_43_120	N_A	sequencing	AF186060	http://www.ncbi.nlm.nih.gov/nuccore/AF186060	Mollusca	Bivalvia	Veneroida	Cardiidae	Zoanthus	hippopus	Hippopus hippopus	216411	culture	Pacific	Philippines	N_A	N_A	N_A	12	123	850000	N_A	N_A	N_A	N_A	Baillie_2000_J_Phycology_36_1153	Baillie BK, Belda-Baillie CA, & Maruyama T (2000) Conspecificity and Indo-Pacific distribution of Symbiodinium genotypes (Dinophyceae) from giant clams. Journal of Phycology 36, 1153-1161.	http://www3.interscience.wiley.com/journal/120697710/abstract
A	A3	ITS	PHSC HH3A	N_A	NO_Hunter_2007_J_Phycology_43_120	N_A	sequencing	AF186061	http://www.ncbi.nlm.nih.gov/nuccore/AF186061	Mollusca	Bivalvia	Veneroida	Cardiidae	Zoanthus	hippopus	Hippopus hippopus	216411	culture	Pacific	Philippines	N_A	N_A	N_A	12	123	850000	N_A	N_A	N_A	N_A	Baillie_2000_J_Phycology_36_1153	Baillie BK, Belda-Baillie CA, & Maruyama T (2000) Conspecificity and Indo-Pacific distribution of Symbiodinium genotypes (Dinophyceae) from giant clams. Journal of Phycology 36, 1153-1161.	http://www3.interscience.wiley.com/journal/120697710/abstract
A	A3	ITS	PHSC HH3B	N_A	NO_Hunter_2007_J_Phycology_43_120	N_A	sequencing	AF186062	http://www.ncbi.nlm.nih.gov/nuccore/AF186062	Mollusca	Bivalvia	Veneroida	Cardiidae	Zoanthus	hippopus	Hippopus hippopus	216411	culture	Pacific	Philippines	N_A	N_A	N_A	12	123	850000	N_A	N_A	N_A	N_A	Baillie_2000_J_Phycology_36_1153	Baillie BK, Belda-Baillie CA, & Maruyama T (2000) Conspecificity and Indo-Pacific distribution of Symbiodinium genotypes (Dinophyceae) from giant clams. Journal of Phycology 36, 1153-1161.	http://www3.interscience.wiley.com/journal/120697710/abstract
A	A3	ITS	PHSC HH3C	N_A	NO_Hunter_2007_J_Phycology_43_120	N_A	sequencing	AF186063	http://www.ncbi.nlm.nih.gov/nuccore/AF186063	Mollusca	Bivalvia	Veneroida	Cardiidae	Zoanthus	hippopus	Hippopus hippopus	216411	culture	Pacific	Philippines	N_A	N_A	N_A	12	123	850000	N_A	N_A	N_A	N_A	Baillie_2000_J_Phycology_36_1153	Baillie BK, Belda-Baillie CA, & Maruyama T (2000) Conspecificity and Indo-Pacific distribution of Symbiodinium genotypes (Dinophyceae) from giant clams. Journal of Phycology 36, 1153-1161.	http://www3.interscience.wiley.com/journal/120697710/abstract
A	A3	ITS	PHSC TC3A	N_A	NO_Hunter_2007_J_Phycology_43_120	N_A	sequencing	AF186069	http://www.ncbi.nlm.nih.gov/nuccore/AF186069	Mollusca	Bivalvia	Veneroida	Cardiidae	Zoanthus	crocea	Tridacna crocea	382154	culture	Pacific	Philippines	N_A	N_A	N_A	12	123	850000	N_A	N_A	N_A	N_A	Baillie_2000_J_Phycology_36_1153	Baillie BK, Belda-Baillie CA, & Maruyama T (2000) Conspecificity and Indo-Pacific distribution of Symbiodinium genotypes (Dinophyceae) from giant clams. Journal of Phycology 36, 1153-1161.	http://www3.interscience.wiley.com/journal/120697710/abstract
A	A3	ITS	PHBOTS3B	N_A	NO_Hunter_2007_J_Phycology_43_120	N_A	sequencing	AF195149	http://www.ncbi.nlm.nih.gov/nuccore/AF195149	Mollusca	Bivalvia	Veneroida	Cardiidae	Zoanthus	squamosa	Tridacna squamosa	465857	culture	Pacific	Philippines	N_A	N_A	N_A	12	123	850000	N_A	N_A	N_A	N_A	Baillie_2000_J_Phycology_36_1153	Baillie BK, Belda-Baillie CA, & Maruyama T (2000) Conspecificity and Indo-Pacific distribution of Symbiodinium genotypes (Dinophyceae) from giant clams. Journal of Phycology 36, 1153-1161.	http://www3.interscience.wiley.com/journal/120697710/abstract
A	A3	ITS2	N_A	N_A	NO_Hunter_2007_J_Phycology_43_120	N_A	DGGE	AF333507	http://www.ncbi.nlm.nih.gov/nuccore/AF333507	Cnidaria	Scyphozoa	Rhizostomeae	Mastigiidae	Zoanthus	sp.	Mastigias sp.	206018	culture	Pacific	Palau	N_A	N_A	N_A	7.5	134.5	85000	N_A	N_A	N_A	N_A	LaJeunesse_2001_J_Phycology_37_866	LaJeunesse T (2001) Investigating the biodiversity, ecology, and phylogeny of endosymbiotic dinoflagellates in the genus Symbiodinium using the ITS region: in search of a "species" level marker. Journal of Phycology 37, 866-880.	http://www3.interscience.wiley.com/journal/118994400/abstract
A	A3	ITS	culture (T)	N_A	NO_Hunter_2007_J_Phycology_43_120	N_A	sequencing	AF427467	http://www.ncbi.nlm.nih.gov/nuccore/AF427467	Mollusca	Bivalvia	Veneroida	Cardiidae	Zoanthus	gigas	Tridacna gigas	207670	culture	Pacific	N_A	Indo-Pacific	N_A	N_A	3	122	2500000	N_A	N_A	N_A	N_A	Santos_2002_Mol_Phylogenet_Evol_23_97	Santos S, Taylor D, Kinzie III RA, Hidaka M, Sakai K, Coffroth MA (2002) Molecular phylogeny of symbiotic dinoflagellates inferred from partial chloroplast large subunit (23S)-rDNA sequences. Molecular Phylogenetics and Evolution 23, 97-111.	http://www.sciencedirect.com/science?_ob=MImg&_imagekey=B6WNH-4627PGJ-1-R&_cdi=6963&_user=996227&_orig=browse&_coverDate=05%2F31%2F2002&_sk=999769997&view=c&wchp=dGLbVlz-zSkzV&md5=e480d1a54e0ae4657a4c7caa3ef5d186&ie=/sdarticle.pdf
A	A3	ITS2	N_A	N_A	NO_Hunter_2007_J_Phycology_43_120	N_A	cloning	DQ838546	http://www.ncbi.nlm.nih.gov/nuccore/DQ838546	Cnidaria	Anthozoa	Scleractinia	Faviidae	Zoanthus	franksi	Montastraea franksi	287964	in hospite	Caribbean	Panama	Bocas del Toro	N_A	N_A	9.33534	-82.2543	15000	N_A	N_A	2002	2002	Garren_2006_Coral_Reefs_25_503	Garren M, Walsh S, Caccone A, Knowlton N (2006) Patterns of association between Symbiodinium and members of the Montastraea annularis species complex on spatial scales ranging from within colonies to between geographic regions. Coral Reefs 25, 503-512.	http://www.springerlink.com/content/659185p1198uh046/fulltext.pdf
A	A3	ITS2	culture 77	N_A	NO_Hunter_2007_J_Phycology_43_120	N_A	cloning	EU074857	http://www.ncbi.nlm.nih.gov/nuccore/EU074857	N_A	N_A	N_A	N_A	Zoanthus	N_A	N_A	N_A	culture	N_A	N_A	N_A	N_A	N_A	N_A	N_A	N_A	N_A	N_A	N_A	N_A	Thornhill_2007_Mol_Ecol_16_5326	Thornhill D, LaJeunesse T, Santos S (2007) Measuring rDNA diversity in eukaryotic microbial systems: how intragenomic variation, pseudogenes, and PCR artifacts confound biodiversity estimates. Molecular Ecology 16, 5326-5340.	http://www3.interscience.wiley.com/journal/117989921/abstract
A	A3	ITS2	culture 77	N_A	NO_Hunter_2007_J_Phycology_43_120	N_A	cloning	EU074858	http://www.ncbi.nlm.nih.gov/nuccore/EU074858	N_A	N_A	N_A	N_A	Zoanthus	N_A	N_A	N_A	culture	N_A	N_A	N_A	N_A	N_A	N_A	N_A	N_A	N_A	N_A	N_A	N_A	Thornhill_2007_Mol_Ecol_16_5326	Thornhill D, LaJeunesse T, Santos S (2007) Measuring rDNA diversity in eukaryotic microbial systems: how intragenomic variation, pseudogenes, and PCR artifacts confound biodiversity estimates. Molecular Ecology 16, 5326-5340.	http://www3.interscience.wiley.com/journal/117989921/abstract
A	A3	ITS2	culture 77	N_A	NO_Hunter_2007_J_Phycology_43_120	N_A	cloning	EU074861	http://www.ncbi.nlm.nih.gov/nuccore/EU074861	N_A	N_A	N_A	N_A	Zoanthus	N_A	N_A	N_A	culture	N_A	N_A	N_A	N_A	N_A	N_A	N_A	N_A	N_A	N_A	N_A	N_A	Thornhill_2007_Mol_Ecol_16_5326	Thornhill D, LaJeunesse T, Santos S (2007) Measuring rDNA diversity in eukaryotic microbial systems: how intragenomic variation, pseudogenes, and PCR artifacts confound biodiversity estimates. Molecular Ecology 16, 5326-5340.	http://www3.interscience.wiley.com/journal/117989921/abstract
A	A3	ITS2	culture 77	N_A	NO_Hunter_2007_J_Phycology_43_120	N_A	cloning	EU074926	http://www.ncbi.nlm.nih.gov/nuccore/EU074926	N_A	N_A	N_A	N_A	Zoanthus	N_A	N_A	N_A	culture	N_A	N_A	N_A	N_A	N_A	N_A	N_A	N_A	N_A	N_A	N_A	N_A	Thornhill_2007_Mol_Ecol_16_5326	Thornhill D, LaJeunesse T, Santos S (2007) Measuring rDNA diversity in eukaryotic microbial systems: how intragenomic variation, pseudogenes, and PCR artifacts confound biodiversity estimates. Molecular Ecology 16, 5326-5340.	http://www3.interscience.wiley.com/journal/117989921/abstract
A	A3	ITS2	N_A	N_A	NO_Hunter_2007_J_Phycology_43_120	N_A	DGGE	same_as_AF333507	http://www.ncbi.nlm.nih.gov/nuccore/AF333507	Cnidaria	Anthozoa	Scleractinia	Acroporidae	Zoanthus	cervicornis	Acropora cervicornis	206989	in hospite	Caribbean	United States	Florida	Florida Keys	Biscayne National Park	25.4791	-80.2317	10000	N_A	N_A	2005	2005	Bielmyer_2010_Aqua_Tox_97_125	Bielmyer GK, Grosell M, Bhagooli R, Baker AC, Langdon C, Gillette P, Capo TR (2010) Differential effects of copper on three species of scleractinian corals and their algal symbionts (Symbiodinium spp.) Aquatic Toxicology 97, 125-133.	http://www.sciencedirect.com/science?_ob=ArticleURL&_udi=B6T4G-4Y34SP4-2&_user=10&_coverDate=04%2F15%2F2010&_rdoc=1&_fmt=high&_orig=gateway&_origin=gateway&_sort=d&_docanchor=&view=c&_searchStrId=1676866458&_rerunOrigin=google&_acct=C000050221&_version=1&
A	A3	ITS2	N_A	N_A	NO_Hunter_2007_J_Phycology_43_120	N_A	DGGE	same_as_AF333507	http://www.ncbi.nlm.nih.gov/nuccore/AF333507	Cnidaria	Anthozoa	Scleractinia	Acroporidae	Zoanthus	cervicornis	Acropora cervicornis	206989	in hospite	Caribbean	Colombia	Cartagena	N_A	N_A	10.1414	-75.9302	75000	8	10	2006	2006	Camargo_2009_Biodivers_Conserv_18_935	Camargo C, Maldonado JH, Alvarado E, Moreno-Sanchez R, Mendoza S, Manrique N, Mogollon A, Osorio JD, Grajales A, Sanchez JA (2009) Community involvement in management for maintaining coral reef resilience and biodiversity in southern Caribbean marine protected areas Biodiversity and Conservation 18, 935-956.	http://www.springerlink.com/content/f7708u1624505402/
A	A3	ITS2	N_A	N_A	NO_Hunter_2007_J_Phycology_43_120	N_A	DGGE	same_as_AF333507	http://www.ncbi.nlm.nih.gov/nuccore/AF333507	Cnidaria	Anthozoa	Scleractinia	Siderastreidae	Zoanthus	siderea	Siderastrea siderea	207516	in hospite	Caribbean	United States	Florida	Florida Keys	N_A	24.7764	-80.7178	80000	4	4	2006	2006	Correa_2009_Coral_Reefs_28_437	Correa, A. M. S., Brandt, M. E., Smith, T. B., Thornhill, D. J., & Baker, A. C. (2009). Symbiodinium associations with diseased and healthy scleractinian corals. Coral Reefs 28, 437-448.	http://www.springerlink.com/content/a3t40h5061377234/
A	A3	ITS2	N_A	N_A	NO_Hunter_2007_J_Phycology_43_120	N_A	DGGE	same_as_AF333507	http://www.ncbi.nlm.nih.gov/nuccore/AF333507	Cnidaria	Anthozoa	Scleractinia	Siderastreidae	Zoanthus	siderea	Siderastrea siderea	207516	in hospite	Caribbean	United States	Florida	Florida Keys	N_A	24.7764	-80.7178	80000	6	6	2006	2006	Correa_2009_Coral_Reefs_28_437	Correa, A. M. S., Brandt, M. E., Smith, T. B., Thornhill, D. J., & Baker, A. C. (2009). Symbiodinium associations with diseased and healthy scleractinian corals. Coral Reefs 28, 437-448.	http://www.springerlink.com/content/a3t40h5061377234/
A	A3	ITS2	N_A	N_A	NO_Hunter_2007_J_Phycology_43_120	N_A	DGGE	same_as_AF333507	http://www.ncbi.nlm.nih.gov/nuccore/AF333507	Cnidaria	Anthozoa	Scleractinia	Acroporidae	Zoanthus	cervicornis	Acropora cervicornis	206989	in hospite	Caribbean	Belize	Western Caribbean	South Yucatan	Carrie Bow	16.48	-88.046	15000	6	10	2002	2003	Finney_2010_Microb_Ecol_60_250	Finney JC, Pettay DT, Sampayo EM, Warner ME, Oxenford HA, LaJeunesse TC (2010) The relative significance of host-habitat, depth, and geography on the ecology, endemism, and speciation of coral endosymbionts in the genus Symbiodinium. Microbial Ecology 60, 250-263.	http://www.springerlink.com/content/lw3714t60p771p17/
A	A3	ITS2	N_A	N_A	NO_Hunter_2007_J_Phycology_43_120	N_A	DGGE	same_as_AF333507	http://www.ncbi.nlm.nih.gov/nuccore/AF333507	Cnidaria	Anthozoa	Scleractinia	Acroporidae	Zoanthus	cervicornis	Acropora cervicornis	206989	in hospite	Caribbean	Belize	Western Caribbean	South Yucatan	Carrie Bow	16.48	-88.046	15000	10	20	2002	2003	Finney_2010_Microb_Ecol_60_250	Finney JC, Pettay DT, Sampayo EM, Warner ME, Oxenford HA, LaJeunesse TC (2010) The relative significance of host-habitat, depth, and geography on the ecology, endemism, and speciation of coral endosymbionts in the genus Symbiodinium. Microbial Ecology 60, 250-263.	http://www.springerlink.com/content/lw3714t60p771p17/
A	A3	ITS2	N_A	N_A	NO_Hunter_2007_J_Phycology_43_120	N_A	DGGE	same_as_AF333507	http://www.ncbi.nlm.nih.gov/nuccore/AF333507	Cnidaria	Anthozoa	Scleractinia	Acroporidae	Zoanthus	palmata	Acropora palmata	288227	in hospite	Caribbean	Barbados	Eastern Caribbean	N_A	N_A	13.114	-59.3235	14655	1	5	2005	2005	Finney_2010_Microb_Ecol_60_250	Finney JC, Pettay DT, Sampayo EM, Warner ME, Oxenford HA, LaJeunesse TC (2010) The relative significance of host-habitat, depth, and geography on the ecology, endemism, and speciation of coral endosymbionts in the genus Symbiodinium. Microbial Ecology 60, 250-263.	http://www.springerlink.com/content/lw3714t60p771p17/
A	A3	ITS2	N_A	N_A	NO_Hunter_2007_J_Phycology_43_120	N_A	DGGE	same_as_AF333507	http://www.ncbi.nlm.nih.gov/nuccore/AF333507	Cnidaria	Anthozoa	Scleractinia	Acroporidae	Zoanthus	palmata	Acropora palmata	288227	in hospite	Caribbean	Belize	Western Caribbean	South Yucatan	Carrie Bow	16.48	-88.046	15000	1	5	2002	2003	Finney_2010_Microb_Ecol_60_250	Finney JC, Pettay DT, Sampayo EM, Warner ME, Oxenford HA, LaJeunesse TC (2010) The relative significance of host-habitat, depth, and geography on the ecology, endemism, and speciation of coral endosymbionts in the genus Symbiodinium. Microbial Ecology 60, 250-263.	http://www.springerlink.com/content/lw3714t60p771p17/
A	A3	ITS2	N_A	N_A	NO_Hunter_2007_J_Phycology_43_120	N_A	DGGE	same_as_AF333507	http://www.ncbi.nlm.nih.gov/nuccore/AF333507	Cnidaria	Anthozoa	Scleractinia	Acroporidae	Zoanthus	palmata	Acropora palmata	288227	in hospite	Caribbean	Belize	Western Caribbean	South Yucatan	Carrie Bow	16.48	-88.046	15000	6	10	2002	2003	Finney_2010_Microb_Ecol_60_250	Finney JC, Pettay DT, Sampayo EM, Warner ME, Oxenford HA, LaJeunesse TC (2010) The relative significance of host-habitat, depth, and geography on the ecology, endemism, and speciation of coral endosymbionts in the genus Symbiodinium. Microbial Ecology 60, 250-263.	http://www.springerlink.com/content/lw3714t60p771p17/
A	A3	ITS2	N_A	N_A	NO_Hunter_2007_J_Phycology_43_120	N_A	DGGE	same_as_AF333507	http://www.ncbi.nlm.nih.gov/nuccore/AF333507	Cnidaria	Anthozoa	Scleractinia	Poritidae	Zoanthus	divaricata	Porites divaricata	411268	in hospite	Caribbean	Belize	Western Caribbean	South Yucatan	Carrie Bow	16.48	-88.046	15000	1	5	2002	2003	Finney_2010_Microb_Ecol_60_250	Finney JC, Pettay DT, Sampayo EM, Warner ME, Oxenford HA, LaJeunesse TC (2010) The relative significance of host-habitat, depth, and geography on the ecology, endemism, and speciation of coral endosymbionts in the genus Symbiodinium. Microbial Ecology 60, 250-263.	http://www.springerlink.com/content/lw3714t60p771p17/
A	A3	ITS2	N_A	N_A	NO_Hunter_2007_J_Phycology_43_120	N_A	DGGE	same_as_AF333507	http://www.ncbi.nlm.nih.gov/nuccore/AF333507	Cnidaria	Anthozoa	Scleractinia	Poritidae	Zoanthus	porites	Porites porites	207238	in hospite	Caribbean	Belize	Western Caribbean	South Yucatan	Carrie Bow	16.48	-88.046	15000	1	5	2002	2003	Finney_2010_Microb_Ecol_60_250	Finney JC, Pettay DT, Sampayo EM, Warner ME, Oxenford HA, LaJeunesse TC (2010) The relative significance of host-habitat, depth, and geography on the ecology, endemism, and speciation of coral endosymbionts in the genus Symbiodinium. Microbial Ecology 60, 250-263.	http://www.springerlink.com/content/lw3714t60p771p17/
A	A3	ITS2	N_A	N_A	NO_Hunter_2007_J_Phycology_43_120	N_A	DGGE	same_as_AF333507	http://www.ncbi.nlm.nih.gov/nuccore/AF333507	Cnidaria	Anthozoa	Scleractinia	Siderastreidae	Zoanthus	radians	Siderastrea radians	207517	in hospite	Caribbean	Barbados	Eastern Caribbean	N_A	N_A	13.114	-59.3235	14655	6	10	2005	2005	Finney_2010_Microb_Ecol_60_250	Finney JC, Pettay DT, Sampayo EM, Warner ME, Oxenford HA, LaJeunesse TC (2010) The relative significance of host-habitat, depth, and geography on the ecology, endemism, and speciation of coral endosymbionts in the genus Symbiodinium. Microbial Ecology 60, 250-263.	http://www.springerlink.com/content/lw3714t60p771p17/
A	A3	ITS2	N_A	N_A	NO_Hunter_2007_J_Phycology_43_120	N_A	DGGE	same_as_AF333507	http://www.ncbi.nlm.nih.gov/nuccore/AF333507	Cnidaria	Anthozoa	Scleractinia	Siderastreidae	Zoanthus	radians	Siderastrea radians	207517	in hospite	Caribbean	Barbados	Eastern Caribbean	N_A	N_A	13.114	-59.3235	14655	10	20	2005	2005	Finney_2010_Microb_Ecol_60_250	Finney JC, Pettay DT, Sampayo EM, Warner ME, Oxenford HA, LaJeunesse TC (2010) The relative significance of host-habitat, depth, and geography on the ecology, endemism, and speciation of coral endosymbionts in the genus Symbiodinium. Microbial Ecology 60, 250-263.	http://www.springerlink.com/content/lw3714t60p771p17/
A	A3	ITS2	N_A	N_A	NO_Hunter_2007_J_Phycology_43_120	N_A	DGGE	same_as_AF333507	http://www.ncbi.nlm.nih.gov/nuccore/AF333507	Cnidaria	Anthozoa	Scleractinia	Astrocoeniidae	Zoanthus	intersepta	Stephanocoenia intersepta	291119	in hospite	Caribbean	Barbados	Eastern Caribbean	N_A	N_A	13.114	-59.3235	14655	10	20	2005	2005	Finney_2010_Microb_Ecol_60_250	Finney JC, Pettay DT, Sampayo EM, Warner ME, Oxenford HA, LaJeunesse TC (2010) The relative significance of host-habitat, depth, and geography on the ecology, endemism, and speciation of coral endosymbionts in the genus Symbiodinium. Microbial Ecology 60, 250-263.	http://www.springerlink.com/content/lw3714t60p771p17/
A	A3	ITS2	N_A	N_A	NO_Hunter_2007_J_Phycology_43_120	N_A	DGGE	same_as_AF333507	http://www.ncbi.nlm.nih.gov/nuccore/AF333507	Cnidaria	Anthozoa	Scleractinia	Faviidae	Zoanthus	faveolata	Montastraea faveolata	287963	in hospite	Caribbean	Belize	Western Caribbean	South Yucatan	Carrie Bow	16.48	-88.046	15000	2	2	N_A	N_A	Kemp_2008_Coral_Reefs_27_289	Kemp DW, Fitt WK, Schmidt GW (2008) A microsampling method for genotyping coral symbionts. Coral Reefs 27, 289-293.	http://www.springerlink.com/content/x7205145718h2322/
A	A3	ITS2	N_A	N_A	NO_Hunter_2007_J_Phycology_43_120	N_A	DGGE	same_as_AF333507	http://www.ncbi.nlm.nih.gov/nuccore/AF333507	Cnidaria	Scyphozoa	Rhizostomeae	Cassiopeidae	Zoanthus	mertensi	Cassiopea mertensi	287168	culture	Pacific	United States	Hawaiian Islands	N_A	N_A	24	-167	1400000	N_A	N_A	N_A	N_A	LaJeunesse_2001_J_Phycology_37_866	LaJeunesse T (2001) Investigating the biodiversity, ecology, and phylogeny of endosymbiotic dinoflagellates in the genus Symbiodinium using the ITS region: in search of a "species" level marker. Journal of Phycology 37, 866-880.	http://www3.interscience.wiley.com/journal/118994400/abstract
A	A3	ITS2	N_A	N_A	NO_Hunter_2007_J_Phycology_43_120	N_A	DGGE	same_as_AF333507	http://www.ncbi.nlm.nih.gov/nuccore/AF333507	Mollusca	Bivalvia	Veneroida	Cardiidae	Zoanthus	hippopus	Hippopus hippopus	216411	culture	Pacific	Palau	N_A	N_A	N_A	7.5	134.5	85000	N_A	N_A	N_A	N_A	LaJeunesse_2001_J_Phycology_37_866	LaJeunesse T (2001) Investigating the biodiversity, ecology, and phylogeny of endosymbiotic dinoflagellates in the genus Symbiodinium using the ITS region: in search of a "species" level marker. Journal of Phycology 37, 866-880.	http://www3.interscience.wiley.com/journal/118994400/abstract
A	A3	ITS2	N_A	N_A	NO_Hunter_2007_J_Phycology_43_120	N_A	DGGE	same_as_AF333507	http://www.ncbi.nlm.nih.gov/nuccore/AF333507	Mollusca	Bivalvia	Veneroida	Cardiidae	Zoanthus	crocea	Tridacna crocea	382154	culture	Pacific	Australia	N_A	N_A	N_A	-25	134	2200000	N_A	N_A	N_A	N_A	LaJeunesse_2001_J_Phycology_37_866	LaJeunesse T (2001) Investigating the biodiversity, ecology, and phylogeny of endosymbiotic dinoflagellates in the genus Symbiodinium using the ITS region: in search of a "species" level marker. Journal of Phycology 37, 866-880.	http://www3.interscience.wiley.com/journal/118994400/abstract
A	A3	ITS2	N_A	N_A	NO_Hunter_2007_J_Phycology_43_120	N_A	DGGE	same_as_AF333507	http://www.ncbi.nlm.nih.gov/nuccore/AF333507	Mollusca	Bivalvia	Veneroida	Cardiidae	Zoanthus	crocea	Tridacna crocea	382154	culture	Pacific	Palau	N_A	N_A	N_A	7.5	134.5	85000	N_A	N_A	N_A	N_A	LaJeunesse_2001_J_Phycology_37_866	LaJeunesse T (2001) Investigating the biodiversity, ecology, and phylogeny of endosymbiotic dinoflagellates in the genus Symbiodinium using the ITS region: in search of a "species" level marker. Journal of Phycology 37, 866-880.	http://www3.interscience.wiley.com/journal/118994400/abstract
A	A3	ITS2	N_A	N_A	NO_Hunter_2007_J_Phycology_43_120	N_A	DGGE	same_as_AF333507	http://www.ncbi.nlm.nih.gov/nuccore/AF333507	Mollusca	Bivalvia	Veneroida	Cardiidae	Zoanthus	derasa	Tridacna derasa	382205	culture	Pacific	Palau	N_A	N_A	N_A	7.5	134.5	85000	N_A	N_A	N_A	N_A	LaJeunesse_2001_J_Phycology_37_866	LaJeunesse T (2001) Investigating the biodiversity, ecology, and phylogeny of endosymbiotic dinoflagellates in the genus Symbiodinium using the ITS region: in search of a "species" level marker. Journal of Phycology 37, 866-880.	http://www3.interscience.wiley.com/journal/118994400/abstract
A	A3	ITS2	N_A	N_A	NO_Hunter_2007_J_Phycology_43_120	N_A	DGGE	same_as_AF333507	http://www.ncbi.nlm.nih.gov/nuccore/AF333507	Mollusca	Bivalvia	Veneroida	Cardiidae	Zoanthus	gigas	Tridacna gigas	207670	culture	Pacific	Palau	N_A	N_A	N_A	7.5	134.5	85000	N_A	N_A	N_A	N_A	LaJeunesse_2001_J_Phycology_37_866	LaJeunesse T (2001) Investigating the biodiversity, ecology, and phylogeny of endosymbiotic dinoflagellates in the genus Symbiodinium using the ITS region: in search of a "species" level marker. Journal of Phycology 37, 866-880.	http://www3.interscience.wiley.com/journal/118994400/abstract
A	A3	ITS2	N_A	N_A	NO_Hunter_2007_J_Phycology_43_120	N_A	DGGE	same_as_AF333507	http://www.ncbi.nlm.nih.gov/nuccore/AF333507	Mollusca	Bivalvia	Veneroida	Cardiidae	Zoanthus	maxima	Tridacna maxima	382170	culture	Pacific	Palau	N_A	N_A	N_A	7.5	134.5	85000	N_A	N_A	N_A	N_A	LaJeunesse_2001_J_Phycology_37_866	LaJeunesse T (2001) Investigating the biodiversity, ecology, and phylogeny of endosymbiotic dinoflagellates in the genus Symbiodinium using the ITS region: in search of a "species" level marker. Journal of Phycology 37, 866-880.	http://www3.interscience.wiley.com/journal/118994400/abstract
A	A3	ITS2	N_A	N_A	NO_Hunter_2007_J_Phycology_43_120	N_A	DGGE	same_as_AF333507	http://www.ncbi.nlm.nih.gov/nuccore/AF333507	Mollusca	Bivalvia	Veneroida	Cardiidae	Zoanthus	maxima	Tridacna maxima	382170	culture	Pacific	Marshall Islands	Enewetak	N_A	N_A	11.4833	162.232	45000	N_A	N_A	N_A	N_A	LaJeunesse_2001_J_Phycology_37_866	LaJeunesse T (2001) Investigating the biodiversity, ecology, and phylogeny of endosymbiotic dinoflagellates in the genus Symbiodinium using the ITS region: in search of a "species" level marker. Journal of Phycology 37, 866-880.	http://www3.interscience.wiley.com/journal/118994400/abstract
A	A3	ITS2	N_A	N_A	NO_Hunter_2007_J_Phycology_43_120	N_A	DGGE	same_as_AF333507	http://www.ncbi.nlm.nih.gov/nuccore/AF333507	Cnidaria	Anthozoa	Scleractinia	Acroporidae	Zoanthus	cervicornis	Acropora cervicornis	206989	in hospite	Caribbean	Mexico	Quintana Roo	Puerto Morelos	N_A	20.5	-86.52	4000	4	4	1998	1999	LaJeunesse_2002_Mar_Biol_141_387	LaJeunesse T (2002) Diversity and community structure of symbiotic dinoflagellates from Caribbean coral reefs. Marine Biology 141, 387-400.	http://www.springerlink.com/content/4magydv1cmrgn7kr/?p=57ad39a7eb934febb450a37537b61884&pi=18
A	A3	ITS2	N_A	N_A	NO_Hunter_2007_J_Phycology_43_120	N_A	DGGE	same_as_AF333507	http://www.ncbi.nlm.nih.gov/nuccore/AF333507	Cnidaria	Anthozoa	Scleractinia	Acroporidae	Zoanthus	cervicornis	Acropora cervicornis	206989	in hospite	Caribbean	Bahamas	Exuma Islands	Lee Stocking Island	N_A	23.7673	-76.0946	3000	3	3	1998	1999	LaJeunesse_2002_Mar_Biol_141_387	LaJeunesse T (2002) Diversity and community structure of symbiotic dinoflagellates from Caribbean coral reefs. Marine Biology 141, 387-400.	http://www.springerlink.com/content/4magydv1cmrgn7kr/?p=57ad39a7eb934febb450a37537b61884&pi=18
A	A3	ITS2	N_A	N_A	NO_Hunter_2007_J_Phycology_43_120	N_A	DGGE	same_as_AF333507	http://www.ncbi.nlm.nih.gov/nuccore/AF333507	Cnidaria	Anthozoa	Scleractinia	Acroporidae	Zoanthus	palmata	Acropora palmata	288227	in hospite	Caribbean	Mexico	Quintana Roo	Puerto Morelos	N_A	20.5	-86.52	4000	1.5	1.5	1998	1999	LaJeunesse_2002_Mar_Biol_141_387	LaJeunesse T (2002) Diversity and community structure of symbiotic dinoflagellates from Caribbean coral reefs. Marine Biology 141, 387-400.	http://www.springerlink.com/content/4magydv1cmrgn7kr/?p=57ad39a7eb934febb450a37537b61884&pi=18
A	A3	ITS2	N_A	N_A	NO_Hunter_2007_J_Phycology_43_120	N_A	DGGE	same_as_AF333507	http://www.ncbi.nlm.nih.gov/nuccore/AF333507	Cnidaria	Anthozoa	Scleractinia	Acroporidae	Zoanthus	palmata	Acropora palmata	288227	in hospite	Caribbean	Bahamas	Exuma Islands	Lee Stocking Island	N_A	23.7673	-76.0946	3000	3	3	1998	1999	LaJeunesse_2002_Mar_Biol_141_387	LaJeunesse T (2002) Diversity and community structure of symbiotic dinoflagellates from Caribbean coral reefs. Marine Biology 141, 387-400.	http://www.springerlink.com/content/4magydv1cmrgn7kr/?p=57ad39a7eb934febb450a37537b61884&pi=18
A	A3	ITS2	N_A	N_A	NO_Hunter_2007_J_Phycology_43_120	N_A	DGGE	same_as_AF333507	http://www.ncbi.nlm.nih.gov/nuccore/AF333507	Cnidaria	Scyphozoa	Rhizostomeae	Cassiopeidae	Zoanthus	xamachana	Cassiopea xamachana	287172	in hospite	Caribbean	Mexico	Quintana Roo	Puerto Morelos	N_A	20.5	-86.52	4000	0.5	0.5	1998	1999	LaJeunesse_2002_Mar_Biol_141_387	LaJeunesse T (2002) Diversity and community structure of symbiotic dinoflagellates from Caribbean coral reefs. Marine Biology 141, 387-400.	http://www.springerlink.com/content/4magydv1cmrgn7kr/?p=57ad39a7eb934febb450a37537b61884&pi=18
A	A3	ITS2	N_A	N_A	NO_Hunter_2007_J_Phycology_43_120	N_A	DGGE	same_as_AF333507	http://www.ncbi.nlm.nih.gov/nuccore/AF333507	Cnidaria	Anthozoa	Actiniaria	Actiniidae	Zoanthus	gigantea	Condylactis gigantea	283419	in hospite	Caribbean	Mexico	Quintana Roo	Puerto Morelos	N_A	20.5	-86.52	4000	2.5	2.5	1998	1999	LaJeunesse_2002_Mar_Biol_141_387	LaJeunesse T (2002) Diversity and community structure of symbiotic dinoflagellates from Caribbean coral reefs. Marine Biology 141, 387-400.	http://www.springerlink.com/content/4magydv1cmrgn7kr/?p=57ad39a7eb934febb450a37537b61884&pi=18
A	A3	ITS2	N_A	N_A	NO_Hunter_2007_J_Phycology_43_120	N_A	DGGE	same_as_AF333507	http://www.ncbi.nlm.nih.gov/nuccore/AF333507	Cnidaria	Hydrozoa	Anthoathecata	Milleporidae	Zoanthus	alcicornis	Millepora alcicornis	210726	in hospite	Caribbean	Mexico	Quintana Roo	Puerto Morelos	N_A	20.5	-86.52	4000	2	2	1998	1999	LaJeunesse_2002_Mar_Biol_141_387	LaJeunesse T (2002) Diversity and community structure of symbiotic dinoflagellates from Caribbean coral reefs. Marine Biology 141, 387-400.	http://www.springerlink.com/content/4magydv1cmrgn7kr/?p=57ad39a7eb934febb450a37537b61884&pi=18
A	A3	ITS2	N_A	N_A	NO_Hunter_2007_J_Phycology_43_120	N_A	DGGE	same_as_AF333507	http://www.ncbi.nlm.nih.gov/nuccore/AF333507	Cnidaria	Anthozoa	Scleractinia	Poritidae	Zoanthus	astreoides	Porites astreoides	288889	in hospite	Caribbean	Mexico	Quintana Roo	Puerto Morelos	N_A	20.5	-86.52	4000	2.5	2.5	1998	1999	LaJeunesse_2002_Mar_Biol_141_387	LaJeunesse T (2002) Diversity and community structure of symbiotic dinoflagellates from Caribbean coral reefs. Marine Biology 141, 387-400.	http://www.springerlink.com/content/4magydv1cmrgn7kr/?p=57ad39a7eb934febb450a37537b61884&pi=18
A	A3	ITS2	N_A	N_A	NO_Hunter_2007_J_Phycology_43_120	N_A	DGGE	same_as_AF333507	http://www.ncbi.nlm.nih.gov/nuccore/AF333507	Cnidaria	Anthozoa	Scleractinia	Astrocoeniidae	Zoanthus	intersepta	Stephanocoenia intersepta	291119	in hospite	Caribbean	Bahamas	Exuma Islands	Lee Stocking Island	N_A	23.7673	-76.0946	3000	4	4	1998	1999	LaJeunesse_2002_Mar_Biol_141_387	LaJeunesse T (2002) Diversity and community structure of symbiotic dinoflagellates from Caribbean coral reefs. Marine Biology 141, 387-400.	http://www.springerlink.com/content/4magydv1cmrgn7kr/?p=57ad39a7eb934febb450a37537b61884&pi=18
A	A3	ITS2	N_A	N_A	NO_Hunter_2007_J_Phycology_43_120	N_A	DGGE	same_as_AF333507	http://www.ncbi.nlm.nih.gov/nuccore/AF333507	Cnidaria	Anthozoa	Scleractinia	Astrocoeniidae	Zoanthus	intersepta	Stephanocoenia intersepta	291119	in hospite	Caribbean	Mexico	Quintana Roo	Puerto Morelos	N_A	20.5	-86.52	4000	2.5	2.5	1998	1999	LaJeunesse_2002_Mar_Biol_141_387	LaJeunesse T (2002) Diversity and community structure of symbiotic dinoflagellates from Caribbean coral reefs. Marine Biology 141, 387-400.	http://www.springerlink.com/content/4magydv1cmrgn7kr/?p=57ad39a7eb934febb450a37537b61884&pi=18
A	A3	ITS2	N_A	N_A	NO_Hunter_2007_J_Phycology_43_120	N_A	DGGE	same_as_AF333507	http://www.ncbi.nlm.nih.gov/nuccore/AF333507	Cnidaria	Anthozoa	Zoanthidea	Zoanthidae	Zoanthus	sociatus	Zoanthus sociatus	288843	in hospite	Caribbean	Mexico	Quintana Roo	Puerto Morelos	N_A	20.5	-86.52	4000	3	3	1998	1999	LaJeunesse_2002_Mar_Biol_141_387	LaJeunesse T (2002) Diversity and community structure of symbiotic dinoflagellates from Caribbean coral reefs. Marine Biology 141, 387-400.	http://www.springerlink.com/content/4magydv1cmrgn7kr/?p=57ad39a7eb934febb450a37537b61884&pi=18
A	A3	ITS2	N_A	N_A	NO_Hunter_2007_J_Phycology_43_120	N_A	DGGE	same_as_AF333507	http://www.ncbi.nlm.nih.gov/nuccore/AF333507	Cnidaria	Anthozoa	Zoanthidea	Zoanthidae	Zoanthus	sociatus	Zoanthus sociatus	288843	in hospite	Caribbean	Bahamas	Exuma Islands	Lee Stocking Island	N_A	23.7673	-76.0946	3000	0.5	0.5	1998	1999	LaJeunesse_2002_Mar_Biol_141_387	LaJeunesse T (2002) Diversity and community structure of symbiotic dinoflagellates from Caribbean coral reefs. Marine Biology 141, 387-400.	http://www.springerlink.com/content/4magydv1cmrgn7kr/?p=57ad39a7eb934febb450a37537b61884&pi=18
A	A3	ITS2	N_A	N_A	NO_Hunter_2007_J_Phycology_43_120	N_A	DGGE	same_as_AF333507	http://www.ncbi.nlm.nih.gov/nuccore/AF333507	Cnidaria	Scyphozoa	Rhizostomeae	Cassiopeidae	Zoanthus	sp.	Cassiopea sp.	135253	in hospite	Pacific	United States	Hawaiian Islands	Oahu	N_A	21.5	-158	50000	3	3	N_A	N_A	LaJeunesse_2004_Coral_Reefs_23_596	LaJeunesse T, Thornhill DJ, Cox EF, Stanton FG, Fitt WK, Schmidt GW (2004) High diversity and host specificity observed among symbiotic dinoflagellates in reef communities from Hawaii. Coral Reefs 23, 596-603.	http://www.springerlink.com/content/wl15edw5jqh4n65p/fulltext.pdf
A	A3	ITS2	N_A	N_A	NO_Hunter_2007_J_Phycology_43_120	N_A	DGGE	same_as_AF333507	http://www.ncbi.nlm.nih.gov/nuccore/AF333507	Mollusca	Bivalvia	Veneroida	Cardiidae	Zoanthus	gigas	Tridacna gigas	207670	in hospite	Pacific	Australia	Great Barrier Reef	Rib Reef	N_A	-18.4819	146.874	1500	1	8	2003	2003	LaJeunesse_2004_MEPS_284_147	LaJeunesse T, Bhagooli R, Hidaka M, deVantier L, Done T, Schmidt GW, Fitt WK, Hoegh-Guldberg O (2004) Closely related Symbiodinium spp. differ in relative dominance in coral reef host communities across environmental, latitudinal and biogeographic gradients. Marine Ecology Progress Series 284, 147-161.	http://www.int-res.com/articles/meps2004/284/m284p147.pdf
A	A3	ITS2	N_A	same_as_D1b_D5	NO_Hunter_2007_J_Phycology_43_120	N_A	DGGE	same_as_AF333507	http://www.ncbi.nlm.nih.gov/nuccore/AF333507	Cnidaria	Hydrozoa	Leptothecata	Aglaopheniidae	Zoanthus	cupressina	Aglaophenia cupressina	220998	in hospite	Indian	Tanzania	Western Indian	Zanzibar	Changuu	-6.07049	39.1002	1000	2	6	2007	2007	LaJeunesse_2010_J_Biogeography_37_785	LaJeunesse TC, Pettay DT, Sampayo EM, Phongsuwan N, Brown B, Obura DO, Hoegh-Guldberg O, Fitt WK (2010) Long-standing environmental conditions, geographic isolation and host-symbiont specificity influence the relative ecological dominance and genetic diversification of coral endosymbionts in the genus Symbiodinium. Journal of Biogeography 37, 785-800.	http://onlinelibrary.wiley.com/doi/10.1111/j.1365-2699.2010.02273.x/abstract
A	A3	ITS2	N_A	same_as_D1b_D5	NO_Hunter_2007_J_Phycology_43_120	N_A	DGGE	same_as_AF333507	http://www.ncbi.nlm.nih.gov/nuccore/AF333507	Mollusca	Bivalvia	Veneroida	Cardiidae	Zoanthus	crocea	Tridacna crocea	382154	in hospite	Pacific	Thailand	Phuket	Andaman Sea	Racha	7.36435	98.2215	2000	2	5	2007	2007	LaJeunesse_2010_J_Biogeography_37_785	LaJeunesse TC, Pettay DT, Sampayo EM, Phongsuwan N, Brown B, Obura DO, Hoegh-Guldberg O, Fitt WK (2010) Long-standing environmental conditions, geographic isolation and host-symbiont specificity influence the relative ecological dominance and genetic diversification of coral endosymbionts in the genus Symbiodinium. Journal of Biogeography 37, 785-800.	http://onlinelibrary.wiley.com/doi/10.1111/j.1365-2699.2010.02273.x/abstract
A	A3	ITS2	N_A	N_A	NO_Hunter_2007_J_Phycology_43_120	N_A	DGGE	same_as_AF333507	http://www.ncbi.nlm.nih.gov/nuccore/AF333507	Cnidaria	Anthozoa	Scleractinia	Acroporidae	Zoanthus	cervicornis	Acropora cervicornis	206989	in hospite	Caribbean	Bahamas	Exuma Islands	Norman's Pond Cay	North Norman's Patch Reef	23.7673	-76.0946	3000	3	3	2000	2004	Thornhill_2006_Mar_Biol_148_711	Thornhill D, LaJeunesse T, Kemp D, Fitt W, Schmidt G (2006) Multi-year, seasonal genotypic surveys of coral-algal symbioses reveals prevalent stability or post-bleaching reversion. Marine Biology 148, 711-722.	http://www.springerlink.com/content/b134307k478154w2/?p=68592ae107174e339f955c83b2f6c890&pi=2
A	A3	ITS2	N_A	N_A	NO_Hunter_2007_J_Phycology_43_120	N_A	DGGE	same_as_AF333507	http://www.ncbi.nlm.nih.gov/nuccore/AF333507	Cnidaria	Anthozoa	Scleractinia	Acroporidae	Zoanthus	cervicornis	Acropora cervicornis	206989	in hospite	Caribbean	United States	Florida	Florida Keys	Admiral Patch	24.59	-80.22	10000	1	2	2000	2004	Thornhill_2006_Mar_Biol_148_711	Thornhill D, LaJeunesse T, Kemp D, Fitt W, Schmidt G (2006) Multi-year, seasonal genotypic surveys of coral-algal symbioses reveals prevalent stability or post-bleaching reversion. Marine Biology 148, 711-722.	http://www.springerlink.com/content/b134307k478154w2/?p=68592ae107174e339f955c83b2f6c890&pi=2
A	A3	ITS2	N_A	N_A	NO_Hunter_2007_J_Phycology_43_120	N_A	DGGE	same_as_AF333507	http://www.ncbi.nlm.nih.gov/nuccore/AF333507	Cnidaria	Anthozoa	Scleractinia	Acroporidae	Zoanthus	cervicornis	Acropora cervicornis	206989	in hospite	Caribbean	United States	Florida	Florida Keys	Little Grecian	24.59	-80.22	10000	3	3	2000	2004	Thornhill_2006_Mar_Biol_148_711	Thornhill D, LaJeunesse T, Kemp D, Fitt W, Schmidt G (2006) Multi-year, seasonal genotypic surveys of coral-algal symbioses reveals prevalent stability or post-bleaching reversion. Marine Biology 148, 711-722.	http://www.springerlink.com/content/b134307k478154w2/?p=68592ae107174e339f955c83b2f6c890&pi=2
A	A3	ITS2	N_A	N_A	NO_Hunter_2007_J_Phycology_43_120	N_A	DGGE	same_as_AF333507	http://www.ncbi.nlm.nih.gov/nuccore/AF333507	Cnidaria	Anthozoa	Scleractinia	Acroporidae	Zoanthus	palmata	Acropora palmata	288227	in hospite	Caribbean	Bahamas	Exuma Islands	Lee Stocking Island	Palmata Beach	23.7673	-76.0946	3000	3	3	2000	2004	Thornhill_2006_Mar_Biol_148_711	Thornhill D, LaJeunesse T, Kemp D, Fitt W, Schmidt G (2006) Multi-year, seasonal genotypic surveys of coral-algal symbioses reveals prevalent stability or post-bleaching reversion. Marine Biology 148, 711-722.	http://www.springerlink.com/content/b134307k478154w2/?p=68592ae107174e339f955c83b2f6c890&pi=2
A	A3	ITS2	N_A	N_A	NO_Hunter_2007_J_Phycology_43_120	N_A	DGGE	same_as_AF333507	http://www.ncbi.nlm.nih.gov/nuccore/AF333507	Cnidaria	Anthozoa	Scleractinia	Acroporidae	Zoanthus	palmata	Acropora palmata	288227	in hospite	Caribbean	United States	Florida	Florida Keys	Little Grecian	24.59	-80.22	10000	3	3	2000	2004	Thornhill_2006_Mar_Biol_148_711	Thornhill D, LaJeunesse T, Kemp D, Fitt W, Schmidt G (2006) Multi-year, seasonal genotypic surveys of coral-algal symbioses reveals prevalent stability or post-bleaching reversion. Marine Biology 148, 711-722.	http://www.springerlink.com/content/b134307k478154w2/?p=68592ae107174e339f955c83b2f6c890&pi=2
A	A3	ITS2	N_A	N_A	NO_Hunter_2007_J_Phycology_43_120	N_A	cloning	same_as_AF333507	http://www.ncbi.nlm.nih.gov/nuccore/AF333507	Cnidaria	Scyphozoa	Rhizostomeae	Cassiopeidae	Zoanthus	xamachana	Cassiopea xamachana	287172	culture	Pacific	United States	Hawaiian Islands	Oahu	Kaneohe Bay	21.4351	-157.784	6500	1	2	N_A	N_A	Voolstra_2009_Comp_Bioch_Physiol_D_4_67	Voolstra CR, Sunagawa S, Schwarz JA, Coffroth MA, Yellowlees D, Leggat W, Medina M (2009) Comparative Biochemistry and Physiology Part D 4, 67-74.	http://www.sciencedirect.com/science?_ob=ArticleURL&_udi=B7XM1-4V3548J-2&_user=10&_coverDate=06%2F30%2F2009&_rdoc=2&_fmt=high&_orig=browse&_origin=browse&_zone=rslt_list_item&_srch=doc-info%28%23toc%2329657%232009%23999959997%231055110%23FLA%23display%23V
A	A3	ITS2	Control 1	N_A	NO_Hunter_2007_J_Phycology_43_120	N_A	DGGE	same_as_AF499789	http://www.ncbi.nlm.nih.gov/nuccore/AF499789	Cnidaria	Anthozoa	Scleractinia	Faviidae	Zoanthus	faveolata	Montastraea faveolata	287963	in hospite	Caribbean	Mexico	Quintana Roo	Puerto Morelos	N_A	20.5229	-86.5105	100	1	5	2007	2007	DeSalvo_2010_Mol_Ecol_19_1174	Desalvo M, Sunagawa S, Fisher PL, Voolstra CR, Iglesias-Prieto R, Medina M (2010) Coral host transcriptomic states are correlated with Symbiodinium gentotypes. Molecular Ecology 19, 1174-1186.	http://onlinelibrary.wiley.com/doi/10.1111/j.1365-294X.2010.04534.x/abstract
A	A3	ITS2	Control 2	N_A	NO_Hunter_2007_J_Phycology_43_120	N_A	DGGE	same_as_AF499789	http://www.ncbi.nlm.nih.gov/nuccore/AF499789	Cnidaria	Anthozoa	Scleractinia	Faviidae	Zoanthus	faveolata	Montastraea faveolata	287963	in hospite	Caribbean	Mexico	Quintana Roo	Puerto Morelos	N_A	20.5229	-86.5105	100	1	5	2007	2007	DeSalvo_2010_Mol_Ecol_19_1174	Desalvo M, Sunagawa S, Fisher PL, Voolstra CR, Iglesias-Prieto R, Medina M (2010) Coral host transcriptomic states are correlated with Symbiodinium gentotypes. Molecular Ecology 19, 1174-1186.	http://onlinelibrary.wiley.com/doi/10.1111/j.1365-294X.2010.04534.x/abstract
A	A3b	ITS2	N_A	N_A	N_A	N_A	DGGE	EU449043	http://www.ncbi.nlm.nih.gov/nuccore/EU449043	Cnidaria	Anthozoa	Scleractinia	Acroporidae	Zoanthus	palmata	Acropora palmata	288227	in hospite	Atlantic	Bahamas	Western Atlantic	N_A	N_A	25.0343	-77.3963	150000	2	5	N_A	N_A	LaJeunesse_2009_Biol_Invasions_11_995	LaJeunesse TC, Loh WKW, Trench RK (2009) Do introduced endosymbiotic dinoflagellates take to new hosts? Biological Invasions 11, 995-1003.	http://www.springerlink.com.eres.library.manoa.hawaii.edu/content/1387-3547/?k=lajeunesse
A	A4	ITS2	N_A	N_A	NO_Hunter_2007_J_Phycology_43_120	Symbiodinium (Gymnodinium) linucheae	DGGE	AF333509	http://www.ncbi.nlm.nih.gov/nuccore/AF333509	Cnidaria	Scyphozoa	Coronatae	Linuchidae	Zoanthus	unguiculata	Linuche unguiculata	221098	culture	Atlantic	United Kingdom	Bermuda	N_A	N_A	32.3687	-64.7898	17500	N_A	N_A	N_A	N_A	LaJeunesse_2001_J_Phycology_37_866	LaJeunesse T (2001) Investigating the biodiversity, ecology, and phylogeny of endosymbiotic dinoflagellates in the genus Symbiodinium using the ITS region: in search of a "species" level marker. Journal of Phycology 37, 866-880.	http://www3.interscience.wiley.com/journal/118994400/abstract
A	A4	ITS	culture (FLAp#4)	N_A	NO_Hunter_2007_J_Phycology_43_120	same_as_Symbiodinium (Gymnodinium) linucheae	sequencing	AF427465	http://www.ncbi.nlm.nih.gov/nuccore/AF427465	Cnidaria	Anthozoa	Actiniaria	Aiptasiidae	Zoanthus	pallida	Aiptasia pallida	283486	culture	Caribbean	United States	Florida	N_A	N_A	27.5	-81.5	750000	N_A	N_A	N_A	N_A	Santos_2002_Mol_Phylogenet_Evol_23_97	Santos S, Taylor D, Kinzie III RA, Hidaka M, Sakai K, Coffroth MA (2002) Molecular phylogeny of symbiotic dinoflagellates inferred from partial chloroplast large subunit (23S)-rDNA sequences. Molecular Phylogenetics and Evolution 23, 97-111.	http://www.sciencedirect.com/science?_ob=MImg&_imagekey=B6WNH-4627PGJ-1-R&_cdi=6963&_user=996227&_orig=browse&_coverDate=05%2F31%2F2002&_sk=999769997&view=c&wchp=dGLbVlz-zSkzV&md5=e480d1a54e0ae4657a4c7caa3ef5d186&ie=/sdarticle.pdf
A	A4	ITS2	N_A	N_A	NO_Hunter_2007_J_Phycology_43_120	N_A	DGGE	same_as_AF333509	http://www.ncbi.nlm.nih.gov/nuccore/AF333509	Cnidaria	Hydrozoa	Anthoathecata	Milleporidae	Zoanthus	alcicornis	Millepora alcicornis	210726	in hospite	Caribbean	Colombia	Cartagena	N_A	N_A	10.1414	-75.9302	75000	8	22	2006	2006	Camargo_2009_Biodivers_Conserv_18_935	Camargo C, Maldonado JH, Alvarado E, Moreno-Sanchez R, Mendoza S, Manrique N, Mogollon A, Osorio JD, Grajales A, Sanchez JA (2009) Community involvement in management for maintaining coral reef resilience and biodiversity in southern Caribbean marine protected areas Biodiversity and Conservation 18, 935-956.	http://www.springerlink.com/content/f7708u1624505402/
A	A4	ITS2	N_A	N_A	NO_Hunter_2007_J_Phycology_43_120	N_A	DGGE	same_as_AF333509	http://www.ncbi.nlm.nih.gov/nuccore/AF333509	Cnidaria	Anthozoa	Scleractinia	Poritidae	Zoanthus	astreoides	Porites astreoides	288889	in hospite	Caribbean	Colombia	Cartagena	N_A	N_A	10.1414	-75.9302	75000	8	36	2006	2006	Camargo_2009_Biodivers_Conserv_18_935	Camargo C, Maldonado JH, Alvarado E, Moreno-Sanchez R, Mendoza S, Manrique N, Mogollon A, Osorio JD, Grajales A, Sanchez JA (2009) Community involvement in management for maintaining coral reef resilience and biodiversity in southern Caribbean marine protected areas Biodiversity and Conservation 18, 935-956.	http://www.springerlink.com/content/f7708u1624505402/
A	A4	ITS2	N_A	N_A	NO_Hunter_2007_J_Phycology_43_120	same_as_Symbiodinium (Gymnodinium) linucheae	DGGE	same_as_AF333509	http://www.ncbi.nlm.nih.gov/nuccore/AF333509	Cnidaria	Hydrozoa	Anthoathecata	Milleporidae	Zoanthus	complanata	Millepora complanata	287421	in hospite	Caribbean	Belize	Western Caribbean	South Yucatan	Carrie Bow	16.48	-88.046	15000	1	5	2002	2003	Finney_2010_Microb_Ecol_60_250	Finney JC, Pettay DT, Sampayo EM, Warner ME, Oxenford HA, LaJeunesse TC (2010) The relative significance of host-habitat, depth, and geography on the ecology, endemism, and speciation of coral endosymbionts in the genus Symbiodinium. Microbial Ecology 60, 250-263.	http://www.springerlink.com/content/lw3714t60p771p17/
A	A4	ITS2	N_A	N_A	NO_Hunter_2007_J_Phycology_43_120	same_as_Symbiodinium (Gymnodinium) linucheae	DGGE	same_as_AF333509	http://www.ncbi.nlm.nih.gov/nuccore/AF333509	Cnidaria	Hydrozoa	Anthoathecata	Eudendriidae	Zoanthus	sp.	Myrionema sp.	117094	in hospite	Caribbean	Belize	Western Caribbean	South Yucatan	Carrie Bow	16.48	-88.046	15000	1	5	2002	2003	Finney_2010_Microb_Ecol_60_250	Finney JC, Pettay DT, Sampayo EM, Warner ME, Oxenford HA, LaJeunesse TC (2010) The relative significance of host-habitat, depth, and geography on the ecology, endemism, and speciation of coral endosymbionts in the genus Symbiodinium. Microbial Ecology 60, 250-263.	http://www.springerlink.com/content/lw3714t60p771p17/
A	A4	ITS2	N_A	N_A	NO_Hunter_2007_J_Phycology_43_120	same_as_Symbiodinium (Gymnodinium) linucheae	DGGE	same_as_AF333509	http://www.ncbi.nlm.nih.gov/nuccore/AF333509	Cnidaria	Anthozoa	Scleractinia	Poritidae	Zoanthus	astreoides	Porites astreoides	288889	in hospite	Caribbean	Barbados	Eastern Caribbean	N_A	N_A	13.114	-59.3235	14655	1	5	2005	2005	Finney_2010_Microb_Ecol_60_250	Finney JC, Pettay DT, Sampayo EM, Warner ME, Oxenford HA, LaJeunesse TC (2010) The relative significance of host-habitat, depth, and geography on the ecology, endemism, and speciation of coral endosymbionts in the genus Symbiodinium. Microbial Ecology 60, 250-263.	http://www.springerlink.com/content/lw3714t60p771p17/
A	A4	ITS2	N_A	N_A	NO_Hunter_2007_J_Phycology_43_120	same_as_Symbiodinium (Gymnodinium) linucheae	DGGE	same_as_AF333509	http://www.ncbi.nlm.nih.gov/nuccore/AF333509	Cnidaria	Anthozoa	Scleractinia	Poritidae	Zoanthus	astreoides	Porites astreoides	288889	in hospite	Caribbean	Barbados	Eastern Caribbean	N_A	N_A	13.114	-59.3235	14655	1	5	2005	2005	Finney_2010_Microb_Ecol_60_250	Finney JC, Pettay DT, Sampayo EM, Warner ME, Oxenford HA, LaJeunesse TC (2010) The relative significance of host-habitat, depth, and geography on the ecology, endemism, and speciation of coral endosymbionts in the genus Symbiodinium. Microbial Ecology 60, 250-263.	http://www.springerlink.com/content/lw3714t60p771p17/
A	A4	ITS2	N_A	N_A	NO_Hunter_2007_J_Phycology_43_120	same_as_Symbiodinium (Gymnodinium) linucheae	DGGE	same_as_AF333509	http://www.ncbi.nlm.nih.gov/nuccore/AF333509	Cnidaria	Anthozoa	Scleractinia	Poritidae	Zoanthus	astreoides	Porites astreoides	288889	in hospite	Caribbean	Barbados	Eastern Caribbean	N_A	N_A	13.114	-59.3235	14655	10	20	2005	2005	Finney_2010_Microb_Ecol_60_250	Finney JC, Pettay DT, Sampayo EM, Warner ME, Oxenford HA, LaJeunesse TC (2010) The relative significance of host-habitat, depth, and geography on the ecology, endemism, and speciation of coral endosymbionts in the genus Symbiodinium. Microbial Ecology 60, 250-263.	http://www.springerlink.com/content/lw3714t60p771p17/
A	A4	ITS2	N_A	N_A	NO_Hunter_2007_J_Phycology_43_120	same_as_Symbiodinium (Gymnodinium) linucheae	DGGE	same_as_AF333509	http://www.ncbi.nlm.nih.gov/nuccore/AF333509	Cnidaria	Anthozoa	Scleractinia	Poritidae	Zoanthus	porites	Porites porites	207238	in hospite	Caribbean	Barbados	Eastern Caribbean	N_A	N_A	13.114	-59.3235	14655	1	5	2005	2005	Finney_2010_Microb_Ecol_60_250	Finney JC, Pettay DT, Sampayo EM, Warner ME, Oxenford HA, LaJeunesse TC (2010) The relative significance of host-habitat, depth, and geography on the ecology, endemism, and speciation of coral endosymbionts in the genus Symbiodinium. Microbial Ecology 60, 250-263.	http://www.springerlink.com/content/lw3714t60p771p17/
A	A4	ITS2	N_A	N_A	NO_Hunter_2007_J_Phycology_43_120	same_as_Symbiodinium (Gymnodinium) linucheae	DGGE	same_as_AF333509	http://www.ncbi.nlm.nih.gov/nuccore/AF333509	Cnidaria	Anthozoa	Actiniaria	Stichodactylidae	Zoanthus	helianthus	Stichodactyla helianthus	291135	in hospite	Caribbean	Barbados	Eastern Caribbean	N_A	N_A	13.114	-59.3235	14655	1	5	2005	2005	Finney_2010_Microb_Ecol_60_250	Finney JC, Pettay DT, Sampayo EM, Warner ME, Oxenford HA, LaJeunesse TC (2010) The relative significance of host-habitat, depth, and geography on the ecology, endemism, and speciation of coral endosymbionts in the genus Symbiodinium. Microbial Ecology 60, 250-263.	http://www.springerlink.com/content/lw3714t60p771p17/
A	A4	ITS2	N_A	N_A	NO_Hunter_2007_J_Phycology_43_120	same_as_Symbiodinium (Gymnodinium) linucheae	DGGE	same_as_AF333509	http://www.ncbi.nlm.nih.gov/nuccore/AF333509	Cnidaria	Anthozoa	Actiniaria	Stichodactylidae	Zoanthus	helianthus	Stichodactyla helianthus	291135	in hospite	Caribbean	Barbados	Eastern Caribbean	N_A	N_A	13.114	-59.3235	14655	1	5	2005	2005	Finney_2010_Microb_Ecol_60_250	Finney JC, Pettay DT, Sampayo EM, Warner ME, Oxenford HA, LaJeunesse TC (2010) The relative significance of host-habitat, depth, and geography on the ecology, endemism, and speciation of coral endosymbionts in the genus Symbiodinium. Microbial Ecology 60, 250-263.	http://www.springerlink.com/content/lw3714t60p771p17/
A	A4	ITS2	N_A	N_A	NO_Hunter_2007_J_Phycology_43_120	same_as_Symbiodinium (Gymnodinium) linucheae	DGGE	same_as_AF333509	http://www.ncbi.nlm.nih.gov/nuccore/AF333509	Cnidaria	Anthozoa	Actiniaria	Stichodactylidae	Zoanthus	helianthus	Stichodactyla helianthus	291135	in hospite	Caribbean	Belize	Western Caribbean	South Yucatan	Carrie Bow	16.48	-88.046	15000	1	5	2002	2003	Finney_2010_Microb_Ecol_60_250	Finney JC, Pettay DT, Sampayo EM, Warner ME, Oxenford HA, LaJeunesse TC (2010) The relative significance of host-habitat, depth, and geography on the ecology, endemism, and speciation of coral endosymbionts in the genus Symbiodinium. Microbial Ecology 60, 250-263.	http://www.springerlink.com/content/lw3714t60p771p17/
A	A4	ITS2	N_A	N_A	NO_Hunter_2007_J_Phycology_43_120	same_as_Symbiodinium (Gymnodinium) linucheae	DGGE	same_as_AF333509	http://www.ncbi.nlm.nih.gov/nuccore/AF333509	Cnidaria	Anthozoa	Zoanthidea	Zoanthidae	Zoanthus	pulchellus	Zoanthus pulchellus	288840	in hospite	Caribbean	Barbados	Eastern Caribbean	N_A	N_A	13.114	-59.3235	14655	1	5	2005	2005	Finney_2010_Microb_Ecol_60_250	Finney JC, Pettay DT, Sampayo EM, Warner ME, Oxenford HA, LaJeunesse TC (2010) The relative significance of host-habitat, depth, and geography on the ecology, endemism, and speciation of coral endosymbionts in the genus Symbiodinium. Microbial Ecology 60, 250-263.	http://www.springerlink.com/content/lw3714t60p771p17/
A	A4	ITS2	N_A	N_A	NO_Hunter_2007_J_Phycology_43_120	same_as_Symbiodinium (Gymnodinium) linucheae	cloning	same_as_AF333509	http://www.ncbi.nlm.nih.gov/nuccore/AF333509	Cnidaria	Anthozoa	Scleractinia	Poritidae	Zoanthus	astreoides	Porites astreoides	288889	in hospite	Caribbean	United States	US Virgin Islands	St. John	Tektite Carbonate	18.1839	-64.4321	100	3	5	2006	2006	Green_2010_JEMBE_384_18	Green DH, Edmunds PJ, Pochon X, Gates RD (2010) The effect of substratum type on the growth, mortality, and photophysiology of juvenile corals in St. John, US Virgin Islands. Journal of Experimental Marine Biology and Ecology 384, 18-29.	http://www.sciencedirect.com/science?_ob=ArticleURL&_udi=B6T8F-4Y41SSG-2&_user=10&_coverDate=03%2F01%2F2010&_rdoc=4&_fmt=high&_orig=browse&_origin=browse&_zone=rslt_list_item&_srch=doc-info%28%23toc%235085%232010%23996159998%231720107%23FLA%23display%23Vo
A	A4	ITS2	N_A	N_A	NO_Hunter_2007_J_Phycology_43_120	same_as_Symbiodinium (Gymnodinium) linucheae	cloning	same_as_AF333509	http://www.ncbi.nlm.nih.gov/nuccore/AF333509	Cnidaria	Anthozoa	Scleractinia	Poritidae	Zoanthus	astreoides	Porites astreoides	288889	in hospite	Caribbean	United States	US Virgin Islands	St. John	Tektite Igneous	18.1839	-64.4321	100	3	5	2006	2006	Green_2010_JEMBE_384_18	Green DH, Edmunds PJ, Pochon X, Gates RD (2010) The effect of substratum type on the growth, mortality, and photophysiology of juvenile corals in St. John, US Virgin Islands. Journal of Experimental Marine Biology and Ecology 384, 18-29.	http://www.sciencedirect.com/science?_ob=ArticleURL&_udi=B6T8F-4Y41SSG-2&_user=10&_coverDate=03%2F01%2F2010&_rdoc=4&_fmt=high&_orig=browse&_origin=browse&_zone=rslt_list_item&_srch=doc-info%28%23toc%235085%232010%23996159998%231720107%23FLA%23display%23Vo
A	A4	ITS2	N_A	N_A	NO_Hunter_2007_J_Phycology_43_120	same_as_Symbiodinium (Gymnodinium) linucheae	cloning	same_as_AF333509	http://www.ncbi.nlm.nih.gov/nuccore/AF333509	Cnidaria	Anthozoa	Scleractinia	Poritidae	Zoanthus	astreoides	Porites astreoides	288889	in hospite	Caribbean	United States	US Virgin Islands	St. John	Donkey Bites Igneous	18.1857	-64.4318	100	3	5	2006	2006	Green_2010_JEMBE_384_18	Green DH, Edmunds PJ, Pochon X, Gates RD (2010) The effect of substratum type on the growth, mortality, and photophysiology of juvenile corals in St. John, US Virgin Islands. Journal of Experimental Marine Biology and Ecology 384, 18-29.	http://www.sciencedirect.com/science?_ob=ArticleURL&_udi=B6T8F-4Y41SSG-2&_user=10&_coverDate=03%2F01%2F2010&_rdoc=4&_fmt=high&_orig=browse&_origin=browse&_zone=rslt_list_item&_srch=doc-info%28%23toc%235085%232010%23996159998%231720107%23FLA%23display%23Vo
A	A4	ITS2	N_A	N_A	NO_Hunter_2007_J_Phycology_43_120	same_as_Symbiodinium (Gymnodinium) linucheae	cloning	same_as_AF333509	http://www.ncbi.nlm.nih.gov/nuccore/AF333509	Cnidaria	Anthozoa	Scleractinia	Poritidae	Zoanthus	astreoides	Porites astreoides	288889	in hospite	Caribbean	United States	US Virgin Islands	St. John	Donkey Bites Carbonate	18.1857	-64.4318	100	3	5	2006	2006	Green_2010_JEMBE_384_18	Green DH, Edmunds PJ, Pochon X, Gates RD (2010) The effect of substratum type on the growth, mortality, and photophysiology of juvenile corals in St. John, US Virgin Islands. Journal of Experimental Marine Biology and Ecology 384, 18-29.	http://www.sciencedirect.com/science?_ob=ArticleURL&_udi=B6T8F-4Y41SSG-2&_user=10&_coverDate=03%2F01%2F2010&_rdoc=4&_fmt=high&_orig=browse&_origin=browse&_zone=rslt_list_item&_srch=doc-info%28%23toc%235085%232010%23996159998%231720107%23FLA%23display%23Vo
A	A4	ITS2	N_A	N_A	NO_Hunter_2007_J_Phycology_43_120	same_as_Symbiodinium (Gymnodinium) linucheae	DGGE	same_as_AF333509	http://www.ncbi.nlm.nih.gov/nuccore/AF333509	Cnidaria	Anthozoa	Gorgonacea	Plexauridae	Zoanthus	homomalla	Plexaura homomalla	290797	culture	Caribbean	Bahamas	N_A	N_A	N_A	24.3333	-76.3333	375000	N_A	N_A	N_A	N_A	LaJeunesse_2001_J_Phycology_37_866	LaJeunesse T (2001) Investigating the biodiversity, ecology, and phylogeny of endosymbiotic dinoflagellates in the genus Symbiodinium using the ITS region: in search of a "species" level marker. Journal of Phycology 37, 866-880.	http://www3.interscience.wiley.com/journal/118994400/abstract
A	A4	ITS2	N_A	N_A	NO_Hunter_2007_J_Phycology_43_120	same_as_Symbiodinium (Gymnodinium) linucheae	DGGE	same_as_AF333509	http://www.ncbi.nlm.nih.gov/nuccore/AF333509	Cnidaria	Anthozoa	Actiniaria	Actiniidae	Zoanthus	gigantea	Condylactis gigantea	283419	in hospite	Caribbean	Bahamas	Exuma Islands	Lee Stocking Island	N_A	23.7673	-76.0946	3000	1	1	1998	1999	LaJeunesse_2002_Mar_Biol_141_387	LaJeunesse T (2002) Diversity and community structure of symbiotic dinoflagellates from Caribbean coral reefs. Marine Biology 141, 387-400.	http://www.springerlink.com/content/4magydv1cmrgn7kr/?p=57ad39a7eb934febb450a37537b61884&pi=18
A	A4	ITS2	N_A	N_A	NO_Hunter_2007_J_Phycology_43_120	same_as_Symbiodinium (Gymnodinium) linucheae	DGGE	same_as_AF333509	http://www.ncbi.nlm.nih.gov/nuccore/AF333509	Cnidaria	Anthozoa	Actiniaria	Actiniidae	Zoanthus	gigantea	Condylactis gigantea	283419	in hospite	Caribbean	Mexico	Quintana Roo	Puerto Morelos	N_A	20.5	-86.52	4000	2.5	2.5	1998	1999	LaJeunesse_2002_Mar_Biol_141_387	LaJeunesse T (2002) Diversity and community structure of symbiotic dinoflagellates from Caribbean coral reefs. Marine Biology 141, 387-400.	http://www.springerlink.com/content/4magydv1cmrgn7kr/?p=57ad39a7eb934febb450a37537b61884&pi=18
A	A4	ITS2	N_A	N_A	NO_Hunter_2007_J_Phycology_43_120	same_as_Symbiodinium (Gymnodinium) linucheae	DGGE	same_as_AF333509	http://www.ncbi.nlm.nih.gov/nuccore/AF333509	Cnidaria	Hydrozoa	Anthoathecata	Milleporidae	Zoanthus	alcicornis	Millepora alcicornis	210726	in hospite	Caribbean	Mexico	Quintana Roo	Puerto Morelos	N_A	20.5	-86.52	4000	2	2	1998	1999	LaJeunesse_2002_Mar_Biol_141_387	LaJeunesse T (2002) Diversity and community structure of symbiotic dinoflagellates from Caribbean coral reefs. Marine Biology 141, 387-400.	http://www.springerlink.com/content/4magydv1cmrgn7kr/?p=57ad39a7eb934febb450a37537b61884&pi=18
A	A4	ITS2	N_A	N_A	NO_Hunter_2007_J_Phycology_43_120	same_as_Symbiodinium (Gymnodinium) linucheae	DGGE	same_as_AF333509	http://www.ncbi.nlm.nih.gov/nuccore/AF333509	Cnidaria	Hydrozoa	Anthoathecata	Eudendriidae	Zoanthus	ambionense	Myrionema ambionense	117560	in hospite	Caribbean	Bahamas	Exuma Islands	Lee Stocking Island	N_A	23.7673	-76.0946	3000	0.2	0.2	1998	1999	LaJeunesse_2002_Mar_Biol_141_387	LaJeunesse T (2002) Diversity and community structure of symbiotic dinoflagellates from Caribbean coral reefs. Marine Biology 141, 387-400.	http://www.springerlink.com/content/4magydv1cmrgn7kr/?p=57ad39a7eb934febb450a37537b61884&pi=18
A	A4	ITS2	N_A	N_A	NO_Hunter_2007_J_Phycology_43_120	same_as_Symbiodinium (Gymnodinium) linucheae	DGGE	same_as_AF333509	http://www.ncbi.nlm.nih.gov/nuccore/AF333509	Cnidaria	Anthozoa	Scleractinia	Poritidae	Zoanthus	astreoides	Porites astreoides	288889	in hospite	Caribbean	Mexico	Quintana Roo	Puerto Morelos	N_A	20.5	-86.52	4000	2.5	2.5	1998	1999	LaJeunesse_2002_Mar_Biol_141_387	LaJeunesse T (2002) Diversity and community structure of symbiotic dinoflagellates from Caribbean coral reefs. Marine Biology 141, 387-400.	http://www.springerlink.com/content/4magydv1cmrgn7kr/?p=57ad39a7eb934febb450a37537b61884&pi=18
A	A4	ITS2	N_A	N_A	NO_Hunter_2007_J_Phycology_43_120	same_as_Symbiodinium (Gymnodinium) linucheae	DGGE	same_as_AF333509	http://www.ncbi.nlm.nih.gov/nuccore/AF333509	Cnidaria	Anthozoa	Scleractinia	Poritidae	Zoanthus	astreoides	Porites astreoides	288889	in hospite	Caribbean	Bahamas	Exuma Islands	Lee Stocking Island	N_A	23.7673	-76.0946	3000	4	4	1998	1999	LaJeunesse_2002_Mar_Biol_141_387	LaJeunesse T (2002) Diversity and community structure of symbiotic dinoflagellates from Caribbean coral reefs. Marine Biology 141, 387-400.	http://www.springerlink.com/content/4magydv1cmrgn7kr/?p=57ad39a7eb934febb450a37537b61884&pi=18
A	A4	ITS2	N_A	N_A	NO_Hunter_2007_J_Phycology_43_120	same_as_Symbiodinium (Gymnodinium) linucheae	DGGE	same_as_AF333509	http://www.ncbi.nlm.nih.gov/nuccore/AF333509	Cnidaria	Anthozoa	Scleractinia	Poritidae	Zoanthus	furcata	Porites furcata	288902	in hospite	Caribbean	Mexico	Quintana Roo	Puerto Morelos	N_A	20.5	-86.52	4000	1.5	1.5	1998	1999	LaJeunesse_2002_Mar_Biol_141_387	LaJeunesse T (2002) Diversity and community structure of symbiotic dinoflagellates from Caribbean coral reefs. Marine Biology 141, 387-400.	http://www.springerlink.com/content/4magydv1cmrgn7kr/?p=57ad39a7eb934febb450a37537b61884&pi=18
A	A4	ITS2	N_A	N_A	NO_Hunter_2007_J_Phycology_43_120	same_as_Symbiodinium (Gymnodinium) linucheae	DGGE	same_as_AF333509	http://www.ncbi.nlm.nih.gov/nuccore/AF333509	Cnidaria	Anthozoa	Actiniaria	Stichodactylidae	Zoanthus	helianthus	Stichodactyla helianthus	291135	in hospite	Caribbean	Mexico	Quintana Roo	Puerto Morelos	N_A	20.5	-86.52	4000	2	2	1998	1999	LaJeunesse_2002_Mar_Biol_141_387	LaJeunesse T (2002) Diversity and community structure of symbiotic dinoflagellates from Caribbean coral reefs. Marine Biology 141, 387-400.	http://www.springerlink.com/content/4magydv1cmrgn7kr/?p=57ad39a7eb934febb450a37537b61884&pi=18
A	A4	ITS2	N_A	N_A	NO_Hunter_2007_J_Phycology_43_120	same_as_Symbiodinium (Gymnodinium) linucheae	DGGE	same_as_AF333509	http://www.ncbi.nlm.nih.gov/nuccore/AF333509	Cnidaria	Anthozoa	Zoanthidea	Zoanthidae	Zoanthus	sociatus	Zoanthus sociatus	288843	in hospite	Caribbean	Mexico	Quintana Roo	Puerto Morelos	N_A	20.5	-86.52	4000	3	3	1998	1999	LaJeunesse_2002_Mar_Biol_141_387	LaJeunesse T (2002) Diversity and community structure of symbiotic dinoflagellates from Caribbean coral reefs. Marine Biology 141, 387-400.	http://www.springerlink.com/content/4magydv1cmrgn7kr/?p=57ad39a7eb934febb450a37537b61884&pi=18
A	A4	ITS2	N_A	N_A	NO_Hunter_2007_J_Phycology_43_120	N_A	DGGE	same_as_AF333509	http://www.ncbi.nlm.nih.gov/nuccore/AF333509	N_A	N_A	N_A	N_A	Zoanthus	N_A	N_A	N_A	free-living	Caribbean	Colombia	Cartagena	Pavitos Island	N_A	10.1414	-75.9302	75000	14	14	2005	2006	Porto_2008_PLoS_ONE_3_e2160	Porto I, Granados C, Restrepo JC, Sanchez JA (2008) Macroalgal-associated dinoflagellates belonging to the genus Symbiodinium in Caribbean reefs. PLoS ONE 3(5): e2160. doi:10.1371/journal.pone.0002160	http://www.plosone.org/article/info%3Adoi%2F10.1371%2Fjournal.pone.0002160
A	A4	ITS2	N_A	N_A	NO_Hunter_2007_J_Phycology_43_120	N_A	DGGE	same_as_AF333509	http://www.ncbi.nlm.nih.gov/nuccore/AF333509	N_A	N_A	N_A	N_A	Zoanthus	N_A	N_A	N_A	free-living	Caribbean	Colombia	Cartagena	Tesoro	N_A	10.1414	-75.9302	75000	14	14	2005	2006	Porto_2008_PLoS_ONE_3_e2160	Porto I, Granados C, Restrepo JC, Sanchez JA (2008) Macroalgal-associated dinoflagellates belonging to the genus Symbiodinium in Caribbean reefs. PLoS ONE 3(5): e2160. doi:10.1371/journal.pone.0002160	http://www.plosone.org/article/info%3Adoi%2F10.1371%2Fjournal.pone.0002160
A	A4	ITS2	N_A	N_A	NO_Hunter_2007_J_Phycology_43_120	N_A	DGGE	same_as_AF333509	http://www.ncbi.nlm.nih.gov/nuccore/AF333509	N_A	N_A	N_A	N_A	Zoanthus	N_A	N_A	N_A	free-living	Caribbean	Colombia	Cartagena	Tesoro	N_A	10.1414	-75.9302	75000	14	14	2005	2006	Porto_2008_PLoS_ONE_3_e2160	Porto I, Granados C, Restrepo JC, Sanchez JA (2008) Macroalgal-associated dinoflagellates belonging to the genus Symbiodinium in Caribbean reefs. PLoS ONE 3(5): e2160. doi:10.1371/journal.pone.0002160	http://www.plosone.org/article/info%3Adoi%2F10.1371%2Fjournal.pone.0002160
A	A4	ITS2	N_A	N_A	NO_Hunter_2007_J_Phycology_43_120	N_A	DGGE	same_as_AF333509	http://www.ncbi.nlm.nih.gov/nuccore/AF333509	Cnidaria	Anthozoa	Scleractinia	Poritidae	Zoanthus	astreoides	Porites astreoides	288889	in hospite	Caribbean	Bahamas	Exuma Islands	Norman's Pond Cay	North Norman's Patch Reef	23.7673	-76.0946	3000	3	3	2002	2005	Thornhill_2006_Coral_Reefs_25_515	Thornhill D, Fitt W, Schmidt G (2006) Highly stable symbiosis among western brooding corals. Coral Reefs 25, 515-519.	http://www.springerlink.com/content/v567562k303739u0/fulltext.pdf
A	A4	ITS2	N_A	N_A	NO_Hunter_2007_J_Phycology_43_120	N_A	DGGE	same_as_AF333509	http://www.ncbi.nlm.nih.gov/nuccore/AF333509	Cnidaria	Anthozoa	Scleractinia	Poritidae	Zoanthus	astreoides	Porites astreoides	288889	in hospite	Caribbean	United States	Florida	Florida Keys	Admiral Patch	24.59	-80.22	10000	1	2	2002	2005	Thornhill_2006_Coral_Reefs_25_515	Thornhill D, Fitt W, Schmidt G (2006) Highly stable symbiosis among western brooding corals. Coral Reefs 25, 515-519.	http://www.springerlink.com/content/v567562k303739u0/fulltext.pdf
A	A4.1	ITS2	N_A	N_A	N_A	N_A	cloning	FN429760	http://www.ncbi.nlm.nih.gov/nuccore/FN429760	Cnidaria	Anthozoa	Scleractinia	Poritidae	Zoanthus	astreoides	Porites astreoides	288889	in hospite	Caribbean	United States	US Virgin Islands	St. John	Donkey Bites Carbonate	18.1857	-64.4318	100	3	5	2006	2006	Green_2010_JEMBE_384_18	Green DH, Edmunds PJ, Pochon X, Gates RD (2010) The effect of substratum type on the growth, mortality, and photophysiology of juvenile corals in St. John, US Virgin Islands. Journal of Experimental Marine Biology and Ecology 384, 18-29.	http://www.sciencedirect.com/science?_ob=ArticleURL&_udi=B6T8F-4Y41SSG-2&_user=10&_coverDate=03%2F01%2F2010&_rdoc=4&_fmt=high&_orig=browse&_origin=browse&_zone=rslt_list_item&_srch=doc-info%28%23toc%235085%232010%23996159998%231720107%23FLA%23display%23Vo
A	A4.1	ITS2	N_A	N_A	N_A	N_A	cloning	same_as_FN429760	http://www.ncbi.nlm.nih.gov/nuccore/FN429760	Cnidaria	Anthozoa	Scleractinia	Poritidae	Zoanthus	astreoides	Porites astreoides	288889	in hospite	Caribbean	United States	US Virgin Islands	St. John	Tektite Igneous	18.1839	-64.4321	100	3	5	2006	2006	Green_2010_JEMBE_384_18	Green DH, Edmunds PJ, Pochon X, Gates RD (2010) The effect of substratum type on the growth, mortality, and photophysiology of juvenile corals in St. John, US Virgin Islands. Journal of Experimental Marine Biology and Ecology 384, 18-29.	http://www.sciencedirect.com/science?_ob=ArticleURL&_udi=B6T8F-4Y41SSG-2&_user=10&_coverDate=03%2F01%2F2010&_rdoc=4&_fmt=high&_orig=browse&_origin=browse&_zone=rslt_list_item&_srch=doc-info%28%23toc%235085%232010%23996159998%231720107%23FLA%23display%23Vo
A	A4.1	ITS2	N_A	N_A	N_A	N_A	cloning	same_as_FN429760	http://www.ncbi.nlm.nih.gov/nuccore/FN429760	Cnidaria	Anthozoa	Scleractinia	Poritidae	Zoanthus	astreoides	Porites astreoides	288889	in hospite	Caribbean	United States	US Virgin Islands	St. John	Tektite Carbonate	18.1839	-64.4321	100	3	5	2006	2006	Green_2010_JEMBE_384_18	Green DH, Edmunds PJ, Pochon X, Gates RD (2010) The effect of substratum type on the growth, mortality, and photophysiology of juvenile corals in St. John, US Virgin Islands. Journal of Experimental Marine Biology and Ecology 384, 18-29.	http://www.sciencedirect.com/science?_ob=ArticleURL&_udi=B6T8F-4Y41SSG-2&_user=10&_coverDate=03%2F01%2F2010&_rdoc=4&_fmt=high&_orig=browse&_origin=browse&_zone=rslt_list_item&_srch=doc-info%28%23toc%235085%232010%23996159998%231720107%23FLA%23display%23Vo
A	A4.2	ITS2	N_A	N_A	N_A	N_A	cloning	FN429761	http://www.ncbi.nlm.nih.gov/nuccore/FN429761	Cnidaria	Anthozoa	Scleractinia	Poritidae	Zoanthus	astreoides	Porites astreoides	288889	in hospite	Caribbean	United States	US Virgin Islands	St. John	Donkey Bites Carbonate	18.1857	-64.4318	100	3	5	2006	2006	Green_2010_JEMBE_384_18	Green DH, Edmunds PJ, Pochon X, Gates RD (2010) The effect of substratum type on the growth, mortality, and photophysiology of juvenile corals in St. John, US Virgin Islands. Journal of Experimental Marine Biology and Ecology 384, 18-29.	http://www.sciencedirect.com/science?_ob=ArticleURL&_udi=B6T8F-4Y41SSG-2&_user=10&_coverDate=03%2F01%2F2010&_rdoc=4&_fmt=high&_orig=browse&_origin=browse&_zone=rslt_list_item&_srch=doc-info%28%23toc%235085%232010%23996159998%231720107%23FLA%23display%23Vo
A	A4.3	ITS2	N_A	N_A	N_A	N_A	cloning	FN429763	http://www.ncbi.nlm.nih.gov/nuccore/FN429763	Cnidaria	Anthozoa	Scleractinia	Poritidae	Zoanthus	astreoides	Porites astreoides	288889	in hospite	Caribbean	United States	US Virgin Islands	St. John	Donkey Bites Igneous	18.1857	-64.4318	100	3	5	2006	2006	Green_2010_JEMBE_384_18	Green DH, Edmunds PJ, Pochon X, Gates RD (2010) The effect of substratum type on the growth, mortality, and photophysiology of juvenile corals in St. John, US Virgin Islands. Journal of Experimental Marine Biology and Ecology 384, 18-29.	http://www.sciencedirect.com/science?_ob=ArticleURL&_udi=B6T8F-4Y41SSG-2&_user=10&_coverDate=03%2F01%2F2010&_rdoc=4&_fmt=high&_orig=browse&_origin=browse&_zone=rslt_list_item&_srch=doc-info%28%23toc%235085%232010%23996159998%231720107%23FLA%23display%23Vo
A	A4.3	ITS2	N_A	N_A	N_A	N_A	cloning	same_as_FN429763	http://www.ncbi.nlm.nih.gov/nuccore/FN429763	Cnidaria	Anthozoa	Scleractinia	Poritidae	Zoanthus	astreoides	Porites astreoides	288889	in hospite	Caribbean	United States	US Virgin Islands	St. John	Tektite Carbonate	18.1839	-64.4321	100	3	5	2006	2006	Green_2010_JEMBE_384_18	Green DH, Edmunds PJ, Pochon X, Gates RD (2010) The effect of substratum type on the growth, mortality, and photophysiology of juvenile corals in St. John, US Virgin Islands. Journal of Experimental Marine Biology and Ecology 384, 18-29.	http://www.sciencedirect.com/science?_ob=ArticleURL&_udi=B6T8F-4Y41SSG-2&_user=10&_coverDate=03%2F01%2F2010&_rdoc=4&_fmt=high&_orig=browse&_origin=browse&_zone=rslt_list_item&_srch=doc-info%28%23toc%235085%232010%23996159998%231720107%23FLA%23display%23Vo
A	A4.3	ITS2	N_A	N_A	N_A	N_A	cloning	same_as_FN429763	http://www.ncbi.nlm.nih.gov/nuccore/FN429763	Cnidaria	Anthozoa	Scleractinia	Poritidae	Zoanthus	astreoides	Porites astreoides	288889	in hospite	Caribbean	United States	US Virgin Islands	St. John	Donkey Bites Carbonate	18.1857	-64.4318	100	3	5	2006	2006	Green_2010_JEMBE_384_18	Green DH, Edmunds PJ, Pochon X, Gates RD (2010) The effect of substratum type on the growth, mortality, and photophysiology of juvenile corals in St. John, US Virgin Islands. Journal of Experimental Marine Biology and Ecology 384, 18-29.	http://www.sciencedirect.com/science?_ob=ArticleURL&_udi=B6T8F-4Y41SSG-2&_user=10&_coverDate=03%2F01%2F2010&_rdoc=4&_fmt=high&_orig=browse&_origin=browse&_zone=rslt_list_item&_srch=doc-info%28%23toc%235085%232010%23996159998%231720107%23FLA%23display%23Vo
A	A4a	ITS2	N_A	N_A	N_A	N_A	DGGE	AF499778	http://www.ncbi.nlm.nih.gov/nuccore/AF499778	Cnidaria	Hydrozoa	Anthoathecata	Milleporidae	Zoanthus	alcicornis	Millepora alcicornis	210726	in hospite	Caribbean	Mexico	Quintana Roo	Puerto Morelos	N_A	20.5	-86.52	4000	2	2	1998	1999	LaJeunesse_2002_Mar_Biol_141_387	LaJeunesse T (2002) Diversity and community structure of symbiotic dinoflagellates from Caribbean coral reefs. Marine Biology 141, 387-400.	http://www.springerlink.com/content/4magydv1cmrgn7kr/?p=57ad39a7eb934febb450a37537b61884&pi=18
A	A4a	ITS2	N_A	N_A	N_A	N_A	DGGE	same_as_AF499778	http://www.ncbi.nlm.nih.gov/nuccore/AF499778	Cnidaria	Hydrozoa	Anthoathecata	Milleporidae	Zoanthus	complanata	Millepora complanata	287421	in hospite	Caribbean	Belize	Western Caribbean	South Yucatan	Carrie Bow	16.48	-88.046	15000	1	5	2002	2003	Finney_2010_Microb_Ecol_60_250	Finney JC, Pettay DT, Sampayo EM, Warner ME, Oxenford HA, LaJeunesse TC (2010) The relative significance of host-habitat, depth, and geography on the ecology, endemism, and speciation of coral endosymbionts in the genus Symbiodinium. Microbial Ecology 60, 250-263.	http://www.springerlink.com/content/lw3714t60p771p17/
A	A4a	ITS2	N_A	N_A	N_A	N_A	DGGE	same_as_AF499778	http://www.ncbi.nlm.nih.gov/nuccore/AF499778	Cnidaria	Hydrozoa	Anthoathecata	Eudendriidae	Zoanthus	sp.	Myrionema sp.	117094	in hospite	Caribbean	Belize	Western Caribbean	South Yucatan	Carrie Bow	16.48	-88.046	15000	1	5	2002	2003	Finney_2010_Microb_Ecol_60_250	Finney JC, Pettay DT, Sampayo EM, Warner ME, Oxenford HA, LaJeunesse TC (2010) The relative significance of host-habitat, depth, and geography on the ecology, endemism, and speciation of coral endosymbionts in the genus Symbiodinium. Microbial Ecology 60, 250-263.	http://www.springerlink.com/content/lw3714t60p771p17/
A	A4a	ITS2	N_A	N_A	N_A	N_A	DGGE	same_as_AF499778	http://www.ncbi.nlm.nih.gov/nuccore/AF499778	Cnidaria	Anthozoa	Scleractinia	Poritidae	Zoanthus	astreoides	Porites astreoides	288889	in hospite	Caribbean	Barbados	Eastern Caribbean	N_A	N_A	13.114	-59.3235	14655	1	5	2005	2005	Finney_2010_Microb_Ecol_60_250	Finney JC, Pettay DT, Sampayo EM, Warner ME, Oxenford HA, LaJeunesse TC (2010) The relative significance of host-habitat, depth, and geography on the ecology, endemism, and speciation of coral endosymbionts in the genus Symbiodinium. Microbial Ecology 60, 250-263.	http://www.springerlink.com/content/lw3714t60p771p17/
A	A4a	ITS2	N_A	N_A	N_A	N_A	DGGE	same_as_AF499778	http://www.ncbi.nlm.nih.gov/nuccore/AF499778	Cnidaria	Anthozoa	Scleractinia	Poritidae	Zoanthus	astreoides	Porites astreoides	288889	in hospite	Caribbean	Barbados	Eastern Caribbean	N_A	N_A	13.114	-59.3235	14655	10	20	2005	2005	Finney_2010_Microb_Ecol_60_250	Finney JC, Pettay DT, Sampayo EM, Warner ME, Oxenford HA, LaJeunesse TC (2010) The relative significance of host-habitat, depth, and geography on the ecology, endemism, and speciation of coral endosymbionts in the genus Symbiodinium. Microbial Ecology 60, 250-263.	http://www.springerlink.com/content/lw3714t60p771p17/
A	A4a	ITS2	N_A	N_A	N_A	N_A	DGGE	same_as_AF499778	http://www.ncbi.nlm.nih.gov/nuccore/AF499778	Cnidaria	Anthozoa	Actiniaria	Stichodactylidae	Zoanthus	helianthus	Stichodactyla helianthus	291135	in hospite	Caribbean	Belize	Western Caribbean	South Yucatan	Carrie Bow	16.48	-88.046	15000	1	5	2002	2003	Finney_2010_Microb_Ecol_60_250	Finney JC, Pettay DT, Sampayo EM, Warner ME, Oxenford HA, LaJeunesse TC (2010) The relative significance of host-habitat, depth, and geography on the ecology, endemism, and speciation of coral endosymbionts in the genus Symbiodinium. Microbial Ecology 60, 250-263.	http://www.springerlink.com/content/lw3714t60p771p17/
A	A4a	ITS2	N_A	N_A	N_A	N_A	cloning	same_as_AF499778	http://www.ncbi.nlm.nih.gov/nuccore/AF499778	Cnidaria	Anthozoa	Scleractinia	Poritidae	Zoanthus	astreoides	Porites astreoides	288889	in hospite	Caribbean	United States	US Virgin Islands	St. John	Tektite Igneous	18.1839	-64.4321	100	3	5	2006	2006	Green_2010_JEMBE_384_18	Green DH, Edmunds PJ, Pochon X, Gates RD (2010) The effect of substratum type on the growth, mortality, and photophysiology of juvenile corals in St. John, US Virgin Islands. Journal of Experimental Marine Biology and Ecology 384, 18-29.	http://www.sciencedirect.com/science?_ob=ArticleURL&_udi=B6T8F-4Y41SSG-2&_user=10&_coverDate=03%2F01%2F2010&_rdoc=4&_fmt=high&_orig=browse&_origin=browse&_zone=rslt_list_item&_srch=doc-info%28%23toc%235085%232010%23996159998%231720107%23FLA%23display%23Vo
A	A4a	ITS2	N_A	N_A	N_A	same_as_Symbiodinium (Gymnodinium) linucheae	cloning	same_as_AF499778	http://www.ncbi.nlm.nih.gov/nuccore/AF499778	Cnidaria	Anthozoa	Scleractinia	Poritidae	Zoanthus	astreoides	Porites astreoides	288889	in hospite	Caribbean	United States	US Virgin Islands	St. John	Tektite Carbonate	18.1839	-64.4321	100	3	5	2006	2006	Green_2010_JEMBE_384_18	Green DH, Edmunds PJ, Pochon X, Gates RD (2010) The effect of substratum type on the growth, mortality, and photophysiology of juvenile corals in St. John, US Virgin Islands. Journal of Experimental Marine Biology and Ecology 384, 18-29.	http://www.sciencedirect.com/science?_ob=ArticleURL&_udi=B6T8F-4Y41SSG-2&_user=10&_coverDate=03%2F01%2F2010&_rdoc=4&_fmt=high&_orig=browse&_origin=browse&_zone=rslt_list_item&_srch=doc-info%28%23toc%235085%232010%23996159998%231720107%23FLA%23display%23Vo
A	A4a	ITS2	N_A	N_A	N_A	N_A	cloning	same_as_AF499778	http://www.ncbi.nlm.nih.gov/nuccore/AF499778	Cnidaria	Anthozoa	Scleractinia	Poritidae	Zoanthus	astreoides	Porites astreoides	288889	in hospite	Caribbean	United States	US Virgin Islands	St. John	Donkey Bites Igneous	18.1857	-64.4318	100	3	5	2006	2006	Green_2010_JEMBE_384_18	Green DH, Edmunds PJ, Pochon X, Gates RD (2010) The effect of substratum type on the growth, mortality, and photophysiology of juvenile corals in St. John, US Virgin Islands. Journal of Experimental Marine Biology and Ecology 384, 18-29.	http://www.sciencedirect.com/science?_ob=ArticleURL&_udi=B6T8F-4Y41SSG-2&_user=10&_coverDate=03%2F01%2F2010&_rdoc=4&_fmt=high&_orig=browse&_origin=browse&_zone=rslt_list_item&_srch=doc-info%28%23toc%235085%232010%23996159998%231720107%23FLA%23display%23Vo
A	A4a	ITS2	N_A	N_A	N_A	N_A	cloning	same_as_AF499778	http://www.ncbi.nlm.nih.gov/nuccore/AF499778	Cnidaria	Anthozoa	Scleractinia	Poritidae	Zoanthus	astreoides	Porites astreoides	288889	in hospite	Caribbean	United States	US Virgin Islands	St. John	Donkey Bites Carbonate	18.1857	-64.4318	100	3	5	2006	2006	Green_2010_JEMBE_384_18	Green DH, Edmunds PJ, Pochon X, Gates RD (2010) The effect of substratum type on the growth, mortality, and photophysiology of juvenile corals in St. John, US Virgin Islands. Journal of Experimental Marine Biology and Ecology 384, 18-29.	http://www.sciencedirect.com/science?_ob=ArticleURL&_udi=B6T8F-4Y41SSG-2&_user=10&_coverDate=03%2F01%2F2010&_rdoc=4&_fmt=high&_orig=browse&_origin=browse&_zone=rslt_list_item&_srch=doc-info%28%23toc%235085%232010%23996159998%231720107%23FLA%23display%23Vo
A	A4a	ITS2	N_A	N_A	N_A	N_A	DGGE	same_as_AF499778	http://www.ncbi.nlm.nih.gov/nuccore/AF499778	Cnidaria	Anthozoa	Actiniaria	Actiniidae	Zoanthus	gigantea	Condylactis gigantea	283419	in hospite	Caribbean	Mexico	Quintana Roo	Puerto Morelos	N_A	20.5	-86.52	4000	2.5	2.5	1998	1999	LaJeunesse_2002_Mar_Biol_141_387	LaJeunesse T (2002) Diversity and community structure of symbiotic dinoflagellates from Caribbean coral reefs. Marine Biology 141, 387-400.	http://www.springerlink.com/content/4magydv1cmrgn7kr/?p=57ad39a7eb934febb450a37537b61884&pi=18
A	A4a	ITS2	N_A	N_A	N_A	N_A	DGGE	same_as_AF499778	http://www.ncbi.nlm.nih.gov/nuccore/AF499778	Cnidaria	Anthozoa	Scleractinia	Poritidae	Zoanthus	astreoides	Porites astreoides	288889	in hospite	Caribbean	Mexico	Quintana Roo	Puerto Morelos	N_A	20.5	-86.52	4000	2.5	2.5	1998	1999	LaJeunesse_2002_Mar_Biol_141_387	LaJeunesse T (2002) Diversity and community structure of symbiotic dinoflagellates from Caribbean coral reefs. Marine Biology 141, 387-400.	http://www.springerlink.com/content/4magydv1cmrgn7kr/?p=57ad39a7eb934febb450a37537b61884&pi=18
A	A4a	ITS2	N_A	N_A	N_A	N_A	DGGE	same_as_AF499778	http://www.ncbi.nlm.nih.gov/nuccore/AF499778	Cnidaria	Anthozoa	Scleractinia	Poritidae	Zoanthus	astreoides	Porites astreoides	288889	in hospite	Caribbean	Bahamas	Exuma Islands	Lee Stocking Island	N_A	23.7673	-76.0946	3000	4	4	1998	1999	LaJeunesse_2002_Mar_Biol_141_387	LaJeunesse T (2002) Diversity and community structure of symbiotic dinoflagellates from Caribbean coral reefs. Marine Biology 141, 387-400.	http://www.springerlink.com/content/4magydv1cmrgn7kr/?p=57ad39a7eb934febb450a37537b61884&pi=18
A	A4a	ITS2	N_A	N_A	N_A	N_A	DGGE	same_as_AF499778	http://www.ncbi.nlm.nih.gov/nuccore/AF499778	Cnidaria	Anthozoa	Actiniaria	Stichodactylidae	Zoanthus	helianthus	Stichodactyla helianthus	291135	in hospite	Caribbean	Mexico	Quintana Roo	Puerto Morelos	N_A	20.5	-86.52	4000	2	2	1998	1999	LaJeunesse_2002_Mar_Biol_141_387	LaJeunesse T (2002) Diversity and community structure of symbiotic dinoflagellates from Caribbean coral reefs. Marine Biology 141, 387-400.	http://www.springerlink.com/content/4magydv1cmrgn7kr/?p=57ad39a7eb934febb450a37537b61884&pi=18
A	A4a	ITS2	N_A	N_A	N_A	N_A	DGGE	same_as_AF499778	http://www.ncbi.nlm.nih.gov/nuccore/AF499778	Cnidaria	Anthozoa	Scleractinia	Poritidae	Zoanthus	astreoides	Porites astreoides	288889	in hospite	Caribbean	Bahamas	Exuma Islands	Norman's Pond Cay	North Norman's Patch Reef	23.7673	-76.0946	3000	3	3	2002	2005	Thornhill_2006_Coral_Reefs_25_515	Thornhill D, Fitt W, Schmidt G (2006) Highly stable symbiosis among western brooding corals. Coral Reefs 25, 515-519.	http://www.springerlink.com/content/v567562k303739u0/fulltext.pdf
A	A4a	ITS2	N_A	N_A	N_A	N_A	DGGE	same_as_AF499778	http://www.ncbi.nlm.nih.gov/nuccore/AF499778	Cnidaria	Anthozoa	Scleractinia	Poritidae	Zoanthus	astreoides	Porites astreoides	288889	in hospite	Caribbean	United States	Florida	Florida Keys	Admiral Patch	24.59	-80.22	10000	1	2	2002	2005	Thornhill_2006_Coral_Reefs_25_515	Thornhill D, Fitt W, Schmidt G (2006) Highly stable symbiosis among western brooding corals. Coral Reefs 25, 515-519.	http://www.springerlink.com/content/v567562k303739u0/fulltext.pdf
A	A4a.1	ITS2	N_A	same_as_A4a	N_A	N_A	cloning	FN429762	http://www.ncbi.nlm.nih.gov/nuccore/FN429762	Cnidaria	Anthozoa	Scleractinia	Poritidae	Zoanthus	astreoides	Porites astreoides	288889	in hospite	Caribbean	United States	US Virgin Islands	St. John	Donkey Bites Igneous	18.1857	-64.4318	100	3	5	2006	2006	Green_2010_JEMBE_384_18	Green DH, Edmunds PJ, Pochon X, Gates RD (2010) The effect of substratum type on the growth, mortality, and photophysiology of juvenile corals in St. John, US Virgin Islands. Journal of Experimental Marine Biology and Ecology 384, 18-29.	http://www.sciencedirect.com/science?_ob=ArticleURL&_udi=B6T8F-4Y41SSG-2&_user=10&_coverDate=03%2F01%2F2010&_rdoc=4&_fmt=high&_orig=browse&_origin=browse&_zone=rslt_list_item&_srch=doc-info%28%23toc%235085%232010%23996159998%231720107%23FLA%23display%23Vo
A	A4a.1	ITS2	N_A	same_as_A4a	N_A	N_A	cloning	same_as_FN429762	http://www.ncbi.nlm.nih.gov/nuccore/FN429762	Cnidaria	Anthozoa	Scleractinia	Poritidae	Zoanthus	astreoides	Porites astreoides	288889	in hospite	Caribbean	United States	US Virgin Islands	St. John	Tektite Carbonate	18.1839	-64.4321	100	3	5	2006	2006	Green_2010_JEMBE_384_18	Green DH, Edmunds PJ, Pochon X, Gates RD (2010) The effect of substratum type on the growth, mortality, and photophysiology of juvenile corals in St. John, US Virgin Islands. Journal of Experimental Marine Biology and Ecology 384, 18-29.	http://www.sciencedirect.com/science?_ob=ArticleURL&_udi=B6T8F-4Y41SSG-2&_user=10&_coverDate=03%2F01%2F2010&_rdoc=4&_fmt=high&_orig=browse&_origin=browse&_zone=rslt_list_item&_srch=doc-info%28%23toc%235085%232010%23996159998%231720107%23FLA%23display%23Vo
A	A4a.1	ITS2	N_A	same_as_A4a	N_A	N_A	cloning	same_as_FN429762	http://www.ncbi.nlm.nih.gov/nuccore/FN429762	Cnidaria	Anthozoa	Scleractinia	Poritidae	Zoanthus	astreoides	Porites astreoides	288889	in hospite	Caribbean	United States	US Virgin Islands	St. John	Donkey Bites Carbonate	18.1857	-64.4318	100	3	5	2006	2006	Green_2010_JEMBE_384_18	Green DH, Edmunds PJ, Pochon X, Gates RD (2010) The effect of substratum type on the growth, mortality, and photophysiology of juvenile corals in St. John, US Virgin Islands. Journal of Experimental Marine Biology and Ecology 384, 18-29.	http://www.sciencedirect.com/science?_ob=ArticleURL&_udi=B6T8F-4Y41SSG-2&_user=10&_coverDate=03%2F01%2F2010&_rdoc=4&_fmt=high&_orig=browse&_origin=browse&_zone=rslt_list_item&_srch=doc-info%28%23toc%235085%232010%23996159998%231720107%23FLA%23display%23Vo
A	A4porites	ITS2	N_A	N_A	N_A	N_A	DGGE	N_A	N_A	Cnidaria	Anthozoa	Scleractinia	Poritidae	Zoanthus	porites	Porites porites	207238	in hospite	Caribbean	Barbados	Eastern Caribbean	N_A	N_A	13.114	-59.3235	14655	1	5	2005	2005	Finney_2010_Microb_Ecol_60_250	Finney JC, Pettay DT, Sampayo EM, Warner ME, Oxenford HA, LaJeunesse TC (2010) The relative significance of host-habitat, depth, and geography on the ecology, endemism, and speciation of coral endosymbionts in the genus Symbiodinium. Microbial Ecology 60, 250-263.	http://www.springerlink.com/content/lw3714t60p771p17/
A	A5	ITS2	N_A	N_A	N_A	N_A	DGGE	AF333508	http://www.ncbi.nlm.nih.gov/nuccore/AF333508	Mollusca	Bivalvia	Veneroida	Cardiidae	Xenia	squamosa	Tridacna squamosa	465857	culture	Pacific	Palau	N_A	N_A	N_A	7.5	134.5	85000	N_A	N_A	N_A	N_A	LaJeunesse_2001_J_Phycology_37_866	LaJeunesse T (2001) Investigating the biodiversity, ecology, and phylogeny of endosymbiotic dinoflagellates in the genus Symbiodinium using the ITS region: in search of a "species" level marker. Journal of Phycology 37, 866-880.	http://www3.interscience.wiley.com/journal/118994400/abstract
A	A6	ITS	OTcH-1	N_A	N_A	N_A	sequencing	AB097464	http://www.ncbi.nlm.nih.gov/nuccore/AB097464	Mollusca	Bivalvia	Veneroida	Cardiidae	Xenia	crocea	Tridacna crocea	382154	culture	Pacific	Japan	Okinawa	Ishigaki	N_A	24.3511	124.183	35000	N_A	N_A	N_A	N_A	Ishikura_2004_Mar_Biotech_6_378	Ishikura M, Hagiwara K, Takishita K, Haga M, Iwai K, Maruyama T (2004) Isolation of new Symbiodinium strains from Tridacnid giant clam (Trdacna crocea) and sea slug (Pteraeolidia ianthina) using culture medium containing giant clam tissue homogenate. Marine Biotechnology 6, 378-385.	http://www.springerlink.com/content/8y52l37gwkm57hmt/
A	A6	ITS	PHQU TC1C	N_A	N_A	N_A	sequencing	AF184943	http://www.ncbi.nlm.nih.gov/nuccore/AF184943	Mollusca	Bivalvia	Veneroida	Cardiidae	Xenia	crocea	Tridacna crocea	382154	culture	Pacific	Philippines	N_A	N_A	N_A	12	123	850000	N_A	N_A	N_A	N_A	Baillie_2000_J_Phycology_36_1153	Baillie BK, Belda-Baillie CA, & Maruyama T (2000) Conspecificity and Indo-Pacific distribution of Symbiodinium genotypes (Dinophyceae) from giant clams. Journal of Phycology 36, 1153-1161.	http://www3.interscience.wiley.com/journal/120697710/abstract
A	A6	ITS	PLTD-1	N_A	N_A	N_A	sequencing	AF186053	http://www.ncbi.nlm.nih.gov/nuccore/AF186053	Mollusca	Bivalvia	Veneroida	Cardiidae	Xenia	derasa	Tridacna derasa	382205	culture	Pacific	Palau	N_A	N_A	N_A	7.5	134.5	85000	N_A	N_A	N_A	N_A	Baillie_2000_J_Phycology_36_1153	Baillie BK, Belda-Baillie CA, & Maruyama T (2000) Conspecificity and Indo-Pacific distribution of Symbiodinium genotypes (Dinophyceae) from giant clams. Journal of Phycology 36, 1153-1161.	http://www3.interscience.wiley.com/journal/120697710/abstract
A	A6	ITS	PHSC HH1B	N_A	N_A	N_A	sequencing	AF186056	http://www.ncbi.nlm.nih.gov/nuccore/AF186056	Mollusca	Bivalvia	Veneroida	Cardiidae	Xenia	hippopus	Hippopus hippopus	216411	culture	Pacific	Philippines	N_A	N_A	N_A	12	123	850000	N_A	N_A	N_A	N_A	Baillie_2000_J_Phycology_36_1153	Baillie BK, Belda-Baillie CA, & Maruyama T (2000) Conspecificity and Indo-Pacific distribution of Symbiodinium genotypes (Dinophyceae) from giant clams. Journal of Phycology 36, 1153-1161.	http://www3.interscience.wiley.com/journal/120697710/abstract
A	A6	ITS	PHSC HH1C	N_A	N_A	N_A	sequencing	AF186057	http://www.ncbi.nlm.nih.gov/nuccore/AF186057	Mollusca	Bivalvia	Veneroida	Cardiidae	Xenia	hippopus	Hippopus hippopus	216411	culture	Pacific	Philippines	N_A	N_A	N_A	12	123	850000	N_A	N_A	N_A	N_A	Baillie_2000_J_Phycology_36_1153	Baillie BK, Belda-Baillie CA, & Maruyama T (2000) Conspecificity and Indo-Pacific distribution of Symbiodinium genotypes (Dinophyceae) from giant clams. Journal of Phycology 36, 1153-1161.	http://www3.interscience.wiley.com/journal/120697710/abstract
A	A6	ITS	PHQU TC1A	N_A	N_A	N_A	sequencing	AF186064	http://www.ncbi.nlm.nih.gov/nuccore/AF186064	Mollusca	Bivalvia	Veneroida	Cardiidae	Xenia	crocea	Tridacna crocea	382154	culture	Pacific	Philippines	N_A	N_A	N_A	12	123	850000	N_A	N_A	N_A	N_A	Baillie_2000_J_Phycology_36_1153	Baillie BK, Belda-Baillie CA, & Maruyama T (2000) Conspecificity and Indo-Pacific distribution of Symbiodinium genotypes (Dinophyceae) from giant clams. Journal of Phycology 36, 1153-1161.	http://www3.interscience.wiley.com/journal/120697710/abstract
A	A6	ITS	PHQU TC1B	N_A	N_A	N_A	sequencing	AF186065	http://www.ncbi.nlm.nih.gov/nuccore/AF186065	Mollusca	Bivalvia	Veneroida	Cardiidae	Xenia	crocea	Tridacna crocea	382154	culture	Pacific	Philippines	N_A	N_A	N_A	12	123	850000	N_A	N_A	N_A	N_A	Baillie_2000_J_Phycology_36_1153	Baillie BK, Belda-Baillie CA, & Maruyama T (2000) Conspecificity and Indo-Pacific distribution of Symbiodinium genotypes (Dinophyceae) from giant clams. Journal of Phycology 36, 1153-1161.	http://www3.interscience.wiley.com/journal/120697710/abstract
A	A6	ITS	PHQU TC1C	N_A	N_A	N_A	sequencing	AF186066	http://www.ncbi.nlm.nih.gov/nuccore/AF186066	Mollusca	Bivalvia	Veneroida	Cardiidae	Xenia	crocea	Tridacna crocea	382154	culture	Pacific	Philippines	N_A	N_A	N_A	12	123	850000	N_A	N_A	N_A	N_A	Baillie_2000_J_Phycology_36_1153	Baillie BK, Belda-Baillie CA, & Maruyama T (2000) Conspecificity and Indo-Pacific distribution of Symbiodinium genotypes (Dinophyceae) from giant clams. Journal of Phycology 36, 1153-1161.	http://www3.interscience.wiley.com/journal/120697710/abstract
A	A6	ITS	PHSC TC2B	N_A	N_A	N_A	sequencing	AF186067	http://www.ncbi.nlm.nih.gov/nuccore/AF186067	Mollusca	Bivalvia	Veneroida	Cardiidae	Xenia	crocea	Tridacna crocea	382154	culture	Pacific	Philippines	N_A	N_A	N_A	12	123	850000	N_A	N_A	N_A	N_A	Baillie_2000_J_Phycology_36_1153	Baillie BK, Belda-Baillie CA, & Maruyama T (2000) Conspecificity and Indo-Pacific distribution of Symbiodinium genotypes (Dinophyceae) from giant clams. Journal of Phycology 36, 1153-1161.	http://www3.interscience.wiley.com/journal/120697710/abstract
A	A6	ITS	PHSC TC2C	N_A	N_A	N_A	sequencing	AF186068	http://www.ncbi.nlm.nih.gov/nuccore/AF186068	Mollusca	Bivalvia	Veneroida	Cardiidae	Xenia	crocea	Tridacna crocea	382154	culture	Pacific	Philippines	N_A	N_A	N_A	12	123	850000	N_A	N_A	N_A	N_A	Baillie_2000_J_Phycology_36_1153	Baillie BK, Belda-Baillie CA, & Maruyama T (2000) Conspecificity and Indo-Pacific distribution of Symbiodinium genotypes (Dinophyceae) from giant clams. Journal of Phycology 36, 1153-1161.	http://www3.interscience.wiley.com/journal/120697710/abstract
A	A6	ITS	TsFIZ	N_A	N_A	N_A	sequencing	AF195143	http://www.ncbi.nlm.nih.gov/nuccore/AF195143	Mollusca	Bivalvia	Veneroida	Cardiidae	Xenia	squamosa	Tridacna squamosa	465857	in hospite	Pacific	Palau	N_A	N_A	N_A	7.5	134.5	85000	N_A	N_A	N_A	N_A	Baillie_2000_J_Phycology_36_1153	Baillie BK, Belda-Baillie CA, & Maruyama T (2000) Conspecificity and Indo-Pacific distribution of Symbiodinium genotypes (Dinophyceae) from giant clams. Journal of Phycology 36, 1153-1161.	http://www3.interscience.wiley.com/journal/120697710/abstract
A	A6	ITS	FuFIZ	N_A	N_A	N_A	sequencing	AF195145	http://www.ncbi.nlm.nih.gov/nuccore/AF195145	Mollusca	Bivalvia	Veneroida	Cardiidae	Viatrix (Bunodeopsis)	unedo	Fragum unedo	381510	in hospite	Pacific	Palau	N_A	N_A	N_A	7.5	134.5	85000	N_A	N_A	N_A	N_A	Baillie_2000_J_Phycology_36_1153	Baillie BK, Belda-Baillie CA, & Maruyama T (2000) Conspecificity and Indo-Pacific distribution of Symbiodinium genotypes (Dinophyceae) from giant clams. Journal of Phycology 36, 1153-1161.	http://www3.interscience.wiley.com/journal/120697710/abstract
A	A6	ITS	Tc2FIZ	N_A	N_A	N_A	sequencing	AF195146	http://www.ncbi.nlm.nih.gov/nuccore/AF195146	Mollusca	Bivalvia	Veneroida	Cardiidae	Turbinaria	crocea	Tridacna crocea	382154	in hospite	Pacific	Japan	N_A	N_A	N_A	35	137	1800000	N_A	N_A	N_A	N_A	Baillie_2000_J_Phycology_36_1153	Baillie BK, Belda-Baillie CA, & Maruyama T (2000) Conspecificity and Indo-Pacific distribution of Symbiodinium genotypes (Dinophyceae) from giant clams. Journal of Phycology 36, 1153-1161.	http://www3.interscience.wiley.com/journal/120697710/abstract
A	A6	ITS	PHSOTG3A	N_A	N_A	N_A	sequencing	AF195147	http://www.ncbi.nlm.nih.gov/nuccore/AF195147	Mollusca	Bivalvia	Veneroida	Cardiidae	Turbinaria	gigas	Tridacna gigas	207670	culture	Pacific	Philippines	N_A	N_A	N_A	12	123	850000	N_A	N_A	N_A	N_A	Baillie_2000_J_Phycology_36_1153	Baillie BK, Belda-Baillie CA, & Maruyama T (2000) Conspecificity and Indo-Pacific distribution of Symbiodinium genotypes (Dinophyceae) from giant clams. Journal of Phycology 36, 1153-1161.	http://www3.interscience.wiley.com/journal/120697710/abstract
A	A6	ITS	PHSCTD3C	N_A	N_A	N_A	sequencing	AF195148	http://www.ncbi.nlm.nih.gov/nuccore/AF195148	Mollusca	Bivalvia	Veneroida	Cardiidae	Turbinaria	derasa	Tridacna derasa	382205	culture	Pacific	Philippines	N_A	N_A	N_A	12	123	850000	N_A	N_A	N_A	N_A	Baillie_2000_J_Phycology_36_1153	Baillie BK, Belda-Baillie CA, & Maruyama T (2000) Conspecificity and Indo-Pacific distribution of Symbiodinium genotypes (Dinophyceae) from giant clams. Journal of Phycology 36, 1153-1161.	http://www3.interscience.wiley.com/journal/120697710/abstract
A	A6	ITS	PHMSTM2B	N_A	N_A	N_A	sequencing	AF195150	http://www.ncbi.nlm.nih.gov/nuccore/AF195150	Mollusca	Bivalvia	Veneroida	Cardiidae	Turbinaria	maxima	Tridacna maxima	382170	culture	Pacific	Philippines	N_A	N_A	N_A	12	123	850000	N_A	N_A	N_A	N_A	Baillie_2000_J_Phycology_36_1153	Baillie BK, Belda-Baillie CA, & Maruyama T (2000) Conspecificity and Indo-Pacific distribution of Symbiodinium genotypes (Dinophyceae) from giant clams. Journal of Phycology 36, 1153-1161.	http://www3.interscience.wiley.com/journal/120697710/abstract
A	A6	ITS	PHMSHP1A	N_A	N_A	N_A	sequencing	AF195151	http://www.ncbi.nlm.nih.gov/nuccore/AF195151	Mollusca	Bivalvia	Veneroida	Cardiidae	Turbinaria	porcellanus	Hippopus porcellanus	382152	culture	Pacific	Philippines	N_A	N_A	N_A	12	123	850000	N_A	N_A	N_A	N_A	Baillie_2000_J_Phycology_36_1153	Baillie BK, Belda-Baillie CA, & Maruyama T (2000) Conspecificity and Indo-Pacific distribution of Symbiodinium genotypes (Dinophyceae) from giant clams. Journal of Phycology 36, 1153-1161.	http://www3.interscience.wiley.com/journal/120697710/abstract
A	A6	ITS2	N_A	N_A	N_A	N_A	DGGE	AY686646	http://www.ncbi.nlm.nih.gov/nuccore/AY686646	Mollusca	Bivalvia	Veneroida	Cardiidae	Turbinaria	sp.	Tridacna sp.	205753	in hospite	Pacific	Japan	Okinawa	Zamami Island	N_A	26.2335	127.309	3500	N_A	N_A	2002	2002	LaJeunesse_2004_MEPS_284_147	LaJeunesse T, Bhagooli R, Hidaka M, deVantier L, Done T, Schmidt GW, Fitt WK, Hoegh-Guldberg O (2004) Closely related Symbiodinium spp. differ in relative dominance in coral reef host communities across environmental, latitudinal and biogeographic gradients. Marine Ecology Progress Series 284, 147-161.	http://www.int-res.com/articles/meps2004/284/m284p147.pdf
A	A7	ITS2	N_A	N_A	N_A	N_A	DGGE	AY239360	http://www.ncbi.nlm.nih.gov/nuccore/AY239360	Cnidaria	Hydrozoa	Anthoathecata	Milleporidae	Turbinaria	platyphylla	Millepora platyphylla	210730	in hospite	Pacific	Australia	Great Barrier Reef	Heron Island	N_A	-23.4441	151.916	5000	3	3	2002	2002	LaJeunesse_2003_Limnol_Oceanograph_48_2046	LaJeunesse T, Loh W, van Woesik R, Hoegh-Guldberg O, Schmidt GW, Fitt WK (2003) Low symbiont diversity in southern Great Barrier Reef corals, relative to those of the Caribbean. Limnology and Oceanography 48, 2046-2054.	http://www.aslo.org/lo/toc/vol_48/issue_5/2046.pdf
A	A8	ITS2	N_A	N_A	N_A	N_A	DGGE	AY258468	http://www.ncbi.nlm.nih.gov/nuccore/AY258468	Cnidaria	Hydrozoa	Anthoathecata	Milleporidae	Turbinaria	tenuis	Millepora tenuis	210729	in hospite	Pacific	Australia	Great Barrier Reef	N_A	N_A	-19.6407	149.041	600000	25	30	N_A	N_A	LaJeunesse_2009_Biol_Invasions_11_995	LaJeunesse TC, Loh WKW, Trench RK (2009) Do introduced endosymbiotic dinoflagellates take to new hosts? Biological Invasions 11, 995-1003.	http://www.springerlink.com.eres.library.manoa.hawaii.edu/content/1387-3547/?k=lajeunesse
A	N_A	ITS	HA3-5	N_A	NO_Hunter_2007_J_Phycology_43_120	N_A	sequencing	AF184948	http://www.ncbi.nlm.nih.gov/nuccore/AF184948	N_A	N_A	N_A	N_A	Turbinaria	N_A	N_A	N_A	free-living	Pacific	United States	Hawaiian Islands	N_A	N_A	24	-167	1400000	N_A	N_A	N_A	N_A	Baillie_2000_J_Phycology_36_1153	Baillie BK, Belda-Baillie CA, & Maruyama T (2000) Conspecificity and Indo-Pacific distribution of Symbiodinium genotypes (Dinophyceae) from giant clams. Journal of Phycology 36, 1153-1161.	http://www3.interscience.wiley.com/journal/120697710/abstract
A	N_A	ITS2	Amed	N_A	NO_Hunter_2007_J_Phycology_43_120	N_A	DGGE	DQ865210	http://www.ncbi.nlm.nih.gov/nuccore/DQ865210	Cnidaria	Anthozoa	Actiniaria	Actiniidae	Turbinaria	sp.	Anemonia sp.	100695	N_A	Mediterranean	N_A	Eastern Mediterranean	N_A	N_A	33	32	350000	N_A	N_A	N_A	N_A	Hunter_2007_J_Phycology_43_120	Hunter RL, LaJeunesse TC, Santos SR (2007) Structure and evolution of the rDNA internal transcribed spacer (ITS) region 2 in the symbiotic dinoflagellates (Symbiodinium, Dinophyta). Journal of Phycology 43, 120-128.	http://www3.interscience.wiley.com/journal/118502428/abstract
A	N_A	ITS2	culture 77	N_A	YES_Thornhill_2007_Mol_Ecol_16_5326	N_A	cloning	EU074859	http://www.ncbi.nlm.nih.gov/nuccore/EU074859	N_A	N_A	N_A	N_A	Turbinaria	N_A	N_A	N_A	culture	N_A	N_A	N_A	N_A	N_A	N_A	N_A	N_A	N_A	N_A	N_A	N_A	Thornhill_2007_Mol_Ecol_16_5326	Thornhill D, LaJeunesse T, Santos S (2007) Measuring rDNA diversity in eukaryotic microbial systems: how intragenomic variation, pseudogenes, and PCR artifacts confound biodiversity estimates. Molecular Ecology 16, 5326-5340.	http://www3.interscience.wiley.com/journal/117989921/abstract
A	N_A	ITS2	culture 77	N_A	YES_Thornhill_2007_Mol_Ecol_16_5326	N_A	cloning	EU074860	http://www.ncbi.nlm.nih.gov/nuccore/EU074860	N_A	N_A	N_A	N_A	Turbinaria	N_A	N_A	N_A	culture	N_A	N_A	N_A	N_A	N_A	N_A	N_A	N_A	N_A	N_A	N_A	N_A	Thornhill_2007_Mol_Ecol_16_5326	Thornhill D, LaJeunesse T, Santos S (2007) Measuring rDNA diversity in eukaryotic microbial systems: how intragenomic variation, pseudogenes, and PCR artifacts confound biodiversity estimates. Molecular Ecology 16, 5326-5340.	http://www3.interscience.wiley.com/journal/117989921/abstract
A	N_A	ITS2	culture 77	N_A	YES_Thornhill_2007_Mol_Ecol_16_5326	N_A	cloning	EU074862	http://www.ncbi.nlm.nih.gov/nuccore/EU074862	N_A	N_A	N_A	N_A	Turbinaria	N_A	N_A	N_A	culture	N_A	N_A	N_A	N_A	N_A	N_A	N_A	N_A	N_A	N_A	N_A	N_A	Thornhill_2007_Mol_Ecol_16_5326	Thornhill D, LaJeunesse T, Santos S (2007) Measuring rDNA diversity in eukaryotic microbial systems: how intragenomic variation, pseudogenes, and PCR artifacts confound biodiversity estimates. Molecular Ecology 16, 5326-5340.	http://www3.interscience.wiley.com/journal/117989921/abstract
A	N_A	ITS	Amami1a	N_A	N_A	N_A	cloning	AB190280	http://www.ncbi.nlm.nih.gov/nuccore/AB190280	Cnidaria	Anthozoa	Zoanthidea	Zoanthidae	Turbinaria	sansibaricus	Zoanthus sansibaricus	220521	in hospite	Pacific	Japan	Kagoshima	Amami	Tomori	28.2349	129.537	60000	0	1	2003	2004	Reimer_2006_Phycol_Res_54_122	Reimer JD, Takishita K, Ono S, Maruyama T, Tsukahara J (2006) Latitudinal and intracolony ITS-rDNA sequence variation in the symbiotic dinoflagellate genus Symbiodinium (Dinophyceae) in Zoanthus sansibaricus (Anthozoa: Hexacorallia). Phycological Research 54, 122-132.	http://www3.interscience.wiley.com/journal/118624785/abstract
A	N_A	ITS	Amami1b	N_A	N_A	N_A	cloning	AB190281	http://www.ncbi.nlm.nih.gov/nuccore/AB190281	Cnidaria	Anthozoa	Zoanthidea	Zoanthidae	Turbinaria	sansibaricus	Zoanthus sansibaricus	220521	in hospite	Pacific	Japan	Kagoshima	Amami	Tomori	28.2349	129.537	60000	0	1	2003	2004	Reimer_2006_Phycol_Res_54_122	Reimer JD, Takishita K, Ono S, Maruyama T, Tsukahara J (2006) Latitudinal and intracolony ITS-rDNA sequence variation in the symbiotic dinoflagellate genus Symbiodinium (Dinophyceae) in Zoanthus sansibaricus (Anthozoa: Hexacorallia). Phycological Research 54, 122-132.	http://www3.interscience.wiley.com/journal/118624785/abstract
A	N_A	ITS	Amami1c	N_A	N_A	N_A	cloning	AB190282	http://www.ncbi.nlm.nih.gov/nuccore/AB190282	Cnidaria	Anthozoa	Zoanthidea	Zoanthidae	Turbinaria	sansibaricus	Zoanthus sansibaricus	220521	in hospite	Pacific	Japan	Kagoshima	Amami	Tomori	28.2349	129.537	60000	0	1	2003	2004	Reimer_2006_Phycol_Res_54_122	Reimer JD, Takishita K, Ono S, Maruyama T, Tsukahara J (2006) Latitudinal and intracolony ITS-rDNA sequence variation in the symbiotic dinoflagellate genus Symbiodinium (Dinophyceae) in Zoanthus sansibaricus (Anthozoa: Hexacorallia). Phycological Research 54, 122-132.	http://www3.interscience.wiley.com/journal/118624785/abstract
A	N_A	ITS	Amami2a	N_A	N_A	N_A	cloning	AB190283	http://www.ncbi.nlm.nih.gov/nuccore/AB190283	Cnidaria	Anthozoa	Zoanthidea	Zoanthidae	Turbinaria	sansibaricus	Zoanthus sansibaricus	220521	in hospite	Pacific	Japan	Kagoshima	Amami	Tomori	28.2349	129.537	60000	0	1	2003	2004	Reimer_2006_Phycol_Res_54_122	Reimer JD, Takishita K, Ono S, Maruyama T, Tsukahara J (2006) Latitudinal and intracolony ITS-rDNA sequence variation in the symbiotic dinoflagellate genus Symbiodinium (Dinophyceae) in Zoanthus sansibaricus (Anthozoa: Hexacorallia). Phycological Research 54, 122-132.	http://www3.interscience.wiley.com/journal/118624785/abstract
A	N_A	ITS	Amami2b	N_A	N_A	N_A	cloning	AB190284	http://www.ncbi.nlm.nih.gov/nuccore/AB190284	Cnidaria	Anthozoa	Zoanthidea	Zoanthidae	Turbinaria	sansibaricus	Zoanthus sansibaricus	220521	in hospite	Pacific	Japan	Kagoshima	Amami	Tomori	28.2349	129.537	60000	0	1	2003	2004	Reimer_2006_Phycol_Res_54_122	Reimer JD, Takishita K, Ono S, Maruyama T, Tsukahara J (2006) Latitudinal and intracolony ITS-rDNA sequence variation in the symbiotic dinoflagellate genus Symbiodinium (Dinophyceae) in Zoanthus sansibaricus (Anthozoa: Hexacorallia). Phycological Research 54, 122-132.	http://www3.interscience.wiley.com/journal/118624785/abstract
A	N_A	ITS	Amami2c	N_A	N_A	N_A	cloning	AB190285	http://www.ncbi.nlm.nih.gov/nuccore/AB190285	Cnidaria	Anthozoa	Zoanthidea	Zoanthidae	Turbinaria	sansibaricus	Zoanthus sansibaricus	220521	in hospite	Pacific	Japan	Kagoshima	Amami	Tomori	28.2349	129.537	60000	0	1	2003	2004	Reimer_2006_Phycol_Res_54_122	Reimer JD, Takishita K, Ono S, Maruyama T, Tsukahara J (2006) Latitudinal and intracolony ITS-rDNA sequence variation in the symbiotic dinoflagellate genus Symbiodinium (Dinophyceae) in Zoanthus sansibaricus (Anthozoa: Hexacorallia). Phycological Research 54, 122-132.	http://www3.interscience.wiley.com/journal/118624785/abstract
A	N_A	ITS	Amami1d	N_A	N_A	N_A	cloning	AB207197	http://www.ncbi.nlm.nih.gov/nuccore/AB207197	Cnidaria	Anthozoa	Zoanthidea	Zoanthidae	Turbinaria	sansibaricus	Zoanthus sansibaricus	220521	in hospite	Pacific	Japan	Kagoshima	Amami	Tomori	28.2349	129.537	60000	0	1	2003	2004	Reimer_2006_Phycol_Res_54_122	Reimer JD, Takishita K, Ono S, Maruyama T, Tsukahara J (2006) Latitudinal and intracolony ITS-rDNA sequence variation in the symbiotic dinoflagellate genus Symbiodinium (Dinophyceae) in Zoanthus sansibaricus (Anthozoa: Hexacorallia). Phycological Research 54, 122-132.	http://www3.interscience.wiley.com/journal/118624785/abstract
A	N_A	ITS	Amami1e	N_A	N_A	N_A	cloning	AB207198	http://www.ncbi.nlm.nih.gov/nuccore/AB207198	Cnidaria	Anthozoa	Zoanthidea	Zoanthidae	Turbinaria	sansibaricus	Zoanthus sansibaricus	220521	in hospite	Pacific	Japan	Kagoshima	Amami	Tomori	28.2349	129.537	60000	0	1	2003	2004	Reimer_2006_Phycol_Res_54_122	Reimer JD, Takishita K, Ono S, Maruyama T, Tsukahara J (2006) Latitudinal and intracolony ITS-rDNA sequence variation in the symbiotic dinoflagellate genus Symbiodinium (Dinophyceae) in Zoanthus sansibaricus (Anthozoa: Hexacorallia). Phycological Research 54, 122-132.	http://www3.interscience.wiley.com/journal/118624785/abstract
A	N_A	ITS	Amami1f	N_A	N_A	N_A	cloning	AB207199	http://www.ncbi.nlm.nih.gov/nuccore/AB207199	Cnidaria	Anthozoa	Zoanthidea	Zoanthidae	Turbinaria	sansibaricus	Zoanthus sansibaricus	220521	in hospite	Pacific	Japan	Kagoshima	Amami	Tomori	28.2349	129.537	60000	0	1	2003	2004	Reimer_2006_Phycol_Res_54_122	Reimer JD, Takishita K, Ono S, Maruyama T, Tsukahara J (2006) Latitudinal and intracolony ITS-rDNA sequence variation in the symbiotic dinoflagellate genus Symbiodinium (Dinophyceae) in Zoanthus sansibaricus (Anthozoa: Hexacorallia). Phycological Research 54, 122-132.	http://www3.interscience.wiley.com/journal/118624785/abstract
A	N_A	ITS	Amami1g	N_A	N_A	N_A	cloning	AB207200	http://www.ncbi.nlm.nih.gov/nuccore/AB207200	Cnidaria	Anthozoa	Zoanthidea	Zoanthidae	Turbinaria	sansibaricus	Zoanthus sansibaricus	220521	in hospite	Pacific	Japan	Kagoshima	Amami	Tomori	28.2349	129.537	60000	0	1	2003	2004	Reimer_2006_Phycol_Res_54_122	Reimer JD, Takishita K, Ono S, Maruyama T, Tsukahara J (2006) Latitudinal and intracolony ITS-rDNA sequence variation in the symbiotic dinoflagellate genus Symbiodinium (Dinophyceae) in Zoanthus sansibaricus (Anthozoa: Hexacorallia). Phycological Research 54, 122-132.	http://www3.interscience.wiley.com/journal/118624785/abstract
A	N_A	ITS	Amami1h	N_A	N_A	N_A	cloning	AB207201	http://www.ncbi.nlm.nih.gov/nuccore/AB207201	Cnidaria	Anthozoa	Zoanthidea	Zoanthidae	Turbinaria	sansibaricus	Zoanthus sansibaricus	220521	in hospite	Pacific	Japan	Kagoshima	Amami	Tomori	28.2349	129.537	60000	0	1	2003	2004	Reimer_2006_Phycol_Res_54_122	Reimer JD, Takishita K, Ono S, Maruyama T, Tsukahara J (2006) Latitudinal and intracolony ITS-rDNA sequence variation in the symbiotic dinoflagellate genus Symbiodinium (Dinophyceae) in Zoanthus sansibaricus (Anthozoa: Hexacorallia). Phycological Research 54, 122-132.	http://www3.interscience.wiley.com/journal/118624785/abstract
A	N_A	ITS	Amami1i	N_A	N_A	N_A	cloning	AB207202	http://www.ncbi.nlm.nih.gov/nuccore/AB207202	Cnidaria	Anthozoa	Zoanthidea	Zoanthidae	Turbinaria	sansibaricus	Zoanthus sansibaricus	220521	in hospite	Pacific	Japan	Kagoshima	Amami	Tomori	28.2349	129.537	60000	0	1	2003	2004	Reimer_2006_Phycol_Res_54_122	Reimer JD, Takishita K, Ono S, Maruyama T, Tsukahara J (2006) Latitudinal and intracolony ITS-rDNA sequence variation in the symbiotic dinoflagellate genus Symbiodinium (Dinophyceae) in Zoanthus sansibaricus (Anthozoa: Hexacorallia). Phycological Research 54, 122-132.	http://www3.interscience.wiley.com/journal/118624785/abstract
A	N_A	ITS	Amami1j	N_A	N_A	N_A	cloning	AB207203	http://www.ncbi.nlm.nih.gov/nuccore/AB207203	Cnidaria	Anthozoa	Zoanthidea	Zoanthidae	Turbinaria	sansibaricus	Zoanthus sansibaricus	220521	in hospite	Pacific	Japan	Kagoshima	Amami	Tomori	28.2349	129.537	60000	0	1	2003	2004	Reimer_2006_Phycol_Res_54_122	Reimer JD, Takishita K, Ono S, Maruyama T, Tsukahara J (2006) Latitudinal and intracolony ITS-rDNA sequence variation in the symbiotic dinoflagellate genus Symbiodinium (Dinophyceae) in Zoanthus sansibaricus (Anthozoa: Hexacorallia). Phycological Research 54, 122-132.	http://www3.interscience.wiley.com/journal/118624785/abstract
A	N_A	ITS	Amami1k	N_A	N_A	N_A	cloning	AB207204	http://www.ncbi.nlm.nih.gov/nuccore/AB207204	Cnidaria	Anthozoa	Zoanthidea	Zoanthidae	Turbinaria	sansibaricus	Zoanthus sansibaricus	220521	in hospite	Pacific	Japan	Kagoshima	Amami	Tomori	28.2349	129.537	60000	0	1	2003	2004	Reimer_2006_Phycol_Res_54_122	Reimer JD, Takishita K, Ono S, Maruyama T, Tsukahara J (2006) Latitudinal and intracolony ITS-rDNA sequence variation in the symbiotic dinoflagellate genus Symbiodinium (Dinophyceae) in Zoanthus sansibaricus (Anthozoa: Hexacorallia). Phycological Research 54, 122-132.	http://www3.interscience.wiley.com/journal/118624785/abstract
A	N_A	ITS	Amami4b	N_A	N_A	N_A	cloning	AB207205	http://www.ncbi.nlm.nih.gov/nuccore/AB207205	Cnidaria	Anthozoa	Zoanthidea	Zoanthidae	Turbinaria	sansibaricus	Zoanthus sansibaricus	220521	in hospite	Pacific	Japan	Kagoshima	Amami	Tomori	28.2349	129.537	60000	0	1	2003	2004	Reimer_2006_Phycol_Res_54_122	Reimer JD, Takishita K, Ono S, Maruyama T, Tsukahara J (2006) Latitudinal and intracolony ITS-rDNA sequence variation in the symbiotic dinoflagellate genus Symbiodinium (Dinophyceae) in Zoanthus sansibaricus (Anthozoa: Hexacorallia). Phycological Research 54, 122-132.	http://www3.interscience.wiley.com/journal/118624785/abstract
A	N_A	ITS	Amami4a	N_A	N_A	N_A	cloning	AB207206	http://www.ncbi.nlm.nih.gov/nuccore/AB207206	Cnidaria	Anthozoa	Zoanthidea	Zoanthidae	Turbinaria	sansibaricus	Zoanthus sansibaricus	220521	in hospite	Pacific	Japan	Kagoshima	Amami	Tomori	28.2349	129.537	60000	0	1	2003	2004	Reimer_2006_Phycol_Res_54_122	Reimer JD, Takishita K, Ono S, Maruyama T, Tsukahara J (2006) Latitudinal and intracolony ITS-rDNA sequence variation in the symbiotic dinoflagellate genus Symbiodinium (Dinophyceae) in Zoanthus sansibaricus (Anthozoa: Hexacorallia). Phycological Research 54, 122-132.	http://www3.interscience.wiley.com/journal/118624785/abstract
A	N_A	ITS	Amami4c	N_A	N_A	N_A	cloning	AB207207	http://www.ncbi.nlm.nih.gov/nuccore/AB207207	Cnidaria	Anthozoa	Zoanthidea	Zoanthidae	Turbinaria	sansibaricus	Zoanthus sansibaricus	220521	in hospite	Pacific	Japan	Kagoshima	Amami	Tomori	28.2349	129.537	60000	0	1	2003	2004	Reimer_2006_Phycol_Res_54_122	Reimer JD, Takishita K, Ono S, Maruyama T, Tsukahara J (2006) Latitudinal and intracolony ITS-rDNA sequence variation in the symbiotic dinoflagellate genus Symbiodinium (Dinophyceae) in Zoanthus sansibaricus (Anthozoa: Hexacorallia). Phycological Research 54, 122-132.	http://www3.interscience.wiley.com/journal/118624785/abstract
A	N_A	ITS	Amami5a	N_A	N_A	N_A	cloning	AB207208	http://www.ncbi.nlm.nih.gov/nuccore/AB207208	Cnidaria	Anthozoa	Zoanthidea	Zoanthidae	Turbinaria	sansibaricus	Zoanthus sansibaricus	220521	in hospite	Pacific	Japan	Kagoshima	Amami	Tomori	28.2349	129.537	60000	0	1	2003	2004	Reimer_2006_Phycol_Res_54_122	Reimer JD, Takishita K, Ono S, Maruyama T, Tsukahara J (2006) Latitudinal and intracolony ITS-rDNA sequence variation in the symbiotic dinoflagellate genus Symbiodinium (Dinophyceae) in Zoanthus sansibaricus (Anthozoa: Hexacorallia). Phycological Research 54, 122-132.	http://www3.interscience.wiley.com/journal/118624785/abstract
A	N_A	ITS	Amami5b	N_A	N_A	N_A	cloning	AB207209	http://www.ncbi.nlm.nih.gov/nuccore/AB207209	Cnidaria	Anthozoa	Zoanthidea	Zoanthidae	Tubipora	sansibaricus	Zoanthus sansibaricus	220521	in hospite	Pacific	Japan	Kagoshima	Amami	Tomori	28.2349	129.537	60000	0	1	2003	2004	Reimer_2006_Phycol_Res_54_122	Reimer JD, Takishita K, Ono S, Maruyama T, Tsukahara J (2006) Latitudinal and intracolony ITS-rDNA sequence variation in the symbiotic dinoflagellate genus Symbiodinium (Dinophyceae) in Zoanthus sansibaricus (Anthozoa: Hexacorallia). Phycological Research 54, 122-132.	http://www3.interscience.wiley.com/journal/118624785/abstract
A	N_A	ITS	Amami6a	N_A	N_A	N_A	cloning	AB207210	http://www.ncbi.nlm.nih.gov/nuccore/AB207210	Cnidaria	Anthozoa	Zoanthidea	Zoanthidae	Tubipora	sansibaricus	Zoanthus sansibaricus	220521	in hospite	Pacific	Japan	Kagoshima	Amami	Tomori	28.2349	129.537	60000	0	1	2003	2004	Reimer_2006_Phycol_Res_54_122	Reimer JD, Takishita K, Ono S, Maruyama T, Tsukahara J (2006) Latitudinal and intracolony ITS-rDNA sequence variation in the symbiotic dinoflagellate genus Symbiodinium (Dinophyceae) in Zoanthus sansibaricus (Anthozoa: Hexacorallia). Phycological Research 54, 122-132.	http://www3.interscience.wiley.com/journal/118624785/abstract
A	N_A	ITS	zCass-cultB	N_A	N_A	same_as_Symbiodinium microadriaticum	sequencing	AF180120	http://www.ncbi.nlm.nih.gov/nuccore/AF180120	Cnidaria	Scyphozoa	Rhizostomeae	Cassiopeidae	Tubipora	xamachana	Cassiopea xamachana	287172	culture	N_A	N_A	N_A	N_A	N_A	N_A	N_A	N_A	N_A	N_A	N_A	N_A	Hunter_1997_ICRS8_2_1599	Hunter CL, Morden CW, Smith CM (1997) The utility of ITS sequences in assessing relationships among zooxanthellae and coral. Proceedings of the 8th International Coral Ref Symposium, Vol 2, 1599-1602.	http://www.reefbase.org/resource_center/publication/icrs.aspx
A	N_A	ITS	zMonverA-cult	N_A	N_A	same_as_Symbiodinum kawagutii	sequencing	AF180121	http://www.ncbi.nlm.nih.gov/nuccore/AF180121	Cnidaria	Anthozoa	Scleractinia	Acroporidae	Tubipora	capitata	Montipora capitata	287697	culture	N_A	N_A	N_A	N_A	N_A	N_A	N_A	N_A	N_A	N_A	N_A	N_A	Hunter_1997_ICRS8_2_1599	Hunter CL, Morden CW, Smith CM (1997) The utility of ITS sequences in assessing relationships among zooxanthellae and coral. Proceedings of the 8th International Coral Ref Symposium, Vol 2, 1599-1602.	http://www.reefbase.org/resource_center/publication/icrs.aspx
A	N_A	ITS	zMonverB-cult	N_A	N_A	same_as_Symbiodinum kawagutii	sequencing	AF180122	http://www.ncbi.nlm.nih.gov/nuccore/AF180122	Cnidaria	Anthozoa	Scleractinia	Acroporidae	Tubipora	capitata	Montipora capitata	287697	culture	N_A	N_A	N_A	N_A	N_A	N_A	N_A	N_A	N_A	N_A	N_A	N_A	Hunter_1997_ICRS8_2_1599	Hunter CL, Morden CW, Smith CM (1997) The utility of ITS sequences in assessing relationships among zooxanthellae and coral. Proceedings of the 8th International Coral Ref Symposium, Vol 2, 1599-1602.	http://www.reefbase.org/resource_center/publication/icrs.aspx
A	N_A	ITS	zZoansoc-cult	N_A	N_A	N_A	sequencing	AF180123	http://www.ncbi.nlm.nih.gov/nuccore/AF180123	Cnidaria	Anthozoa	Zoanthidea	Zoanthidae	Tridacna	sociatus	Zoanthus sociatus	288843	culture	N_A	N_A	N_A	N_A	N_A	N_A	N_A	N_A	N_A	N_A	N_A	N_A	Hunter_1997_ICRS8_2_1599	Hunter CL, Morden CW, Smith CM (1997) The utility of ITS sequences in assessing relationships among zooxanthellae and coral. Proceedings of the 8th International Coral Ref Symposium, Vol 2, 1599-1602.	http://www.reefbase.org/resource_center/publication/icrs.aspx
A	N_A	ITS	PHSCHH1A	N_A	N_A	N_A	sequencing	AF183575	http://www.ncbi.nlm.nih.gov/nuccore/AF183575	Mollusca	Bivalvia	Veneroida	Cardiidae	Tridacna	hippopus	Hippopus hippopus	216411	culture	Pacific	Philippines	N_A	N_A	N_A	12	123	850000	N_A	N_A	N_A	N_A	Baillie_2000_J_Phycology_36_1153	Baillie BK, Belda-Baillie CA, & Maruyama T (2000) Conspecificity and Indo-Pacific distribution of Symbiodinium genotypes (Dinophyceae) from giant clams. Journal of Phycology 36, 1153-1161.	http://www3.interscience.wiley.com/journal/120697710/abstract
A	N_A	ITS	JCUSG-1	N_A	N_A	N_A	sequencing	AF184941	http://www.ncbi.nlm.nih.gov/nuccore/AF184941	Cnidaria	Anthozoa	Alcyonacea	Alcyoniidae	Tridacna	glaucom	Sarcophyton glaucom	209621	culture	Pacific	Australia	N_A	N_A	N_A	-25	134	2200000	N_A	N_A	N_A	N_A	Baillie_2000_J_Phycology_36_1153	Baillie BK, Belda-Baillie CA, & Maruyama T (2000) Conspecificity and Indo-Pacific distribution of Symbiodinium genotypes (Dinophyceae) from giant clams. Journal of Phycology 36, 1153-1161.	http://www3.interscience.wiley.com/journal/120697710/abstract
A	N_A	ITS	JCUZS-1	N_A	N_A	N_A	sequencing	AF184942	http://www.ncbi.nlm.nih.gov/nuccore/AF184942	Cnidaria	Anthozoa	Zoanthidea	Zoanthidae	Tridacna	sp.	Zoanthus sp.	206284	culture	Pacific	Australia	N_A	N_A	N_A	-25	134	2200000	N_A	N_A	N_A	N_A	Baillie_2000_J_Phycology_36_1153	Baillie BK, Belda-Baillie CA, & Maruyama T (2000) Conspecificity and Indo-Pacific distribution of Symbiodinium genotypes (Dinophyceae) from giant clams. Journal of Phycology 36, 1153-1161.	http://www3.interscience.wiley.com/journal/120697710/abstract
A	N_A	ITS	P082-2	N_A	N_A	N_A	sequencing	AF184949	http://www.ncbi.nlm.nih.gov/nuccore/AF184949	Foraminifera	Polythalamea	Miliolida	Soritidae	Tridacna	hemprichii	Amphisorus hemprichii	112822	culture	Pacific	Palau	N_A	N_A	N_A	7.5	134.5	85000	N_A	N_A	N_A	N_A	Baillie_2000_J_Phycology_36_1153	Baillie BK, Belda-Baillie CA, & Maruyama T (2000) Conspecificity and Indo-Pacific distribution of Symbiodinium genotypes (Dinophyceae) from giant clams. Journal of Phycology 36, 1153-1161.	http://www3.interscience.wiley.com/journal/120697710/abstract
A	N_A	ITS	Y6-1	N_A	N_A	N_A	sequencing	AF201746	http://www.ncbi.nlm.nih.gov/nuccore/AF201746	Platyhelminthes	Turbellaria	Acoela	Convolutidae	Tridacna	sp.	Amphiscolops sp.	142141	culture	N_A	N_A	N_A	N_A	N_A	N_A	N_A	N_A	N_A	N_A	N_A	N_A	Baillie_2000_J_Phycology_36_1153	Baillie BK, Belda-Baillie CA, & Maruyama T (2000) Conspecificity and Indo-Pacific distribution of Symbiodinium genotypes (Dinophyceae) from giant clams. Journal of Phycology 36, 1153-1161.	http://www3.interscience.wiley.com/journal/120697710/abstract
A	N_A	ITS	culture (Zs)	N_A	N_A	N_A	sequencing	AF427468	http://www.ncbi.nlm.nih.gov/nuccore/AF427468	Cnidaria	Anthozoa	Zoanthidea	Zoanthidae	Tridacna	sociatus	Zoanthus sociatus	288843	culture	Caribbean	Jamaica	N_A	N_A	N_A	18.1327	-77.2959	125000	N_A	N_A	N_A	N_A	Santos_2002_Mol_Phylogenet_Evol_23_97	Santos S, Taylor D, Kinzie III RA, Hidaka M, Sakai K, Coffroth MA (2002) Molecular phylogeny of symbiotic dinoflagellates inferred from partial chloroplast large subunit (23S)-rDNA sequences. Molecular Phylogenetics and Evolution 23, 97-111.	http://www.sciencedirect.com/science?_ob=MImg&_imagekey=B6WNH-4627PGJ-1-R&_cdi=6963&_user=996227&_orig=browse&_coverDate=05%2F31%2F2002&_sk=999769997&view=c&wchp=dGLbVlz-zSkzV&md5=e480d1a54e0ae4657a4c7caa3ef5d186&ie=/sdarticle.pdf
A	N_A	ITS1	BPdN4	N_A	N_A	N_A	N_A	DQ174722	http://www.ncbi.nlm.nih.gov/nuccore/DQ174722	N_A	N_A	N_A	N_A	Tridacna	N_A	N_A	N_A	N_A	N_A	N_A	N_A	N_A	N_A	N_A	N_A	N_A	N_A	N_A	N_A	N_A	Moore_2006_Univ_Sydney_PhD	Moore RB (2006) Molecular ecology and phylogeny of protistan algal symbionts from corals. PhD Thesis, University of Sydney. Australia.	N_A
A	N_A	ITS1	L9101	N_A	N_A	N_A	N_A	DQ174723	http://www.ncbi.nlm.nih.gov/nuccore/DQ174723	N_A	N_A	N_A	N_A	Tridacna	N_A	N_A	N_A	N_A	N_A	N_A	N_A	N_A	N_A	N_A	N_A	N_A	N_A	N_A	N_A	N_A	Moore_2006_Univ_Sydney_PhD	Moore RB (2006) Molecular ecology and phylogeny of protistan algal symbionts from corals. PhD Thesis, University of Sydney. Australia.	N_A
A	N_A	ITS1	B16	N_A	N_A	N_A	N_A	DQ174724	http://www.ncbi.nlm.nih.gov/nuccore/DQ174724	N_A	N_A	N_A	N_A	Tridacna	N_A	N_A	N_A	N_A	N_A	N_A	N_A	N_A	N_A	N_A	N_A	N_A	N_A	N_A	N_A	N_A	Moore_2006_Univ_Sydney_PhD	Moore RB (2006) Molecular ecology and phylogeny of protistan algal symbionts from corals. PhD Thesis, University of Sydney. Australia.	N_A
A	N_A	ITS1	Z1	N_A	N_A	N_A	N_A	DQ174725	http://www.ncbi.nlm.nih.gov/nuccore/DQ174725	N_A	N_A	N_A	N_A	Tridacna	N_A	N_A	N_A	N_A	N_A	N_A	N_A	N_A	N_A	N_A	N_A	N_A	N_A	N_A	N_A	N_A	Moore_2006_Univ_Sydney_PhD	Moore RB (2006) Molecular ecology and phylogeny of protistan algal symbionts from corals. PhD Thesis, University of Sydney. Australia.	N_A
A	N_A	ITS2	G2-14	N_A	N_A	N_A	N_A	DQ174726	http://www.ncbi.nlm.nih.gov/nuccore/DQ174726	N_A	N_A	N_A	N_A	Tridacna	N_A	N_A	N_A	N_A	N_A	N_A	N_A	N_A	N_A	N_A	N_A	N_A	N_A	N_A	N_A	N_A	Moore_2006_Univ_Sydney_PhD	Moore RB (2006) Molecular ecology and phylogeny of protistan algal symbionts from corals. PhD Thesis, University of Sydney. Australia.	N_A
A	N_A	ITS1	G1-6Sc (G1cult)	N_A	N_A	N_A	N_A	DQ174727	http://www.ncbi.nlm.nih.gov/nuccore/DQ174727	N_A	N_A	N_A	N_A	Tridacna	N_A	N_A	N_A	N_A	N_A	N_A	N_A	N_A	N_A	N_A	N_A	N_A	N_A	N_A	N_A	N_A	Moore_2006_Univ_Sydney_PhD	Moore RB (2006) Molecular ecology and phylogeny of protistan algal symbionts from corals. PhD Thesis, University of Sydney. Australia.	N_A
A	N_A	ITS2	G2-56Sc	N_A	N_A	N_A	N_A	DQ174728	http://www.ncbi.nlm.nih.gov/nuccore/DQ174728	N_A	N_A	N_A	N_A	Tridacna	N_A	N_A	N_A	N_A	N_A	N_A	N_A	N_A	N_A	N_A	N_A	N_A	N_A	N_A	N_A	N_A	Moore_2006_Univ_Sydney_PhD	Moore RB (2006) Molecular ecology and phylogeny of protistan algal symbionts from corals. PhD Thesis, University of Sydney. Australia.	N_A
A	N_A	ITS2	Acyth.a.A1	N_A	N_A	N_A	cloning	EF656428	http://www.ncbi.nlm.nih.gov/nuccore/EF656428	Cnidaria	Anthozoa	Scleractinia	Acroporidae	Tridacna	cytherea	Acropora cytherea	207095	in hospite	Pacific	United States	Hawaiian Islands	French Frigate Shoals	N_A	23.8497	-166.297	100	15	20	2006	2006	Stat_2008_Biol_Invasions_10_579	Stat M & Gates RD (2008) Vectored introductions of marine endosymbiotic dinoflagellates into Hawaii. Biological Invasions 10, 579-583.	http://www.springerlink.com/content/vwj30gt72407051w/
A	N_A	ITS2	Acyth.a.A2	N_A	N_A	N_A	cloning	EF656429	http://www.ncbi.nlm.nih.gov/nuccore/EF656429	Cnidaria	Anthozoa	Scleractinia	Acroporidae	Tridacna	cytherea	Acropora cytherea	207095	in hospite	Pacific	United States	Hawaiian Islands	French Frigate Shoals	N_A	23.8497	-166.297	100	15	20	2006	2006	Stat_2008_Biol_Invasions_10_579	Stat M & Gates RD (2008) Vectored introductions of marine endosymbiotic dinoflagellates into Hawaii. Biological Invasions 10, 579-583.	http://www.springerlink.com/content/vwj30gt72407051w/
A	N_A	ITS2	Acyth.b.A1	N_A	N_A	N_A	cloning	EF656430	http://www.ncbi.nlm.nih.gov/nuccore/EF656430	Cnidaria	Anthozoa	Scleractinia	Acroporidae	Tridacna	cytherea	Acropora cytherea	207095	in hospite	Pacific	United States	Hawaiian Islands	French Frigate Shoals	N_A	23.8497	-166.297	100	15	20	2006	2006	Stat_2008_Biol_Invasions_10_579	Stat M & Gates RD (2008) Vectored introductions of marine endosymbiotic dinoflagellates into Hawaii. Biological Invasions 10, 579-583.	http://www.springerlink.com/content/vwj30gt72407051w/
A	N_A	ITS2	Acyth.b.A2	N_A	N_A	N_A	cloning	EF656431	http://www.ncbi.nlm.nih.gov/nuccore/EF656431	Cnidaria	Anthozoa	Scleractinia	Acroporidae	Tridacna	cytherea	Acropora cytherea	207095	in hospite	Pacific	United States	Hawaiian Islands	French Frigate Shoals	N_A	23.8497	-166.297	100	15	20	2006	2006	Stat_2008_Biol_Invasions_10_579	Stat M & Gates RD (2008) Vectored introductions of marine endosymbiotic dinoflagellates into Hawaii. Biological Invasions 10, 579-583.	http://www.springerlink.com/content/vwj30gt72407051w/
A	N_A	ITS2	Acyth.c.A1	N_A	N_A	N_A	cloning	EF656432	http://www.ncbi.nlm.nih.gov/nuccore/EF656432	Cnidaria	Anthozoa	Scleractinia	Acroporidae	Tridacna	cytherea	Acropora cytherea	207095	in hospite	Pacific	United States	Hawaiian Islands	French Frigate Shoals	N_A	23.8497	-166.297	100	15	20	2006	2006	Stat_2008_Biol_Invasions_10_579	Stat M & Gates RD (2008) Vectored introductions of marine endosymbiotic dinoflagellates into Hawaii. Biological Invasions 10, 579-583.	http://www.springerlink.com/content/vwj30gt72407051w/
A	N_A	ITS2	culture 77	N_A	N_A	N_A	cloning	EU074856	http://www.ncbi.nlm.nih.gov/nuccore/EU074856	N_A	N_A	N_A	N_A	Tridacna	N_A	N_A	N_A	culture	N_A	N_A	N_A	N_A	N_A	N_A	N_A	N_A	N_A	N_A	N_A	N_A	Thornhill_2007_Mol_Ecol_16_5326	Thornhill D, LaJeunesse T, Santos S (2007) Measuring rDNA diversity in eukaryotic microbial systems: how intragenomic variation, pseudogenes, and PCR artifacts confound biodiversity estimates. Molecular Ecology 16, 5326-5340.	http://www3.interscience.wiley.com/journal/117989921/abstract
A	N_A	ITS2	culture 77	N_A	N_A	N_A	cloning	EU074925	http://www.ncbi.nlm.nih.gov/nuccore/EU074925	N_A	N_A	N_A	N_A	Tridacna	N_A	N_A	N_A	culture	N_A	N_A	N_A	N_A	N_A	N_A	N_A	N_A	N_A	N_A	N_A	N_A	Thornhill_2007_Mol_Ecol_16_5326	Thornhill D, LaJeunesse T, Santos S (2007) Measuring rDNA diversity in eukaryotic microbial systems: how intragenomic variation, pseudogenes, and PCR artifacts confound biodiversity estimates. Molecular Ecology 16, 5326-5340.	http://www3.interscience.wiley.com/journal/117989921/abstract
A	N_A	ITS2	culture 77	N_A	N_A	N_A	cloning	EU074927	http://www.ncbi.nlm.nih.gov/nuccore/EU074927	N_A	N_A	N_A	N_A	Tridacna	N_A	N_A	N_A	culture	N_A	N_A	N_A	N_A	N_A	N_A	N_A	N_A	N_A	N_A	N_A	N_A	Thornhill_2007_Mol_Ecol_16_5326	Thornhill D, LaJeunesse T, Santos S (2007) Measuring rDNA diversity in eukaryotic microbial systems: how intragenomic variation, pseudogenes, and PCR artifacts confound biodiversity estimates. Molecular Ecology 16, 5326-5340.	http://www3.interscience.wiley.com/journal/117989921/abstract
A	N_A	ITS2	culture 77	N_A	N_A	N_A	cloning	EU074928	http://www.ncbi.nlm.nih.gov/nuccore/EU074928	N_A	N_A	N_A	N_A	Tridacna	N_A	N_A	N_A	culture	N_A	N_A	N_A	N_A	N_A	N_A	N_A	N_A	N_A	N_A	N_A	N_A	Thornhill_2007_Mol_Ecol_16_5326	Thornhill D, LaJeunesse T, Santos S (2007) Measuring rDNA diversity in eukaryotic microbial systems: how intragenomic variation, pseudogenes, and PCR artifacts confound biodiversity estimates. Molecular Ecology 16, 5326-5340.	http://www3.interscience.wiley.com/journal/117989921/abstract
A	N_A	ITS2	culture 77	N_A	N_A	N_A	cloning	EU074929	http://www.ncbi.nlm.nih.gov/nuccore/EU074929	N_A	N_A	N_A	N_A	Tridacna	N_A	N_A	N_A	culture	N_A	N_A	N_A	N_A	N_A	N_A	N_A	N_A	N_A	N_A	N_A	N_A	Thornhill_2007_Mol_Ecol_16_5326	Thornhill D, LaJeunesse T, Santos S (2007) Measuring rDNA diversity in eukaryotic microbial systems: how intragenomic variation, pseudogenes, and PCR artifacts confound biodiversity estimates. Molecular Ecology 16, 5326-5340.	http://www3.interscience.wiley.com/journal/117989921/abstract
A	N_A	ITS2	culture 77	N_A	N_A	N_A	cloning	EU074930	http://www.ncbi.nlm.nih.gov/nuccore/EU074930	N_A	N_A	N_A	N_A	Tridacna	N_A	N_A	N_A	culture	N_A	N_A	N_A	N_A	N_A	N_A	N_A	N_A	N_A	N_A	N_A	N_A	Thornhill_2007_Mol_Ecol_16_5326	Thornhill D, LaJeunesse T, Santos S (2007) Measuring rDNA diversity in eukaryotic microbial systems: how intragenomic variation, pseudogenes, and PCR artifacts confound biodiversity estimates. Molecular Ecology 16, 5326-5340.	http://www3.interscience.wiley.com/journal/117989921/abstract
A	N_A	ITS2	culture 77	N_A	N_A	N_A	cloning	EU074931	http://www.ncbi.nlm.nih.gov/nuccore/EU074931	N_A	N_A	N_A	N_A	Tridacna	N_A	N_A	N_A	culture	N_A	N_A	N_A	N_A	N_A	N_A	N_A	N_A	N_A	N_A	N_A	N_A	Thornhill_2007_Mol_Ecol_16_5326	Thornhill D, LaJeunesse T, Santos S (2007) Measuring rDNA diversity in eukaryotic microbial systems: how intragenomic variation, pseudogenes, and PCR artifacts confound biodiversity estimates. Molecular Ecology 16, 5326-5340.	http://www3.interscience.wiley.com/journal/117989921/abstract
A	N_A	ITS2	culture 77	N_A	N_A	N_A	cloning	EU074932	http://www.ncbi.nlm.nih.gov/nuccore/EU074932	N_A	N_A	N_A	N_A	Tridacna	N_A	N_A	N_A	culture	N_A	N_A	N_A	N_A	N_A	N_A	N_A	N_A	N_A	N_A	N_A	N_A	Thornhill_2007_Mol_Ecol_16_5326	Thornhill D, LaJeunesse T, Santos S (2007) Measuring rDNA diversity in eukaryotic microbial systems: how intragenomic variation, pseudogenes, and PCR artifacts confound biodiversity estimates. Molecular Ecology 16, 5326-5340.	http://www3.interscience.wiley.com/journal/117989921/abstract
A	N_A	ITS2	culture 77	N_A	N_A	N_A	cloning	EU074933	http://www.ncbi.nlm.nih.gov/nuccore/EU074933	N_A	N_A	N_A	N_A	Tridacna	N_A	N_A	N_A	culture	N_A	N_A	N_A	N_A	N_A	N_A	N_A	N_A	N_A	N_A	N_A	N_A	Thornhill_2007_Mol_Ecol_16_5326	Thornhill D, LaJeunesse T, Santos S (2007) Measuring rDNA diversity in eukaryotic microbial systems: how intragenomic variation, pseudogenes, and PCR artifacts confound biodiversity estimates. Molecular Ecology 16, 5326-5340.	http://www3.interscience.wiley.com/journal/117989921/abstract
A	N_A	ITS2	culture 77	N_A	N_A	N_A	cloning	EU074934	http://www.ncbi.nlm.nih.gov/nuccore/EU074934	N_A	N_A	N_A	N_A	Tridacna	N_A	N_A	N_A	culture	N_A	N_A	N_A	N_A	N_A	N_A	N_A	N_A	N_A	N_A	N_A	N_A	Thornhill_2007_Mol_Ecol_16_5326	Thornhill D, LaJeunesse T, Santos S (2007) Measuring rDNA diversity in eukaryotic microbial systems: how intragenomic variation, pseudogenes, and PCR artifacts confound biodiversity estimates. Molecular Ecology 16, 5326-5340.	http://www3.interscience.wiley.com/journal/117989921/abstract
A	N_A	ITS2	culture 77	N_A	N_A	N_A	cloning	EU074935	http://www.ncbi.nlm.nih.gov/nuccore/EU074935	N_A	N_A	N_A	N_A	Tridacna	N_A	N_A	N_A	culture	N_A	N_A	N_A	N_A	N_A	N_A	N_A	N_A	N_A	N_A	N_A	N_A	Thornhill_2007_Mol_Ecol_16_5326	Thornhill D, LaJeunesse T, Santos S (2007) Measuring rDNA diversity in eukaryotic microbial systems: how intragenomic variation, pseudogenes, and PCR artifacts confound biodiversity estimates. Molecular Ecology 16, 5326-5340.	http://www3.interscience.wiley.com/journal/117989921/abstract
A	N_A	ITS2	culture 77	N_A	N_A	N_A	cloning	EU074936	http://www.ncbi.nlm.nih.gov/nuccore/EU074936	N_A	N_A	N_A	N_A	Tridacna	N_A	N_A	N_A	culture	N_A	N_A	N_A	N_A	N_A	N_A	N_A	N_A	N_A	N_A	N_A	N_A	Thornhill_2007_Mol_Ecol_16_5326	Thornhill D, LaJeunesse T, Santos S (2007) Measuring rDNA diversity in eukaryotic microbial systems: how intragenomic variation, pseudogenes, and PCR artifacts confound biodiversity estimates. Molecular Ecology 16, 5326-5340.	http://www3.interscience.wiley.com/journal/117989921/abstract
A	N_A	ITS2	culture 77	N_A	N_A	N_A	cloning	EU074937	http://www.ncbi.nlm.nih.gov/nuccore/EU074937	N_A	N_A	N_A	N_A	Tridacna	N_A	N_A	N_A	culture	N_A	N_A	N_A	N_A	N_A	N_A	N_A	N_A	N_A	N_A	N_A	N_A	Thornhill_2007_Mol_Ecol_16_5326	Thornhill D, LaJeunesse T, Santos S (2007) Measuring rDNA diversity in eukaryotic microbial systems: how intragenomic variation, pseudogenes, and PCR artifacts confound biodiversity estimates. Molecular Ecology 16, 5326-5340.	http://www3.interscience.wiley.com/journal/117989921/abstract
A	N_A	ITS2	culture 77	N_A	N_A	N_A	cloning	EU074938	http://www.ncbi.nlm.nih.gov/nuccore/EU074938	N_A	N_A	N_A	N_A	Tridacna	N_A	N_A	N_A	culture	N_A	N_A	N_A	N_A	N_A	N_A	N_A	N_A	N_A	N_A	N_A	N_A	Thornhill_2007_Mol_Ecol_16_5326	Thornhill D, LaJeunesse T, Santos S (2007) Measuring rDNA diversity in eukaryotic microbial systems: how intragenomic variation, pseudogenes, and PCR artifacts confound biodiversity estimates. Molecular Ecology 16, 5326-5340.	http://www3.interscience.wiley.com/journal/117989921/abstract
A	N_A	ITS2	culture 77	N_A	N_A	N_A	cloning	EU074962	http://www.ncbi.nlm.nih.gov/nuccore/EU074962	N_A	N_A	N_A	N_A	Tridacna	N_A	N_A	N_A	culture	N_A	N_A	N_A	N_A	N_A	N_A	N_A	N_A	N_A	N_A	N_A	N_A	Thornhill_2007_Mol_Ecol_16_5326	Thornhill D, LaJeunesse T, Santos S (2007) Measuring rDNA diversity in eukaryotic microbial systems: how intragenomic variation, pseudogenes, and PCR artifacts confound biodiversity estimates. Molecular Ecology 16, 5326-5340.	http://www3.interscience.wiley.com/journal/117989921/abstract
A	N_A	ITS	Oku01	N_A	N_A	N_A	cloning	EU106351	http://www.ncbi.nlm.nih.gov/nuccore/EU106351	N_A	N_A	N_A	N_A	Tridacna	N_A	N_A	N_A	culture	Pacific	Japan	Okinawa	Okinawajima island	Oku	26.5052	128.175	50	0.3	0.5	2003	2003	Hirose_2008_Mar_Biol_155_105	Hirose M, Reimer JD, Hidaka M, Suda S (2008) Phylogenetic analyses of potentially free-living Symbiodinium spp. isolated from coral reef sand in Okinawa, Japan. Marine Biology 155, 105-112.	http://www.springerlink.com/content/plu0433vg5658831/
A	N_A	ITS	Oku02	N_A	N_A	N_A	cloning	EU106352	http://www.ncbi.nlm.nih.gov/nuccore/EU106352	N_A	N_A	N_A	N_A	Tridacna	N_A	N_A	N_A	culture	Pacific	Japan	Okinawa	Okinawajima island	Oku	26.5052	128.175	50	0.3	0.5	2003	2003	Hirose_2008_Mar_Biol_155_105	Hirose M, Reimer JD, Hidaka M, Suda S (2008) Phylogenetic analyses of potentially free-living Symbiodinium spp. isolated from coral reef sand in Okinawa, Japan. Marine Biology 155, 105-112.	http://www.springerlink.com/content/plu0433vg5658831/
A	N_A	ITS	Oku03	N_A	N_A	N_A	cloning	EU106353	http://www.ncbi.nlm.nih.gov/nuccore/EU106353	N_A	N_A	N_A	N_A	Tridacna	N_A	N_A	N_A	culture	Pacific	Japan	Okinawa	Okinawajima island	Oku	26.5052	128.175	50	0.3	0.5	2003	2003	Hirose_2008_Mar_Biol_155_105	Hirose M, Reimer JD, Hidaka M, Suda S (2008) Phylogenetic analyses of potentially free-living Symbiodinium spp. isolated from coral reef sand in Okinawa, Japan. Marine Biology 155, 105-112.	http://www.springerlink.com/content/plu0433vg5658831/
A	N_A	ITS	Oku04	N_A	N_A	N_A	cloning	EU106354	http://www.ncbi.nlm.nih.gov/nuccore/EU106354	N_A	N_A	N_A	N_A	Tridacna	N_A	N_A	N_A	culture	Pacific	Japan	Okinawa	Okinawajima island	Oku	26.5052	128.175	50	0.3	0.5	2003	2003	Hirose_2008_Mar_Biol_155_105	Hirose M, Reimer JD, Hidaka M, Suda S (2008) Phylogenetic analyses of potentially free-living Symbiodinium spp. isolated from coral reef sand in Okinawa, Japan. Marine Biology 155, 105-112.	http://www.springerlink.com/content/plu0433vg5658831/
A	N_A	ITS	Oku05	N_A	N_A	N_A	cloning	EU106355	http://www.ncbi.nlm.nih.gov/nuccore/EU106355	N_A	N_A	N_A	N_A	Tridacna	N_A	N_A	N_A	culture	Pacific	Japan	Okinawa	Okinawajima island	Oku	26.5052	128.175	50	0.3	0.5	2003	2003	Hirose_2008_Mar_Biol_155_105	Hirose M, Reimer JD, Hidaka M, Suda S (2008) Phylogenetic analyses of potentially free-living Symbiodinium spp. isolated from coral reef sand in Okinawa, Japan. Marine Biology 155, 105-112.	http://www.springerlink.com/content/plu0433vg5658831/
A	N_A	ITS	Oku07	N_A	N_A	N_A	cloning	EU106356	http://www.ncbi.nlm.nih.gov/nuccore/EU106356	N_A	N_A	N_A	N_A	Tridacna	N_A	N_A	N_A	culture	Pacific	Japan	Okinawa	Okinawajima island	Oku	26.5052	128.175	50	0.3	0.5	2003	2003	Hirose_2008_Mar_Biol_155_105	Hirose M, Reimer JD, Hidaka M, Suda S (2008) Phylogenetic analyses of potentially free-living Symbiodinium spp. isolated from coral reef sand in Okinawa, Japan. Marine Biology 155, 105-112.	http://www.springerlink.com/content/plu0433vg5658831/
A	N_A	ITS	Oku08	N_A	N_A	N_A	cloning	EU106357	http://www.ncbi.nlm.nih.gov/nuccore/EU106357	N_A	N_A	N_A	N_A	Tridacna	N_A	N_A	N_A	culture	Pacific	Japan	Okinawa	Okinawajima island	Oku	26.5052	128.175	50	0.3	0.5	2003	2003	Hirose_2008_Mar_Biol_155_105	Hirose M, Reimer JD, Hidaka M, Suda S (2008) Phylogenetic analyses of potentially free-living Symbiodinium spp. isolated from coral reef sand in Okinawa, Japan. Marine Biology 155, 105-112.	http://www.springerlink.com/content/plu0433vg5658831/
A	N_A	ITS	Oku09	N_A	N_A	N_A	cloning	EU106358	http://www.ncbi.nlm.nih.gov/nuccore/EU106358	N_A	N_A	N_A	N_A	Tridacna	N_A	N_A	N_A	culture	Pacific	Japan	Okinawa	Okinawajima island	Oku	26.5052	128.175	50	0.3	0.5	2003	2003	Hirose_2008_Mar_Biol_155_105	Hirose M, Reimer JD, Hidaka M, Suda S (2008) Phylogenetic analyses of potentially free-living Symbiodinium spp. isolated from coral reef sand in Okinawa, Japan. Marine Biology 155, 105-112.	http://www.springerlink.com/content/plu0433vg5658831/
A	N_A	ITS	Oku10	N_A	N_A	N_A	cloning	EU106359	http://www.ncbi.nlm.nih.gov/nuccore/EU106359	N_A	N_A	N_A	N_A	Tridacna	N_A	N_A	N_A	culture	Pacific	Japan	Okinawa	Okinawajima island	Oku	26.5052	128.175	50	0.3	0.5	2003	2003	Hirose_2008_Mar_Biol_155_105	Hirose M, Reimer JD, Hidaka M, Suda S (2008) Phylogenetic analyses of potentially free-living Symbiodinium spp. isolated from coral reef sand in Okinawa, Japan. Marine Biology 155, 105-112.	http://www.springerlink.com/content/plu0433vg5658831/
A	N_A	ITS	Oku11	N_A	N_A	N_A	cloning	EU106360	http://www.ncbi.nlm.nih.gov/nuccore/EU106360	N_A	N_A	N_A	N_A	Tridacna	N_A	N_A	N_A	culture	Pacific	Japan	Okinawa	Okinawajima island	Oku	26.5052	128.175	50	0.3	0.5	2003	2003	Hirose_2008_Mar_Biol_155_105	Hirose M, Reimer JD, Hidaka M, Suda S (2008) Phylogenetic analyses of potentially free-living Symbiodinium spp. isolated from coral reef sand in Okinawa, Japan. Marine Biology 155, 105-112.	http://www.springerlink.com/content/plu0433vg5658831/
A	N_A	ITS	Oku12	N_A	N_A	N_A	cloning	EU106361	http://www.ncbi.nlm.nih.gov/nuccore/EU106361	N_A	N_A	N_A	N_A	Symphyllia	N_A	N_A	N_A	culture	Pacific	Japan	Okinawa	Okinawajima island	Oku	26.5052	128.175	50	0.3	0.5	2003	2003	Hirose_2008_Mar_Biol_155_105	Hirose M, Reimer JD, Hidaka M, Suda S (2008) Phylogenetic analyses of potentially free-living Symbiodinium spp. isolated from coral reef sand in Okinawa, Japan. Marine Biology 155, 105-112.	http://www.springerlink.com/content/plu0433vg5658831/
A	N_A	ITS	Oku15	N_A	N_A	N_A	cloning	EU106362	http://www.ncbi.nlm.nih.gov/nuccore/EU106362	N_A	N_A	N_A	N_A	Symphyllia	N_A	N_A	N_A	culture	Pacific	Japan	Okinawa	Okinawajima island	Oku	26.5052	128.175	50	0.3	0.5	2003	2003	Hirose_2008_Mar_Biol_155_105	Hirose M, Reimer JD, Hidaka M, Suda S (2008) Phylogenetic analyses of potentially free-living Symbiodinium spp. isolated from coral reef sand in Okinawa, Japan. Marine Biology 155, 105-112.	http://www.springerlink.com/content/plu0433vg5658831/
A	N_A	ITS	Oku16	N_A	N_A	N_A	cloning	EU106363	http://www.ncbi.nlm.nih.gov/nuccore/EU106363	N_A	N_A	N_A	N_A	Symphyllia	N_A	N_A	N_A	culture	Pacific	Japan	Okinawa	Okinawajima island	Oku	26.5052	128.175	50	0.3	0.5	2003	2003	Hirose_2008_Mar_Biol_155_105	Hirose M, Reimer JD, Hidaka M, Suda S (2008) Phylogenetic analyses of potentially free-living Symbiodinium spp. isolated from coral reef sand in Okinawa, Japan. Marine Biology 155, 105-112.	http://www.springerlink.com/content/plu0433vg5658831/
A	N_A	ITS	Oku17	N_A	N_A	N_A	cloning	EU106364	http://www.ncbi.nlm.nih.gov/nuccore/EU106364	N_A	N_A	N_A	N_A	Symphyllia	N_A	N_A	N_A	culture	Pacific	Japan	Okinawa	Okinawajima island	Oku	26.5052	128.175	50	0.3	0.5	2003	2003	Hirose_2008_Mar_Biol_155_105	Hirose M, Reimer JD, Hidaka M, Suda S (2008) Phylogenetic analyses of potentially free-living Symbiodinium spp. isolated from coral reef sand in Okinawa, Japan. Marine Biology 155, 105-112.	http://www.springerlink.com/content/plu0433vg5658831/
A	N_A	ITS	Odo06	N_A	N_A	N_A	cloning	EU106365	http://www.ncbi.nlm.nih.gov/nuccore/EU106365	N_A	N_A	N_A	N_A	Symphyllia	N_A	N_A	N_A	culture	Pacific	Japan	Okinawa	Okinawajima island	Odo	26.52	127.423	50	0.3	0.5	2004	2004	Hirose_2008_Mar_Biol_155_105	Hirose M, Reimer JD, Hidaka M, Suda S (2008) Phylogenetic analyses of potentially free-living Symbiodinium spp. isolated from coral reef sand in Okinawa, Japan. Marine Biology 155, 105-112.	http://www.springerlink.com/content/plu0433vg5658831/
A	N_A	ITS	Bise07	N_A	N_A	N_A	cloning	EU106366	http://www.ncbi.nlm.nih.gov/nuccore/EU106366	N_A	N_A	N_A	N_A	Symphyllia	N_A	N_A	N_A	culture	Pacific	Japan	Okinawa	Okinawajima island	Bise	26.4234	127.525	50	0.3	0.5	2004	2004	Hirose_2008_Mar_Biol_155_105	Hirose M, Reimer JD, Hidaka M, Suda S (2008) Phylogenetic analyses of potentially free-living Symbiodinium spp. isolated from coral reef sand in Okinawa, Japan. Marine Biology 155, 105-112.	http://www.springerlink.com/content/plu0433vg5658831/
B	B1	ITS2	culture 13	N_A	YES_Thornhill_2007_Mol_Ecol_16_5326	same as Symbiodinium pulchrorum and Symbiodinium bermudense	cloning	EU074863	http://www.ncbi.nlm.nih.gov/nuccore/EU074863	N_A	N_A	N_A	N_A	Symphyllia	N_A	N_A	N_A	culture	N_A	N_A	N_A	N_A	N_A	N_A	N_A	N_A	N_A	N_A	N_A	N_A	Thornhill_2007_Mol_Ecol_16_5326	Thornhill D, LaJeunesse T, Santos S (2007) Measuring rDNA diversity in eukaryotic microbial systems: how intragenomic variation, pseudogenes, and PCR artifacts confound biodiversity estimates. Molecular Ecology 16, 5326-5340.	http://www3.interscience.wiley.com/journal/117989921/abstract
B	B1	ITS2	culture 13	N_A	YES_Thornhill_2007_Mol_Ecol_16_5326	same as Symbiodinium pulchrorum and Symbiodinium bermudense	cloning	EU074867	http://www.ncbi.nlm.nih.gov/nuccore/EU074867	N_A	N_A	N_A	N_A	Symphyllia	N_A	N_A	N_A	culture	N_A	N_A	N_A	N_A	N_A	N_A	N_A	N_A	N_A	N_A	N_A	N_A	Thornhill_2007_Mol_Ecol_16_5326	Thornhill D, LaJeunesse T, Santos S (2007) Measuring rDNA diversity in eukaryotic microbial systems: how intragenomic variation, pseudogenes, and PCR artifacts confound biodiversity estimates. Molecular Ecology 16, 5326-5340.	http://www3.interscience.wiley.com/journal/117989921/abstract
B	B1	ITS2	culture 13	N_A	YES_Thornhill_2007_Mol_Ecol_16_5326	same as Symbiodinium pulchrorum and Symbiodinium bermudense	cloning	EU074873	http://www.ncbi.nlm.nih.gov/nuccore/EU074873	N_A	N_A	N_A	N_A	Symphyllia	N_A	N_A	N_A	culture	N_A	N_A	N_A	N_A	N_A	N_A	N_A	N_A	N_A	N_A	N_A	N_A	Thornhill_2007_Mol_Ecol_16_5326	Thornhill D, LaJeunesse T, Santos S (2007) Measuring rDNA diversity in eukaryotic microbial systems: how intragenomic variation, pseudogenes, and PCR artifacts confound biodiversity estimates. Molecular Ecology 16, 5326-5340.	http://www3.interscience.wiley.com/journal/117989921/abstract
B	B1	ITS	JCUCS-1	N_A	NO_Thornhill_2007_Mol_Ecol_16_5326	same as Symbiodinium pulchrorum and Symbiodinium bermudense	sequencing	AF184940	http://www.ncbi.nlm.nih.gov/nuccore/AF184940	Cnidaria	Scyphozoa	Rhizostomeae	Cassiopeidae	Symphyllia	sp.	Cassiopea sp.	135253	culture	Pacific	Australia	N_A	N_A	N_A	-25	134	2200000	N_A	N_A	N_A	N_A	Baillie_2000_J_Phycology_36_1153	Baillie BK, Belda-Baillie CA, & Maruyama T (2000) Conspecificity and Indo-Pacific distribution of Symbiodinium genotypes (Dinophyceae) from giant clams. Journal of Phycology 36, 1153-1161.	http://www3.interscience.wiley.com/journal/120697710/abstract
B	B1	ITS	CS164	N_A	NO_Thornhill_2007_Mol_Ecol_16_5326	same as Symbiodinium pulchrorum and Symbiodinium bermudense	sequencing	AF195152	http://www.ncbi.nlm.nih.gov/nuccore/AF195152	Cnidaria	Anthozoa	Actiniaria	Aiptasiidae	Symphyllia	tagetes	Aiptasia tagetes	283490	culture	Atlantic	United Kingdom	Bermuda	N_A	N_A	32.3687	-64.7898	17500	N_A	N_A	N_A	N_A	Baillie_2000_J_Phycology_36_1153	Baillie BK, Belda-Baillie CA, & Maruyama T (2000) Conspecificity and Indo-Pacific distribution of Symbiodinium genotypes (Dinophyceae) from giant clams. Journal of Phycology 36, 1153-1161.	http://www3.interscience.wiley.com/journal/120697710/abstract
B	B1	ITS2	N_A	N_A	NO_Thornhill_2007_Mol_Ecol_16_5326	Symbiodinium pulchrorum same as Symbiodinium bermudense	DGGE	AF333511	http://www.ncbi.nlm.nih.gov/nuccore/AF333511	Cnidaria	Anthozoa	Actiniaria	Aiptasiidae	Symphyllia	pulchella	Aiptasia pulchella	233893	culture	Pacific	United States	Hawaiian Islands	N_A	N_A	24	-167	1400000	N_A	N_A	N_A	N_A	LaJeunesse_2001_J_Phycology_37_866	LaJeunesse T (2001) Investigating the biodiversity, ecology, and phylogeny of endosymbiotic dinoflagellates in the genus Symbiodinium using the ITS region: in search of a "species" level marker. Journal of Phycology 37, 866-880.	http://www3.interscience.wiley.com/journal/118994400/abstract
B	B1	ITS	N_A	N_A	NO_Thornhill_2007_Mol_Ecol_16_5326	same as Symbiodinium pulchrorum and Symbiodinium bermudense	sequencing	AF360550	http://www.ncbi.nlm.nih.gov/nuccore/AF360550	Cnidaria	Anthozoa	Gorgonacea	Gorgoniidae	Symphyllia	americana	Pseudopterogorgia americana	290890	in hospite	Caribbean	United States	Florida	Florida Keys	Mound Reef	24.59	-80.22	10000	N_A	N_A	N_A	N_A	Santos_2001_J_Phycology_37_900	Santos SR, Taylor DJ, Coffroth MA (2001) Genetic comparisons of freshly isolated versus symbiotic dinoflagellates: implications for extrapolating to the intact symbiosis. Journal of Phycology 37, 900-912.	http://www3.interscience.wiley.com/journal/118994416/abstract
B	B1	ITS	N_A	N_A	NO_Thornhill_2007_Mol_Ecol_16_5326	same as Symbiodinium pulchrorum and Symbiodinium bermudense	sequencing	AF360551	http://www.ncbi.nlm.nih.gov/nuccore/AF360551	Cnidaria	Anthozoa	Gorgonacea	Plexauridae	Symphyllia	kuna	Plexaura kuna	290799	in hospite	Caribbean	Panama	Nisntupo	N_A	N_A	8.5	-80.5	375000	N_A	N_A	N_A	N_A	Santos_2001_J_Phycology_37_900	Santos SR, Taylor DJ, Coffroth MA (2001) Genetic comparisons of freshly isolated versus symbiotic dinoflagellates: implications for extrapolating to the intact symbiosis. Journal of Phycology 37, 900-912.	http://www3.interscience.wiley.com/journal/118994416/abstract
B	B1	ITS	N_A	N_A	NO_Thornhill_2007_Mol_Ecol_16_5326	same as Symbiodinium pulchrorum and Symbiodinium bermudense	sequencing	AF360554	http://www.ncbi.nlm.nih.gov/nuccore/AF360554	Cnidaria	Anthozoa	Gorgonacea	Plexauridae	Symphyllia	kuna	Plexaura kuna	290799	in hospite	Caribbean	Panama	Bocas del Toro	South Bocas del Toro	N_A	9.33534	-82.2543	15000	N_A	N_A	N_A	N_A	Santos_2001_J_Phycology_37_900	Santos SR, Taylor DJ, Coffroth MA (2001) Genetic comparisons of freshly isolated versus symbiotic dinoflagellates: implications for extrapolating to the intact symbiosis. Journal of Phycology 37, 900-912.	http://www3.interscience.wiley.com/journal/118994416/abstract
B	B1	ITS	N_A	N_A	NO_Thornhill_2007_Mol_Ecol_16_5326	same as Symbiodinium pulchrorum and Symbiodinium bermudense	sequencing	AF360557	http://www.ncbi.nlm.nih.gov/nuccore/AF360557	Cnidaria	Anthozoa	Gorgonacea	Plexauridae	Symphyllia	kuna	Plexaura kuna	290799	in hospite	Caribbean	United States	Florida	Florida Keys	Mound Reef	24.59	-80.22	10000	N_A	N_A	N_A	N_A	Santos_2001_J_Phycology_37_900	Santos SR, Taylor DJ, Coffroth MA (2001) Genetic comparisons of freshly isolated versus symbiotic dinoflagellates: implications for extrapolating to the intact symbiosis. Journal of Phycology 37, 900-912.	http://www3.interscience.wiley.com/journal/118994416/abstract
B	B1	ITS	N_A	N_A	NO_Thornhill_2007_Mol_Ecol_16_5326	same as Symbiodinium pulchrorum and Symbiodinium bermudense	sequencing	AF360558	http://www.ncbi.nlm.nih.gov/nuccore/AF360558	Cnidaria	Anthozoa	Gorgonacea	Plexauridae	Symphyllia	kuna	Plexaura kuna	290799	in hospite	Caribbean	United States	US Virgin Islands	St. Croix	N_A	17.75	-64.75	20000	N_A	N_A	N_A	N_A	Santos_2001_J_Phycology_37_900	Santos SR, Taylor DJ, Coffroth MA (2001) Genetic comparisons of freshly isolated versus symbiotic dinoflagellates: implications for extrapolating to the intact symbiosis. Journal of Phycology 37, 900-912.	http://www3.interscience.wiley.com/journal/118994416/abstract
B	B1	ITS	13	N_A	NO_Thornhill_2007_Mol_Ecol_16_5326	same as Symbiodinium pulchrorum and Symbiodinium bermudense	sequencing	AF360559	http://www.ncbi.nlm.nih.gov/nuccore/AF360559	Cnidaria	Anthozoa	Gorgonacea	Plexauridae	Symphyllia	kuna	Plexaura kuna	290799	culture	Caribbean	United States	Florida	Florida Keys	Bache Reef	24.59	-80.22	10000	N_A	N_A	N_A	N_A	Santos_2001_J_Phycology_37_900	Santos SR, Taylor DJ, Coffroth MA (2001) Genetic comparisons of freshly isolated versus symbiotic dinoflagellates: implications for extrapolating to the intact symbiosis. Journal of Phycology 37, 900-912.	http://www3.interscience.wiley.com/journal/118994416/abstract
B	B1	ITS	706	N_A	NO_Thornhill_2007_Mol_Ecol_16_5326	same as Symbiodinium pulchrorum and Symbiodinium bermudense	sequencing	AF360562	http://www.ncbi.nlm.nih.gov/nuccore/AF360562	Cnidaria	Anthozoa	Gorgonacea	Plexauridae	Symphyllia	kuna	Plexaura kuna	290799	culture	Caribbean	Panama	San Blas Islands	Sail Rock Reef	N_A	9.57	-78.82	20000	N_A	N_A	N_A	N_A	Santos_2001_J_Phycology_37_900	Santos SR, Taylor DJ, Coffroth MA (2001) Genetic comparisons of freshly isolated versus symbiotic dinoflagellates: implications for extrapolating to the intact symbiosis. Journal of Phycology 37, 900-912.	http://www3.interscience.wiley.com/journal/118994416/abstract
B	B1	ITS	N_A	N_A	NO_Thornhill_2007_Mol_Ecol_16_5326	same as Symbiodinium pulchrorum and Symbiodinium bermudense	sequencing	AF360563	http://www.ncbi.nlm.nih.gov/nuccore/AF360563	Cnidaria	Anthozoa	Gorgonacea	Gorgoniidae	Symphyllia	elisabethae	Pseudopterogorgia elisabethae	290895	in hospite	Caribbean	Bahamas	N_A	San Salvador	N_A	24.0376	-74.4894	12500	N_A	N_A	N_A	N_A	Santos_2001_J_Phycology_37_900	Santos SR, Taylor DJ, Coffroth MA (2001) Genetic comparisons of freshly isolated versus symbiotic dinoflagellates: implications for extrapolating to the intact symbiosis. Journal of Phycology 37, 900-912.	http://www3.interscience.wiley.com/journal/118994416/abstract
B	B1	ITS	N_A	N_A	NO_Thornhill_2007_Mol_Ecol_16_5326	same as Symbiodinium pulchrorum and Symbiodinium bermudense	sequencing	AF360568	http://www.ncbi.nlm.nih.gov/nuccore/AF360568	Cnidaria	Anthozoa	Gorgonacea	Gorgoniidae	Symphyllia	sp.	Gorgonia sp.	267453	in hospite	Caribbean	United States	Florida	Florida Keys	Mound Reef	24.59	-80.22	10000	N_A	N_A	N_A	N_A	Santos_2001_J_Phycology_37_900	Santos SR, Taylor DJ, Coffroth MA (2001) Genetic comparisons of freshly isolated versus symbiotic dinoflagellates: implications for extrapolating to the intact symbiosis. Journal of Phycology 37, 900-912.	http://www3.interscience.wiley.com/journal/118994416/abstract
B	B1	ITS	Ssp.e	N_A	NO_Thornhill_2007_Mol_Ecol_16_5326	same as Symbiodinium pulchrorum and Symbiodinium bermudense	sequencing	AF360570	http://www.ncbi.nlm.nih.gov/nuccore/AF360570	Cnidaria	Anthozoa	Gorgonacea	Gorgoniidae	Symphyllia	elisabethae	Pseudopterogorgia elisabethae	290895	culture	Caribbean	Bahamas	N_A	San Salvador	N_A	24.0376	-74.4894	12500	N_A	N_A	N_A	N_A	Santos_2001_J_Phycology_37_900	Santos SR, Taylor DJ, Coffroth MA (2001) Genetic comparisons of freshly isolated versus symbiotic dinoflagellates: implications for extrapolating to the intact symbiosis. Journal of Phycology 37, 900-912.	http://www3.interscience.wiley.com/journal/118994416/abstract
B	B1	ITS	26-con	N_A	NO_Thornhill_2007_Mol_Ecol_16_5326	same as Symbiodinium pulchrorum and Symbiodinium bermudense	cloning	AY074978	http://www.ncbi.nlm.nih.gov/nuccore/AY074978	Cnidaria	Anthozoa	Actiniaria	Aiptasiidae	Symphyllia	pallida	Aiptasia pallida	283486	in hospite	Atlantic	United Kingdom	Bermuda	N_A	N_A	32.3687	-64.7898	17500	N_A	N_A	N_A	N_A	Savage_2002_MEPS_244_17	Savage AM, Goodson MS, Visram S, Trapido-Rosenthal H, Wiedenmann J, Douglas AE (2002) Molecular diversity of symbiotic algae at the latitudinal margins of their distribution: dinoflagellates of the genus Symbiodinium in corals and sea anemones. Marine Ecology progress Series 244, 17-26.	http://www.int-res.com/articles/meps2002/244/m244p027.pdf
B	B1	ITS	27-con	N_A	NO_Thornhill_2007_Mol_Ecol_16_5326	same as Symbiodinium pulchrorum and Symbiodinium bermudense	cloning	AY074979	http://www.ncbi.nlm.nih.gov/nuccore/AY074979	Cnidaria	Anthozoa	Actiniaria	Aiptasiidae	Symphyllia	pallida	Aiptasia pallida	283486	in hospite	Atlantic	United Kingdom	Bermuda	N_A	N_A	32.3687	-64.7898	17500	N_A	N_A	N_A	N_A	Savage_2002_MEPS_244_17	Savage AM, Goodson MS, Visram S, Trapido-Rosenthal H, Wiedenmann J, Douglas AE (2002) Molecular diversity of symbiotic algae at the latitudinal margins of their distribution: dinoflagellates of the genus Symbiodinium in corals and sea anemones. Marine Ecology progress Series 244, 17-26.	http://www.int-res.com/articles/meps2002/244/m244p027.pdf
B	B1	ITS	37-con	N_A	NO_Thornhill_2007_Mol_Ecol_16_5326	same as Symbiodinium pulchrorum and Symbiodinium bermudense	cloning	AY074981	http://www.ncbi.nlm.nih.gov/nuccore/AY074981	Cnidaria	Anthozoa	Scleractinia	Faviidae	Symphyllia	annularis	Montastraea annularis	207479	in hospite	Atlantic	United Kingdom	Bermuda	N_A	N_A	32.3687	-64.7898	17500	N_A	N_A	N_A	N_A	Savage_2002_MEPS_244_17	Savage AM, Goodson MS, Visram S, Trapido-Rosenthal H, Wiedenmann J, Douglas AE (2002) Molecular diversity of symbiotic algae at the latitudinal margins of their distribution: dinoflagellates of the genus Symbiodinium in corals and sea anemones. Marine Ecology progress Series 244, 17-26.	http://www.int-res.com/articles/meps2002/244/m244p027.pdf
B	B1	ITS2	N_A	N_A	NO_Thornhill_2007_Mol_Ecol_16_5326	same as Symbiodinium pulchrorum and Symbiodinium bermudense	cloning	DQ838547	http://www.ncbi.nlm.nih.gov/nuccore/DQ838547	Cnidaria	Anthozoa	Scleractinia	Faviidae	Symphyllia	franksi	Montastraea franksi	287964	in hospite	Caribbean	Panama	Bocas del Toro	N_A	N_A	9.33534	-82.2543	15000	N_A	N_A	2002	2002	Garren_2006_Coral_Reefs_25_503	Garren M, Walsh S, Caccone A, Knowlton N (2006) Patterns of association between Symbiodinium and members of the Montastraea annularis species complex on spatial scales ranging from within colonies to between geographic regions. Coral Reefs 25, 503-512.	http://www.springerlink.com/content/659185p1198uh046/fulltext.pdf
B	B1	ITS2	culture 13	N_A	NO_Thornhill_2007_Mol_Ecol_16_5326	same as Symbiodinium pulchrorum and Symbiodinium bermudense	cloning	EU074864	http://www.ncbi.nlm.nih.gov/nuccore/EU074864	N_A	N_A	N_A	N_A	Symphyllia	N_A	N_A	N_A	culture	N_A	N_A	N_A	N_A	N_A	N_A	N_A	N_A	N_A	N_A	N_A	N_A	Thornhill_2007_Mol_Ecol_16_5326	Thornhill D, LaJeunesse T, Santos S (2007) Measuring rDNA diversity in eukaryotic microbial systems: how intragenomic variation, pseudogenes, and PCR artifacts confound biodiversity estimates. Molecular Ecology 16, 5326-5340.	http://www3.interscience.wiley.com/journal/117989921/abstract
B	B1	ITS2	culture 13	N_A	NO_Thornhill_2007_Mol_Ecol_16_5326	same as Symbiodinium pulchrorum and Symbiodinium bermudense	cloning	EU074866	http://www.ncbi.nlm.nih.gov/nuccore/EU074866	N_A	N_A	N_A	N_A	Symphyllia	N_A	N_A	N_A	culture	N_A	N_A	N_A	N_A	N_A	N_A	N_A	N_A	N_A	N_A	N_A	N_A	Thornhill_2007_Mol_Ecol_16_5326	Thornhill D, LaJeunesse T, Santos S (2007) Measuring rDNA diversity in eukaryotic microbial systems: how intragenomic variation, pseudogenes, and PCR artifacts confound biodiversity estimates. Molecular Ecology 16, 5326-5340.	http://www3.interscience.wiley.com/journal/117989921/abstract
B	B1	ITS2	culture 13	N_A	NO_Thornhill_2007_Mol_Ecol_16_5326	same as Symbiodinium pulchrorum and Symbiodinium bermudense	cloning	EU074868	http://www.ncbi.nlm.nih.gov/nuccore/EU074868	N_A	N_A	N_A	N_A	Symphyllia	N_A	N_A	N_A	culture	N_A	N_A	N_A	N_A	N_A	N_A	N_A	N_A	N_A	N_A	N_A	N_A	Thornhill_2007_Mol_Ecol_16_5326	Thornhill D, LaJeunesse T, Santos S (2007) Measuring rDNA diversity in eukaryotic microbial systems: how intragenomic variation, pseudogenes, and PCR artifacts confound biodiversity estimates. Molecular Ecology 16, 5326-5340.	http://www3.interscience.wiley.com/journal/117989921/abstract
B	B1	ITS2	culture 13	N_A	NO_Thornhill_2007_Mol_Ecol_16_5326	same as Symbiodinium pulchrorum and Symbiodinium bermudense	cloning	EU074869	http://www.ncbi.nlm.nih.gov/nuccore/EU074869	N_A	N_A	N_A	N_A	Symphyllia	N_A	N_A	N_A	culture	N_A	N_A	N_A	N_A	N_A	N_A	N_A	N_A	N_A	N_A	N_A	N_A	Thornhill_2007_Mol_Ecol_16_5326	Thornhill D, LaJeunesse T, Santos S (2007) Measuring rDNA diversity in eukaryotic microbial systems: how intragenomic variation, pseudogenes, and PCR artifacts confound biodiversity estimates. Molecular Ecology 16, 5326-5340.	http://www3.interscience.wiley.com/journal/117989921/abstract
B	B1	ITS2	culture 13	N_A	NO_Thornhill_2007_Mol_Ecol_16_5326	same as Symbiodinium pulchrorum and Symbiodinium bermudense	cloning	EU074875	http://www.ncbi.nlm.nih.gov/nuccore/EU074875	N_A	N_A	N_A	N_A	Symphyllia	N_A	N_A	N_A	culture	N_A	N_A	N_A	N_A	N_A	N_A	N_A	N_A	N_A	N_A	N_A	N_A	Thornhill_2007_Mol_Ecol_16_5326	Thornhill D, LaJeunesse T, Santos S (2007) Measuring rDNA diversity in eukaryotic microbial systems: how intragenomic variation, pseudogenes, and PCR artifacts confound biodiversity estimates. Molecular Ecology 16, 5326-5340.	http://www3.interscience.wiley.com/journal/117989921/abstract
B	B1	ITS2	6344X	N_A	NO_Thornhill_2007_Mol_Ecol_16_5326	same as Symbiodinium pulchrorum and Symbiodinium bermudense	cloning	FN298470	http://www.ncbi.nlm.nih.gov/nuccore/FN298470	Cnidaria	Anthozoa	Actiniaria	Aiptasiidae	Symphyllia	pulchella	Aiptasia pulchella	233893	in hospite	Pacific	United States	Hawaiian Islands	Oahu	Kaneohe Bay	21.4325	-157.789	250	4	4	2007	2007	Pochon_2010_J_Phycol_46_53	Pochon X, Stat M, Takabayashi M, Chasqui L, Chauka LJ, Logan DDK, Gates RD (2010) Comparison of endosymbiotic and free-living Symbiodinium (Dinophyceae) diversity in a Hawaiian reef environment. Journal of Phycology 46, 53-65.	http://onlinelibrary.wiley.com/doi/10.1111/j.1529-8817.2009.00797.x/pdf
B	B1	ITS2	6346X	N_A	NO_Thornhill_2007_Mol_Ecol_16_5326	same as Symbiodinium pulchrorum and Symbiodinium bermudense	cloning	FN298470	http://www.ncbi.nlm.nih.gov/nuccore/FN298470	Cnidaria	Anthozoa	Actiniaria	Aiptasiidae	Symphyllia	pulchella	Aiptasia pulchella	233893	in hospite	Pacific	United States	Hawaiian Islands	Oahu	Kaneohe Bay	21.4325	-157.789	250	4	4	2007	2007	Pochon_2010_J_Phycol_46_53	Pochon X, Stat M, Takabayashi M, Chasqui L, Chauka LJ, Logan DDK, Gates RD (2010) Comparison of endosymbiotic and free-living Symbiodinium (Dinophyceae) diversity in a Hawaiian reef environment. Journal of Phycology 46, 53-65.	http://onlinelibrary.wiley.com/doi/10.1111/j.1529-8817.2009.00797.x/pdf
B	B1	ITS2	6345X	N_A	NO_Thornhill_2007_Mol_Ecol_16_5326	same as Symbiodinium pulchrorum and Symbiodinium bermudense	cloning	FN298471	http://www.ncbi.nlm.nih.gov/nuccore/FN298471	Cnidaria	Anthozoa	Actiniaria	Aiptasiidae	Symphyllia	pulchella	Aiptasia pulchella	233893	in hospite	Pacific	United States	Hawaiian Islands	Oahu	Kaneohe Bay	21.4325	-157.789	250	4	4	2007	2007	Pochon_2010_J_Phycol_46_53	Pochon X, Stat M, Takabayashi M, Chasqui L, Chauka LJ, Logan DDK, Gates RD (2010) Comparison of endosymbiotic and free-living Symbiodinium (Dinophyceae) diversity in a Hawaiian reef environment. Journal of Phycology 46, 53-65.	http://onlinelibrary.wiley.com/doi/10.1111/j.1529-8817.2009.00797.x/pdf
B	B1	ITS2	Control 3	N_A	NO_Thornhill_2007_Mol_Ecol_16_5326	same as Symbiodinium pulchrorum and Symbiodinium bermudense	DGGE	same_as_AF333511	http://www.ncbi.nlm.nih.gov/nuccore/AF333511	Cnidaria	Anthozoa	Scleractinia	Faviidae	Stylophora	faveolata	Montastraea faveolata	287963	in hospite	Caribbean	Mexico	Quintana Roo	Puerto Morelos	N_A	20.5229	-86.5105	100	1	5	2007	2007	DeSalvo_2010_Mol_Ecol_19_1174	Desalvo M, Sunagawa S, Fisher PL, Voolstra CR, Iglesias-Prieto R, Medina M (2010) Coral host transcriptomic states are correlated with Symbiodinium gentotypes. Molecular Ecology 19, 1174-1186.	http://onlinelibrary.wiley.com/doi/10.1111/j.1365-294X.2010.04534.x/abstract
B	B1	ITS2	Control 4	N_A	NO_Thornhill_2007_Mol_Ecol_16_5326	same as Symbiodinium pulchrorum and Symbiodinium bermudense	DGGE	same_as_AF333511	http://www.ncbi.nlm.nih.gov/nuccore/AF333511	Cnidaria	Anthozoa	Scleractinia	Faviidae	Stylophora	faveolata	Montastraea faveolata	287963	in hospite	Caribbean	Mexico	Quintana Roo	Puerto Morelos	N_A	20.5229	-86.5105	100	1	5	2007	2007	DeSalvo_2010_Mol_Ecol_19_1174	Desalvo M, Sunagawa S, Fisher PL, Voolstra CR, Iglesias-Prieto R, Medina M (2010) Coral host transcriptomic states are correlated with Symbiodinium gentotypes. Molecular Ecology 19, 1174-1186.	http://onlinelibrary.wiley.com/doi/10.1111/j.1365-294X.2010.04534.x/abstract
B	B1	ITS2	Control 5	N_A	NO_Thornhill_2007_Mol_Ecol_16_5326	same as Symbiodinium pulchrorum and Symbiodinium bermudense	DGGE	same_as_AF333511	http://www.ncbi.nlm.nih.gov/nuccore/AF333511	Cnidaria	Anthozoa	Scleractinia	Faviidae	Stylophora	faveolata	Montastraea faveolata	287963	in hospite	Caribbean	Mexico	Quintana Roo	Puerto Morelos	N_A	20.5229	-86.5105	100	1	5	2007	2007	DeSalvo_2010_Mol_Ecol_19_1174	Desalvo M, Sunagawa S, Fisher PL, Voolstra CR, Iglesias-Prieto R, Medina M (2010) Coral host transcriptomic states are correlated with Symbiodinium gentotypes. Molecular Ecology 19, 1174-1186.	http://onlinelibrary.wiley.com/doi/10.1111/j.1365-294X.2010.04534.x/abstract
B	B1	ITS2	N_A	N_A	NO_Thornhill_2007_Mol_Ecol_16_5326	N_A	DGGE	same_as_AF333511	http://www.ncbi.nlm.nih.gov/nuccore/AF333511	Cnidaria	Anthozoa	Scleractinia	Faviidae	Stylophora	clivosa	Diploria clivosa	289825	in hospite	Caribbean	Colombia	Cartagena	N_A	N_A	10.1414	-75.9302	75000	7	22	2006	2006	Camargo_2009_Biodivers_Conserv_18_935	Camargo C, Maldonado JH, Alvarado E, Moreno-Sanchez R, Mendoza S, Manrique N, Mogollon A, Osorio JD, Grajales A, Sanchez JA (2009) Community involvement in management for maintaining coral reef resilience and biodiversity in southern Caribbean marine protected areas Biodiversity and Conservation 18, 935-956.	http://www.springerlink.com/content/f7708u1624505402/
B	B1	ITS2	N_A	N_A	NO_Thornhill_2007_Mol_Ecol_16_5326	N_A	DGGE	same_as_AF333511	http://www.ncbi.nlm.nih.gov/nuccore/AF333511	Cnidaria	Anthozoa	Scleractinia	Meandrinidae	Stylophora	meandrites	Meandrina meandrites	289232	in hospite	Caribbean	Colombia	Cartagena	N_A	N_A	10.1414	-75.9302	75000	8	22	2006	2006	Camargo_2009_Biodivers_Conserv_18_935	Camargo C, Maldonado JH, Alvarado E, Moreno-Sanchez R, Mendoza S, Manrique N, Mogollon A, Osorio JD, Grajales A, Sanchez JA (2009) Community involvement in management for maintaining coral reef resilience and biodiversity in southern Caribbean marine protected areas Biodiversity and Conservation 18, 935-956.	http://www.springerlink.com/content/f7708u1624505402/
B	B1	ITS2	N_A	N_A	NO_Thornhill_2007_Mol_Ecol_16_5326	N_A	DGGE	same_as_AF333511	http://www.ncbi.nlm.nih.gov/nuccore/AF333511	Cnidaria	Anthozoa	Scleractinia	Poritidae	Stylophora	astreoides	Porites astreoides	288889	in hospite	Caribbean	Colombia	Cartagena	N_A	N_A	10.1414	-75.9302	75000	8	36	2006	2006	Camargo_2009_Biodivers_Conserv_18_935	Camargo C, Maldonado JH, Alvarado E, Moreno-Sanchez R, Mendoza S, Manrique N, Mogollon A, Osorio JD, Grajales A, Sanchez JA (2009) Community involvement in management for maintaining coral reef resilience and biodiversity in southern Caribbean marine protected areas Biodiversity and Conservation 18, 935-956.	http://www.springerlink.com/content/f7708u1624505402/
B	B1	ITS2	N_A	N_A	NO_Thornhill_2007_Mol_Ecol_16_5326	N_A	DGGE	same_as_AF333511	http://www.ncbi.nlm.nih.gov/nuccore/AF333511	Cnidaria	Anthozoa	Scleractinia	Faviidae	Stylophora	natans	Colpophyllia natans	289697	in hospite	Caribbean	United States	US Virgin Islands	N_A	N_A	18.2961	-64.8909	14000	20	20	2007	2007	Correa_2009_Coral_Reefs_28_437	Correa, A. M. S., Brandt, M. E., Smith, T. B., Thornhill, D. J., & Baker, A. C. (2009). Symbiodinium associations with diseased and healthy scleractinian corals. Coral Reefs 28, 437-448.	http://www.springerlink.com/content/a3t40h5061377234/
B	B1	ITS2	N_A	N_A	NO_Thornhill_2007_Mol_Ecol_16_5326	N_A	DGGE	same_as_AF333511	http://www.ncbi.nlm.nih.gov/nuccore/AF333511	Cnidaria	Anthozoa	Scleractinia	Faviidae	Stylophora	natans	Colpophyllia natans	289697	in hospite	Caribbean	United States	Florida	Florida Keys	N_A	24.7764	-80.7178	80000	3	3	2006	2006	Correa_2009_Coral_Reefs_28_437	Correa, A. M. S., Brandt, M. E., Smith, T. B., Thornhill, D. J., & Baker, A. C. (2009). Symbiodinium associations with diseased and healthy scleractinian corals. Coral Reefs 28, 437-448.	http://www.springerlink.com/content/a3t40h5061377234/
B	B1	ITS2	N_A	N_A	NO_Thornhill_2007_Mol_Ecol_16_5326	N_A	DGGE	same_as_AF333511	http://www.ncbi.nlm.nih.gov/nuccore/AF333511	Cnidaria	Anthozoa	Scleractinia	Meandrinidae	Stylophora	stokesi	Dichocoenia stokesi	289807	in hospite	Caribbean	United States	US Virgin Islands	N_A	N_A	18.2961	-64.8909	14000	6	6	2007	2007	Correa_2009_Coral_Reefs_28_437	Correa, A. M. S., Brandt, M. E., Smith, T. B., Thornhill, D. J., & Baker, A. C. (2009). Symbiodinium associations with diseased and healthy scleractinian corals. Coral Reefs 28, 437-448.	http://www.springerlink.com/content/a3t40h5061377234/
B	B1	ITS2	N_A	N_A	NO_Thornhill_2007_Mol_Ecol_16_5326	N_A	DGGE	same_as_AF333511	http://www.ncbi.nlm.nih.gov/nuccore/AF333511	Cnidaria	Anthozoa	Scleractinia	Meandrinidae	Stylophora	stokesi	Dichocoenia stokesi	289807	in hospite	Caribbean	United States	Florida	Florida Keys	N_A	24.7764	-80.7178	80000	7	7	2006	2006	Correa_2009_Coral_Reefs_28_437	Correa, A. M. S., Brandt, M. E., Smith, T. B., Thornhill, D. J., & Baker, A. C. (2009). Symbiodinium associations with diseased and healthy scleractinian corals. Coral Reefs 28, 437-448.	http://www.springerlink.com/content/a3t40h5061377234/
B	B1	ITS2	N_A	N_A	NO_Thornhill_2007_Mol_Ecol_16_5326	N_A	DGGE	same_as_AF333511	http://www.ncbi.nlm.nih.gov/nuccore/AF333511	Cnidaria	Anthozoa	Scleractinia	Faviidae	Stylophora	labyrinthiformis	Diploria labyrinthiformis	289826	in hospite	Caribbean	United States	Florida	Florida Keys	N_A	24.7764	-80.7178	80000	4	4	2006	2006	Correa_2009_Coral_Reefs_28_437	Correa, A. M. S., Brandt, M. E., Smith, T. B., Thornhill, D. J., & Baker, A. C. (2009). Symbiodinium associations with diseased and healthy scleractinian corals. Coral Reefs 28, 437-448.	http://www.springerlink.com/content/a3t40h5061377234/
B	B1	ITS2	N_A	N_A	NO_Thornhill_2007_Mol_Ecol_16_5326	N_A	DGGE	same_as_AF333511	http://www.ncbi.nlm.nih.gov/nuccore/AF333511	Cnidaria	Anthozoa	Scleractinia	Faviidae	Stylophora	strigosa	Diploria strigosa	289827	in hospite	Caribbean	United States	US Virgin Islands	N_A	N_A	18.2961	-64.8909	14000	1	8	2007	2007	Correa_2009_Coral_Reefs_28_437	Correa, A. M. S., Brandt, M. E., Smith, T. B., Thornhill, D. J., & Baker, A. C. (2009). Symbiodinium associations with diseased and healthy scleractinian corals. Coral Reefs 28, 437-448.	http://www.springerlink.com/content/a3t40h5061377234/
B	B1	ITS2	N_A	N_A	NO_Thornhill_2007_Mol_Ecol_16_5326	N_A	DGGE	same_as_AF333511	http://www.ncbi.nlm.nih.gov/nuccore/AF333511	Cnidaria	Anthozoa	Scleractinia	Faviidae	Stylophora	strigosa	Diploria strigosa	289827	in hospite	Caribbean	United States	US Virgin Islands	N_A	N_A	18.2961	-64.8909	14000	11	11	2007	2007	Correa_2009_Coral_Reefs_28_437	Correa, A. M. S., Brandt, M. E., Smith, T. B., Thornhill, D. J., & Baker, A. C. (2009). Symbiodinium associations with diseased and healthy scleractinian corals. Coral Reefs 28, 437-448.	http://www.springerlink.com/content/a3t40h5061377234/
B	B1	ITS2	N_A	N_A	NO_Thornhill_2007_Mol_Ecol_16_5326	N_A	DGGE	same_as_AF333511	http://www.ncbi.nlm.nih.gov/nuccore/AF333511	Cnidaria	Anthozoa	Scleractinia	Faviidae	Stylophora	strigosa	Diploria strigosa	289827	in hospite	Caribbean	United States	Florida	Florida Keys	N_A	24.7764	-80.7178	80000	4	4	2006	2006	Correa_2009_Coral_Reefs_28_437	Correa, A. M. S., Brandt, M. E., Smith, T. B., Thornhill, D. J., & Baker, A. C. (2009). Symbiodinium associations with diseased and healthy scleractinian corals. Coral Reefs 28, 437-448.	http://www.springerlink.com/content/a3t40h5061377234/
B	B1	ITS2	N_A	N_A	NO_Thornhill_2007_Mol_Ecol_16_5326	N_A	DGGE	same_as_AF333511	http://www.ncbi.nlm.nih.gov/nuccore/AF333511	Cnidaria	Anthozoa	Scleractinia	Meandrinidae	Stylophora	meandrites	Meandrina meandrites	289232	in hospite	Caribbean	United States	US Virgin Islands	N_A	N_A	18.2961	-64.8909	14000	11	12	2007	2007	Correa_2009_Coral_Reefs_28_437	Correa, A. M. S., Brandt, M. E., Smith, T. B., Thornhill, D. J., & Baker, A. C. (2009). Symbiodinium associations with diseased and healthy scleractinian corals. Coral Reefs 28, 437-448.	http://www.springerlink.com/content/a3t40h5061377234/
B	B1	ITS2	N_A	N_A	NO_Thornhill_2007_Mol_Ecol_16_5326	N_A	DGGE	same_as_AF333511	http://www.ncbi.nlm.nih.gov/nuccore/AF333511	Cnidaria	Anthozoa	Scleractinia	Faviidae	Stylophora	annularis	Montastraea annularis	207479	in hospite	Caribbean	United States	US Virgin Islands	N_A	N_A	18.2961	-64.8909	14000	8	8	2007	2007	Correa_2009_Coral_Reefs_28_437	Correa, A. M. S., Brandt, M. E., Smith, T. B., Thornhill, D. J., & Baker, A. C. (2009). Symbiodinium associations with diseased and healthy scleractinian corals. Coral Reefs 28, 437-448.	http://www.springerlink.com/content/a3t40h5061377234/
B	B1	ITS2	N_A	N_A	NO_Thornhill_2007_Mol_Ecol_16_5326	N_A	DGGE	same_as_AF333511	http://www.ncbi.nlm.nih.gov/nuccore/AF333511	Cnidaria	Anthozoa	Scleractinia	Faviidae	Stylophora	faveolata	Montastraea faveolata	287963	in hospite	Caribbean	United States	Florida	Florida Keys	N_A	24.7764	-80.7178	80000	2	7	2006	2006	Correa_2009_Coral_Reefs_28_437	Correa, A. M. S., Brandt, M. E., Smith, T. B., Thornhill, D. J., & Baker, A. C. (2009). Symbiodinium associations with diseased and healthy scleractinian corals. Coral Reefs 28, 437-448.	http://www.springerlink.com/content/a3t40h5061377234/
B	B1	ITS2	N_A	N_A	NO_Thornhill_2007_Mol_Ecol_16_5326	N_A	DGGE	same_as_AF333511	http://www.ncbi.nlm.nih.gov/nuccore/AF333511	Cnidaria	Anthozoa	Scleractinia	Faviidae	Stylophora	franksi	Montastraea franksi	287964	in hospite	Caribbean	United States	US Virgin Islands	N_A	N_A	18.2961	-64.8909	14000	23	23	2007	2007	Correa_2009_Coral_Reefs_28_437	Correa, A. M. S., Brandt, M. E., Smith, T. B., Thornhill, D. J., & Baker, A. C. (2009). Symbiodinium associations with diseased and healthy scleractinian corals. Coral Reefs 28, 437-448.	http://www.springerlink.com/content/a3t40h5061377234/
B	B1	ITS2	N_A	N_A	NO_Thornhill_2007_Mol_Ecol_16_5326	N_A	DGGE	same_as_AF333511	http://www.ncbi.nlm.nih.gov/nuccore/AF333511	Cnidaria	Anthozoa	Scleractinia	Siderastreidae	Stylophora	siderea	Siderastrea siderea	207516	in hospite	Caribbean	United States	US Virgin Islands	N_A	N_A	18.2961	-64.8909	14000	2	5	2007	2007	Correa_2009_Coral_Reefs_28_437	Correa, A. M. S., Brandt, M. E., Smith, T. B., Thornhill, D. J., & Baker, A. C. (2009). Symbiodinium associations with diseased and healthy scleractinian corals. Coral Reefs 28, 437-448.	http://www.springerlink.com/content/a3t40h5061377234/
B	B1	ITS2	N_A	N_A	NO_Thornhill_2007_Mol_Ecol_16_5326	N_A	DGGE	same_as_AF333511	http://www.ncbi.nlm.nih.gov/nuccore/AF333511	Cnidaria	Anthozoa	Scleractinia	Siderastreidae	Stylophora	siderea	Siderastrea siderea	207516	in hospite	Caribbean	United States	Florida	Florida Keys	N_A	24.7764	-80.7178	80000	3	3	2006	2006	Correa_2009_Coral_Reefs_28_437	Correa, A. M. S., Brandt, M. E., Smith, T. B., Thornhill, D. J., & Baker, A. C. (2009). Symbiodinium associations with diseased and healthy scleractinian corals. Coral Reefs 28, 437-448.	http://www.springerlink.com/content/a3t40h5061377234/
B	B1	ITS2	N_A	N_A	NO_Thornhill_2007_Mol_Ecol_16_5326	N_A	DGGE	same_as_AF333511	http://www.ncbi.nlm.nih.gov/nuccore/AF333511	Cnidaria	Anthozoa	Scleractinia	Siderastreidae	Stylophora	siderea	Siderastrea siderea	207516	in hospite	Caribbean	United States	Florida	Florida Keys	N_A	24.7764	-80.7178	80000	6	6	2006	2006	Correa_2009_Coral_Reefs_28_437	Correa, A. M. S., Brandt, M. E., Smith, T. B., Thornhill, D. J., & Baker, A. C. (2009). Symbiodinium associations with diseased and healthy scleractinian corals. Coral Reefs 28, 437-448.	http://www.springerlink.com/content/a3t40h5061377234/
B	B1	ITS2	N_A	N_A	NO_Thornhill_2007_Mol_Ecol_16_5326	same as Symbiodinium pulchrorum and Symbiodinium bermudense	DGGE	same_as_AF333511	http://www.ncbi.nlm.nih.gov/nuccore/AF333511	Cnidaria	Anthozoa	Scleractinia	Agariciidae	Stylophora	agaricites	Agaricia agaricites	287911	in hospite	Caribbean	Barbados	Eastern Caribbean	N_A	N_A	13.114	-59.3235	14655	6	10	2005	2005	Finney_2010_Microb_Ecol_60_250	Finney JC, Pettay DT, Sampayo EM, Warner ME, Oxenford HA, LaJeunesse TC (2010) The relative significance of host-habitat, depth, and geography on the ecology, endemism, and speciation of coral endosymbionts in the genus Symbiodinium. Microbial Ecology 60, 250-263.	http://www.springerlink.com/content/lw3714t60p771p17/
B	B1	ITS2	N_A	N_A	NO_Thornhill_2007_Mol_Ecol_16_5326	same as Symbiodinium pulchrorum and Symbiodinium bermudense	DGGE	same_as_AF333511	http://www.ncbi.nlm.nih.gov/nuccore/AF333511	Cnidaria	Anthozoa	Scleractinia	Agariciidae	Stylophora	agaricites	Agaricia agaricites	287911	in hospite	Caribbean	Barbados	Eastern Caribbean	N_A	N_A	13.114	-59.3235	14655	10	20	2005	2005	Finney_2010_Microb_Ecol_60_250	Finney JC, Pettay DT, Sampayo EM, Warner ME, Oxenford HA, LaJeunesse TC (2010) The relative significance of host-habitat, depth, and geography on the ecology, endemism, and speciation of coral endosymbionts in the genus Symbiodinium. Microbial Ecology 60, 250-263.	http://www.springerlink.com/content/lw3714t60p771p17/
B	B1	ITS2	N_A	N_A	NO_Thornhill_2007_Mol_Ecol_16_5326	same as Symbiodinium pulchrorum and Symbiodinium bermudense	DGGE	same_as_AF333511	http://www.ncbi.nlm.nih.gov/nuccore/AF333511	Cnidaria	Anthozoa	Scleractinia	Agariciidae	Stylophora	fragilis	Agaricia fragilis	287912	in hospite	Caribbean	Barbados	Eastern Caribbean	N_A	N_A	13.114	-59.3235	14655	10	20	2005	2005	Finney_2010_Microb_Ecol_60_250	Finney JC, Pettay DT, Sampayo EM, Warner ME, Oxenford HA, LaJeunesse TC (2010) The relative significance of host-habitat, depth, and geography on the ecology, endemism, and speciation of coral endosymbionts in the genus Symbiodinium. Microbial Ecology 60, 250-263.	http://www.springerlink.com/content/lw3714t60p771p17/
B	B1	ITS2	N_A	N_A	NO_Thornhill_2007_Mol_Ecol_16_5326	same as Symbiodinium pulchrorum and Symbiodinium bermudense	DGGE	same_as_AF333511	http://www.ncbi.nlm.nih.gov/nuccore/AF333511	Cnidaria	Anthozoa	Scleractinia	Agariciidae	Stylophora	humilis	Agaricia humilis	287914	in hospite	Caribbean	Barbados	Eastern Caribbean	N_A	N_A	13.114	-59.3235	14655	6	10	2005	2005	Finney_2010_Microb_Ecol_60_250	Finney JC, Pettay DT, Sampayo EM, Warner ME, Oxenford HA, LaJeunesse TC (2010) The relative significance of host-habitat, depth, and geography on the ecology, endemism, and speciation of coral endosymbionts in the genus Symbiodinium. Microbial Ecology 60, 250-263.	http://www.springerlink.com/content/lw3714t60p771p17/
B	B1	ITS2	N_A	N_A	NO_Thornhill_2007_Mol_Ecol_16_5326	same as Symbiodinium pulchrorum and Symbiodinium bermudense	DGGE	same_as_AF333511	http://www.ncbi.nlm.nih.gov/nuccore/AF333511	Cnidaria	Anthozoa	Scleractinia	Agariciidae	Stylophora	humilis	Agaricia humilis	287914	in hospite	Caribbean	Barbados	Eastern Caribbean	N_A	N_A	13.114	-59.3235	14655	10	20	2005	2005	Finney_2010_Microb_Ecol_60_250	Finney JC, Pettay DT, Sampayo EM, Warner ME, Oxenford HA, LaJeunesse TC (2010) The relative significance of host-habitat, depth, and geography on the ecology, endemism, and speciation of coral endosymbionts in the genus Symbiodinium. Microbial Ecology 60, 250-263.	http://www.springerlink.com/content/lw3714t60p771p17/
B	B1	ITS2	N_A	N_A	NO_Thornhill_2007_Mol_Ecol_16_5326	same as Symbiodinium pulchrorum and Symbiodinium bermudense	DGGE	same_as_AF333511	http://www.ncbi.nlm.nih.gov/nuccore/AF333511	Cnidaria	Anthozoa	Scleractinia	Faviidae	Stylophora	natans	Colpophyllia natans	289697	in hospite	Caribbean	Barbados	Eastern Caribbean	N_A	N_A	13.114	-59.3235	14655	1	5	2005	2005	Finney_2010_Microb_Ecol_60_250	Finney JC, Pettay DT, Sampayo EM, Warner ME, Oxenford HA, LaJeunesse TC (2010) The relative significance of host-habitat, depth, and geography on the ecology, endemism, and speciation of coral endosymbionts in the genus Symbiodinium. Microbial Ecology 60, 250-263.	http://www.springerlink.com/content/lw3714t60p771p17/
B	B1	ITS2	N_A	N_A	NO_Thornhill_2007_Mol_Ecol_16_5326	same as Symbiodinium pulchrorum and Symbiodinium bermudense	DGGE	same_as_AF333511	http://www.ncbi.nlm.nih.gov/nuccore/AF333511	Cnidaria	Anthozoa	Scleractinia	Faviidae	Stylophora	natans	Colpophyllia natans	289697	in hospite	Caribbean	Barbados	Eastern Caribbean	N_A	N_A	13.114	-59.3235	14655	6	10	2005	2005	Finney_2010_Microb_Ecol_60_250	Finney JC, Pettay DT, Sampayo EM, Warner ME, Oxenford HA, LaJeunesse TC (2010) The relative significance of host-habitat, depth, and geography on the ecology, endemism, and speciation of coral endosymbionts in the genus Symbiodinium. Microbial Ecology 60, 250-263.	http://www.springerlink.com/content/lw3714t60p771p17/
B	B1	ITS2	N_A	N_A	NO_Thornhill_2007_Mol_Ecol_16_5326	same as Symbiodinium pulchrorum and Symbiodinium bermudense	DGGE	same_as_AF333511	http://www.ncbi.nlm.nih.gov/nuccore/AF333511	Cnidaria	Anthozoa	Scleractinia	Faviidae	Stylophora	natans	Colpophyllia natans	289697	in hospite	Caribbean	Barbados	Eastern Caribbean	N_A	N_A	13.114	-59.3235	14655	10	20	2005	2005	Finney_2010_Microb_Ecol_60_250	Finney JC, Pettay DT, Sampayo EM, Warner ME, Oxenford HA, LaJeunesse TC (2010) The relative significance of host-habitat, depth, and geography on the ecology, endemism, and speciation of coral endosymbionts in the genus Symbiodinium. Microbial Ecology 60, 250-263.	http://www.springerlink.com/content/lw3714t60p771p17/
B	B1	ITS2	N_A	N_A	NO_Thornhill_2007_Mol_Ecol_16_5326	same as Symbiodinium pulchrorum and Symbiodinium bermudense	DGGE	same_as_AF333511	http://www.ncbi.nlm.nih.gov/nuccore/AF333511	Cnidaria	Anthozoa	Actiniaria	Actiniidae	Stylophora	gigantea	Condylactis gigantea	283419	in hospite	Caribbean	Barbados	Eastern Caribbean	N_A	N_A	13.114	-59.3235	14655	1	5	2005	2005	Finney_2010_Microb_Ecol_60_250	Finney JC, Pettay DT, Sampayo EM, Warner ME, Oxenford HA, LaJeunesse TC (2010) The relative significance of host-habitat, depth, and geography on the ecology, endemism, and speciation of coral endosymbionts in the genus Symbiodinium. Microbial Ecology 60, 250-263.	http://www.springerlink.com/content/lw3714t60p771p17/
B	B1	ITS2	N_A	N_A	NO_Thornhill_2007_Mol_Ecol_16_5326	same as Symbiodinium pulchrorum and Symbiodinium bermudense	DGGE	same_as_AF333511	http://www.ncbi.nlm.nih.gov/nuccore/AF333511	Cnidaria	Anthozoa	Scleractinia	Meandrinidae	Stylophora	cylindrus	Dendrogyra cylindrus	418865	in hospite	Caribbean	Barbados	Eastern Caribbean	N_A	N_A	13.114	-59.3235	14655	10	20	2005	2005	Finney_2010_Microb_Ecol_60_250	Finney JC, Pettay DT, Sampayo EM, Warner ME, Oxenford HA, LaJeunesse TC (2010) The relative significance of host-habitat, depth, and geography on the ecology, endemism, and speciation of coral endosymbionts in the genus Symbiodinium. Microbial Ecology 60, 250-263.	http://www.springerlink.com/content/lw3714t60p771p17/
B	B1	ITS2	N_A	N_A	NO_Thornhill_2007_Mol_Ecol_16_5326	same as Symbiodinium pulchrorum and Symbiodinium bermudense	DGGE	same_as_AF333511	http://www.ncbi.nlm.nih.gov/nuccore/AF333511	Cnidaria	Anthozoa	Scleractinia	Meandrinidae	Stylophora	cylindrus	Dendrogyra cylindrus	418865	in hospite	Caribbean	Belize	Western Caribbean	South Yucatan	Carrie Bow	16.48	-88.046	15000	6	10	2002	2003	Finney_2010_Microb_Ecol_60_250	Finney JC, Pettay DT, Sampayo EM, Warner ME, Oxenford HA, LaJeunesse TC (2010) The relative significance of host-habitat, depth, and geography on the ecology, endemism, and speciation of coral endosymbionts in the genus Symbiodinium. Microbial Ecology 60, 250-263.	http://www.springerlink.com/content/lw3714t60p771p17/
B	B1	ITS2	N_A	N_A	NO_Thornhill_2007_Mol_Ecol_16_5326	same as Symbiodinium pulchrorum and Symbiodinium bermudense	DGGE	same_as_AF333511	http://www.ncbi.nlm.nih.gov/nuccore/AF333511	Cnidaria	Anthozoa	Scleractinia	Meandrinidae	Stylophora	stokesi	Dichocoenia stokesi	289807	in hospite	Caribbean	Barbados	Eastern Caribbean	N_A	N_A	13.114	-59.3235	14655	1	5	2005	2005	Finney_2010_Microb_Ecol_60_250	Finney JC, Pettay DT, Sampayo EM, Warner ME, Oxenford HA, LaJeunesse TC (2010) The relative significance of host-habitat, depth, and geography on the ecology, endemism, and speciation of coral endosymbionts in the genus Symbiodinium. Microbial Ecology 60, 250-263.	http://www.springerlink.com/content/lw3714t60p771p17/
B	B1	ITS2	N_A	N_A	NO_Thornhill_2007_Mol_Ecol_16_5326	same as Symbiodinium pulchrorum and Symbiodinium bermudense	DGGE	same_as_AF333511	http://www.ncbi.nlm.nih.gov/nuccore/AF333511	Cnidaria	Anthozoa	Scleractinia	Meandrinidae	Stylophora	stokesi	Dichocoenia stokesi	289807	in hospite	Caribbean	Barbados	Eastern Caribbean	N_A	N_A	13.114	-59.3235	14655	6	10	2005	2005	Finney_2010_Microb_Ecol_60_250	Finney JC, Pettay DT, Sampayo EM, Warner ME, Oxenford HA, LaJeunesse TC (2010) The relative significance of host-habitat, depth, and geography on the ecology, endemism, and speciation of coral endosymbionts in the genus Symbiodinium. Microbial Ecology 60, 250-263.	http://www.springerlink.com/content/lw3714t60p771p17/
B	B1	ITS2	N_A	N_A	NO_Thornhill_2007_Mol_Ecol_16_5326	same as Symbiodinium pulchrorum and Symbiodinium bermudense	DGGE	same_as_AF333511	http://www.ncbi.nlm.nih.gov/nuccore/AF333511	Cnidaria	Anthozoa	Scleractinia	Meandrinidae	Stylophora	stokesi	Dichocoenia stokesi	289807	in hospite	Caribbean	Barbados	Eastern Caribbean	N_A	N_A	13.114	-59.3235	14655	10	20	2005	2005	Finney_2010_Microb_Ecol_60_250	Finney JC, Pettay DT, Sampayo EM, Warner ME, Oxenford HA, LaJeunesse TC (2010) The relative significance of host-habitat, depth, and geography on the ecology, endemism, and speciation of coral endosymbionts in the genus Symbiodinium. Microbial Ecology 60, 250-263.	http://www.springerlink.com/content/lw3714t60p771p17/
B	B1	ITS2	N_A	N_A	NO_Thornhill_2007_Mol_Ecol_16_5326	same as Symbiodinium pulchrorum and Symbiodinium bermudense	DGGE	same_as_AF333511	http://www.ncbi.nlm.nih.gov/nuccore/AF333511	Cnidaria	Anthozoa	Scleractinia	Meandrinidae	Stylophora	stokesi	Dichocoenia stokesi	289807	in hospite	Caribbean	Barbados	Eastern Caribbean	N_A	N_A	13.114	-59.3235	14655	10	20	2005	2005	Finney_2010_Microb_Ecol_60_250	Finney JC, Pettay DT, Sampayo EM, Warner ME, Oxenford HA, LaJeunesse TC (2010) The relative significance of host-habitat, depth, and geography on the ecology, endemism, and speciation of coral endosymbionts in the genus Symbiodinium. Microbial Ecology 60, 250-263.	http://www.springerlink.com/content/lw3714t60p771p17/
B	B1	ITS2	N_A	N_A	NO_Thornhill_2007_Mol_Ecol_16_5326	same as Symbiodinium pulchrorum and Symbiodinium bermudense	DGGE	same_as_AF333511	http://www.ncbi.nlm.nih.gov/nuccore/AF333511	Cnidaria	Anthozoa	Scleractinia	Meandrinidae	Stylophora	stokesi	Dichocoenia stokesi	289807	in hospite	Caribbean	Belize	Western Caribbean	South Yucatan	Carrie Bow	16.48	-88.046	15000	6	10	2002	2003	Finney_2010_Microb_Ecol_60_250	Finney JC, Pettay DT, Sampayo EM, Warner ME, Oxenford HA, LaJeunesse TC (2010) The relative significance of host-habitat, depth, and geography on the ecology, endemism, and speciation of coral endosymbionts in the genus Symbiodinium. Microbial Ecology 60, 250-263.	http://www.springerlink.com/content/lw3714t60p771p17/
B	B1	ITS2	N_A	N_A	NO_Thornhill_2007_Mol_Ecol_16_5326	same as Symbiodinium pulchrorum and Symbiodinium bermudense	DGGE	same_as_AF333511	http://www.ncbi.nlm.nih.gov/nuccore/AF333511	Cnidaria	Anthozoa	Scleractinia	Meandrinidae	Stylophora	stokesi	Dichocoenia stokesi	289807	in hospite	Caribbean	Belize	Western Caribbean	South Yucatan	Carrie Bow	16.48	-88.046	15000	10	20	2002	2003	Finney_2010_Microb_Ecol_60_250	Finney JC, Pettay DT, Sampayo EM, Warner ME, Oxenford HA, LaJeunesse TC (2010) The relative significance of host-habitat, depth, and geography on the ecology, endemism, and speciation of coral endosymbionts in the genus Symbiodinium. Microbial Ecology 60, 250-263.	http://www.springerlink.com/content/lw3714t60p771p17/
B	B1	ITS2	N_A	N_A	NO_Thornhill_2007_Mol_Ecol_16_5326	same as Symbiodinium pulchrorum and Symbiodinium bermudense	DGGE	same_as_AF333511	http://www.ncbi.nlm.nih.gov/nuccore/AF333511	Cnidaria	Anthozoa	Scleractinia	Faviidae	Stylophora	clivosa	Diploria clivosa	289825	in hospite	Caribbean	Barbados	Eastern Caribbean	N_A	N_A	13.114	-59.3235	14655	1	5	2005	2005	Finney_2010_Microb_Ecol_60_250	Finney JC, Pettay DT, Sampayo EM, Warner ME, Oxenford HA, LaJeunesse TC (2010) The relative significance of host-habitat, depth, and geography on the ecology, endemism, and speciation of coral endosymbionts in the genus Symbiodinium. Microbial Ecology 60, 250-263.	http://www.springerlink.com/content/lw3714t60p771p17/
B	B1	ITS2	N_A	N_A	NO_Thornhill_2007_Mol_Ecol_16_5326	same as Symbiodinium pulchrorum and Symbiodinium bermudense	DGGE	same_as_AF333511	http://www.ncbi.nlm.nih.gov/nuccore/AF333511	Cnidaria	Anthozoa	Scleractinia	Faviidae	Stylophora	clivosa	Diploria clivosa	289825	in hospite	Caribbean	Barbados	Eastern Caribbean	N_A	N_A	13.114	-59.3235	14655	6	10	2005	2005	Finney_2010_Microb_Ecol_60_250	Finney JC, Pettay DT, Sampayo EM, Warner ME, Oxenford HA, LaJeunesse TC (2010) The relative significance of host-habitat, depth, and geography on the ecology, endemism, and speciation of coral endosymbionts in the genus Symbiodinium. Microbial Ecology 60, 250-263.	http://www.springerlink.com/content/lw3714t60p771p17/
B	B1	ITS2	N_A	N_A	NO_Thornhill_2007_Mol_Ecol_16_5326	same as Symbiodinium pulchrorum and Symbiodinium bermudense	DGGE	same_as_AF333511	http://www.ncbi.nlm.nih.gov/nuccore/AF333511	Cnidaria	Anthozoa	Scleractinia	Faviidae	Stylophora	clivosa	Diploria clivosa	289825	in hospite	Caribbean	Barbados	Eastern Caribbean	N_A	N_A	13.114	-59.3235	14655	10	20	2005	2005	Finney_2010_Microb_Ecol_60_250	Finney JC, Pettay DT, Sampayo EM, Warner ME, Oxenford HA, LaJeunesse TC (2010) The relative significance of host-habitat, depth, and geography on the ecology, endemism, and speciation of coral endosymbionts in the genus Symbiodinium. Microbial Ecology 60, 250-263.	http://www.springerlink.com/content/lw3714t60p771p17/
B	B1	ITS2	N_A	N_A	NO_Thornhill_2007_Mol_Ecol_16_5326	same as Symbiodinium pulchrorum and Symbiodinium bermudense	DGGE	same_as_AF333511	http://www.ncbi.nlm.nih.gov/nuccore/AF333511	Cnidaria	Anthozoa	Scleractinia	Faviidae	Stylophora	clivosa	Diploria clivosa	289825	in hospite	Caribbean	Belize	Western Caribbean	South Yucatan	Carrie Bow	16.48	-88.046	15000	1	5	2002	2003	Finney_2010_Microb_Ecol_60_250	Finney JC, Pettay DT, Sampayo EM, Warner ME, Oxenford HA, LaJeunesse TC (2010) The relative significance of host-habitat, depth, and geography on the ecology, endemism, and speciation of coral endosymbionts in the genus Symbiodinium. Microbial Ecology 60, 250-263.	http://www.springerlink.com/content/lw3714t60p771p17/
B	B1	ITS2	N_A	N_A	NO_Thornhill_2007_Mol_Ecol_16_5326	same as Symbiodinium pulchrorum and Symbiodinium bermudense	DGGE	same_as_AF333511	http://www.ncbi.nlm.nih.gov/nuccore/AF333511	Cnidaria	Anthozoa	Scleractinia	Faviidae	Stylophora	labyrinthiformis	Diploria labyrinthiformis	289826	in hospite	Caribbean	Barbados	Eastern Caribbean	N_A	N_A	13.114	-59.3235	14655	6	10	2005	2005	Finney_2010_Microb_Ecol_60_250	Finney JC, Pettay DT, Sampayo EM, Warner ME, Oxenford HA, LaJeunesse TC (2010) The relative significance of host-habitat, depth, and geography on the ecology, endemism, and speciation of coral endosymbionts in the genus Symbiodinium. Microbial Ecology 60, 250-263.	http://www.springerlink.com/content/lw3714t60p771p17/
B	B1	ITS2	N_A	N_A	NO_Thornhill_2007_Mol_Ecol_16_5326	same as Symbiodinium pulchrorum and Symbiodinium bermudense	DGGE	same_as_AF333511	http://www.ncbi.nlm.nih.gov/nuccore/AF333511	Cnidaria	Anthozoa	Scleractinia	Faviidae	Stylophora	labyrinthiformis	Diploria labyrinthiformis	289826	in hospite	Caribbean	Belize	Western Caribbean	South Yucatan	Carrie Bow	16.48	-88.046	15000	6	10	2002	2003	Finney_2010_Microb_Ecol_60_250	Finney JC, Pettay DT, Sampayo EM, Warner ME, Oxenford HA, LaJeunesse TC (2010) The relative significance of host-habitat, depth, and geography on the ecology, endemism, and speciation of coral endosymbionts in the genus Symbiodinium. Microbial Ecology 60, 250-263.	http://www.springerlink.com/content/lw3714t60p771p17/
B	B1	ITS2	N_A	N_A	NO_Thornhill_2007_Mol_Ecol_16_5326	same as Symbiodinium pulchrorum and Symbiodinium bermudense	DGGE	same_as_AF333511	http://www.ncbi.nlm.nih.gov/nuccore/AF333511	Cnidaria	Anthozoa	Scleractinia	Faviidae	Stylophora	strigosa	Diploria strigosa	289827	in hospite	Caribbean	Barbados	Eastern Caribbean	N_A	N_A	13.114	-59.3235	14655	1	5	2005	2005	Finney_2010_Microb_Ecol_60_250	Finney JC, Pettay DT, Sampayo EM, Warner ME, Oxenford HA, LaJeunesse TC (2010) The relative significance of host-habitat, depth, and geography on the ecology, endemism, and speciation of coral endosymbionts in the genus Symbiodinium. Microbial Ecology 60, 250-263.	http://www.springerlink.com/content/lw3714t60p771p17/
B	B1	ITS2	N_A	N_A	NO_Thornhill_2007_Mol_Ecol_16_5326	same as Symbiodinium pulchrorum and Symbiodinium bermudense	DGGE	same_as_AF333511	http://www.ncbi.nlm.nih.gov/nuccore/AF333511	Cnidaria	Anthozoa	Scleractinia	Faviidae	Stylophora	strigosa	Diploria strigosa	289827	in hospite	Caribbean	Barbados	Eastern Caribbean	N_A	N_A	13.114	-59.3235	14655	6	10	2005	2005	Finney_2010_Microb_Ecol_60_250	Finney JC, Pettay DT, Sampayo EM, Warner ME, Oxenford HA, LaJeunesse TC (2010) The relative significance of host-habitat, depth, and geography on the ecology, endemism, and speciation of coral endosymbionts in the genus Symbiodinium. Microbial Ecology 60, 250-263.	http://www.springerlink.com/content/lw3714t60p771p17/
B	B1	ITS2	N_A	N_A	NO_Thornhill_2007_Mol_Ecol_16_5326	same as Symbiodinium pulchrorum and Symbiodinium bermudense	DGGE	same_as_AF333511	http://www.ncbi.nlm.nih.gov/nuccore/AF333511	Cnidaria	Anthozoa	Scleractinia	Faviidae	Stylophora	strigosa	Diploria strigosa	289827	in hospite	Caribbean	Barbados	Eastern Caribbean	N_A	N_A	13.114	-59.3235	14655	10	20	2005	2005	Finney_2010_Microb_Ecol_60_250	Finney JC, Pettay DT, Sampayo EM, Warner ME, Oxenford HA, LaJeunesse TC (2010) The relative significance of host-habitat, depth, and geography on the ecology, endemism, and speciation of coral endosymbionts in the genus Symbiodinium. Microbial Ecology 60, 250-263.	http://www.springerlink.com/content/lw3714t60p771p17/
B	B1	ITS2	N_A	N_A	NO_Thornhill_2007_Mol_Ecol_16_5326	same as Symbiodinium pulchrorum and Symbiodinium bermudense	DGGE	same_as_AF333511	http://www.ncbi.nlm.nih.gov/nuccore/AF333511	Cnidaria	Anthozoa	Scleractinia	Faviidae	Stylophora	strigosa	Diploria strigosa	289827	in hospite	Caribbean	Belize	Western Caribbean	South Yucatan	Carrie Bow	16.48	-88.046	1500	6	10	2002	2003	Finney_2010_Microb_Ecol_60_250	Finney JC, Pettay DT, Sampayo EM, Warner ME, Oxenford HA, LaJeunesse TC (2010) The relative significance of host-habitat, depth, and geography on the ecology, endemism, and speciation of coral endosymbionts in the genus Symbiodinium. Microbial Ecology 60, 250-263.	http://www.springerlink.com/content/lw3714t60p771p17/
B	B1	ITS2	N_A	N_A	NO_Thornhill_2007_Mol_Ecol_16_5326	same as Symbiodinium pulchrorum and Symbiodinium bermudense	DGGE	same_as_AF333511	http://www.ncbi.nlm.nih.gov/nuccore/AF333511	Cnidaria	Anthozoa	Scleractinia	Faviidae	Stylophora	strigosa	Diploria strigosa	289827	in hospite	Caribbean	Belize	Western Caribbean	South Yucatan	Carrie Bow	16.48	-88.046	15000	10	20	2002	2003	Finney_2010_Microb_Ecol_60_250	Finney JC, Pettay DT, Sampayo EM, Warner ME, Oxenford HA, LaJeunesse TC (2010) The relative significance of host-habitat, depth, and geography on the ecology, endemism, and speciation of coral endosymbionts in the genus Symbiodinium. Microbial Ecology 60, 250-263.	http://www.springerlink.com/content/lw3714t60p771p17/
B	B1	ITS2	N_A	N_A	NO_Thornhill_2007_Mol_Ecol_16_5326	same as Symbiodinium pulchrorum and Symbiodinium bermudense	DGGE	same_as_AF333511	http://www.ncbi.nlm.nih.gov/nuccore/AF333511	Cnidaria	Anthozoa	Actiniaria	Phymanthidae	Stylophora	crucifer	Epicystis crucifer	N_A	in hospite	Caribbean	Belize	Western Caribbean	South Yucatan	Carrie Bow	16.48	-88.046	15000	1	5	2002	2003	Finney_2010_Microb_Ecol_60_250	Finney JC, Pettay DT, Sampayo EM, Warner ME, Oxenford HA, LaJeunesse TC (2010) The relative significance of host-habitat, depth, and geography on the ecology, endemism, and speciation of coral endosymbionts in the genus Symbiodinium. Microbial Ecology 60, 250-263.	http://www.springerlink.com/content/lw3714t60p771p17/
B	B1	ITS2	N_A	N_A	NO_Thornhill_2007_Mol_Ecol_16_5326	same as Symbiodinium pulchrorum and Symbiodinium bermudense	DGGE	same_as_AF333511	http://www.ncbi.nlm.nih.gov/nuccore/AF333511	Cnidaria	Anthozoa	Gorgonacea	Anthothelidae	Stylophora	caribaeorum	Erythropodium caribaeorum	289919	in hospite	Caribbean	Barbados	Eastern Caribbean	N_A	N_A	13.114	-59.3235	14655	1	5	2005	2005	Finney_2010_Microb_Ecol_60_250	Finney JC, Pettay DT, Sampayo EM, Warner ME, Oxenford HA, LaJeunesse TC (2010) The relative significance of host-habitat, depth, and geography on the ecology, endemism, and speciation of coral endosymbionts in the genus Symbiodinium. Microbial Ecology 60, 250-263.	http://www.springerlink.com/content/lw3714t60p771p17/
B	B1	ITS2	N_A	N_A	NO_Thornhill_2007_Mol_Ecol_16_5326	same as Symbiodinium pulchrorum and Symbiodinium bermudense	DGGE	same_as_AF333511	http://www.ncbi.nlm.nih.gov/nuccore/AF333511	Cnidaria	Anthozoa	Gorgonacea	Anthothelidae	Stylophora	caribaeorum	Erythropodium caribaeorum	289919	in hospite	Caribbean	Barbados	Eastern Caribbean	N_A	N_A	13.114	-59.3235	14655	10	20	2005	2005	Finney_2010_Microb_Ecol_60_250	Finney JC, Pettay DT, Sampayo EM, Warner ME, Oxenford HA, LaJeunesse TC (2010) The relative significance of host-habitat, depth, and geography on the ecology, endemism, and speciation of coral endosymbionts in the genus Symbiodinium. Microbial Ecology 60, 250-263.	http://www.springerlink.com/content/lw3714t60p771p17/
B	B1	ITS2	N_A	N_A	NO_Thornhill_2007_Mol_Ecol_16_5326	same as Symbiodinium pulchrorum and Symbiodinium bermudense	DGGE	same_as_AF333511	http://www.ncbi.nlm.nih.gov/nuccore/AF333511	Cnidaria	Anthozoa	Gorgonacea	Plexauridae	Stylophora	mammosa	Eunicea mammosa	283254	in hospite	Caribbean	Belize	Western Caribbean	South Yucatan	Carrie Bow	16.48	-88.046	15000	6	10	2002	2003	Finney_2010_Microb_Ecol_60_250	Finney JC, Pettay DT, Sampayo EM, Warner ME, Oxenford HA, LaJeunesse TC (2010) The relative significance of host-habitat, depth, and geography on the ecology, endemism, and speciation of coral endosymbionts in the genus Symbiodinium. Microbial Ecology 60, 250-263.	http://www.springerlink.com/content/lw3714t60p771p17/
B	B1	ITS2	N_A	N_A	NO_Thornhill_2007_Mol_Ecol_16_5326	same as Symbiodinium pulchrorum and Symbiodinium bermudense	DGGE	same_as_AF333511	http://www.ncbi.nlm.nih.gov/nuccore/AF333511	Cnidaria	Anthozoa	Gorgonacea	Plexauridae	Stylophora	sp.	Eunicea sp.	963	in hospite	Caribbean	Belize	Western Caribbean	South Yucatan	Carrie Bow	16.48	-88.046	15000	1	5	2002	2003	Finney_2010_Microb_Ecol_60_250	Finney JC, Pettay DT, Sampayo EM, Warner ME, Oxenford HA, LaJeunesse TC (2010) The relative significance of host-habitat, depth, and geography on the ecology, endemism, and speciation of coral endosymbionts in the genus Symbiodinium. Microbial Ecology 60, 250-263.	http://www.springerlink.com/content/lw3714t60p771p17/
B	B1	ITS2	N_A	N_A	NO_Thornhill_2007_Mol_Ecol_16_5326	same as Symbiodinium pulchrorum and Symbiodinium bermudense	DGGE	same_as_AF333511	http://www.ncbi.nlm.nih.gov/nuccore/AF333511	Cnidaria	Anthozoa	Scleractinia	Meandrinidae	Stylophora	fastigiata	Eusmilia fastigiata	289939	in hospite	Caribbean	Barbados	Eastern Caribbean	N_A	N_A	13.114	-59.3235	14655	10	20	2005	2005	Finney_2010_Microb_Ecol_60_250	Finney JC, Pettay DT, Sampayo EM, Warner ME, Oxenford HA, LaJeunesse TC (2010) The relative significance of host-habitat, depth, and geography on the ecology, endemism, and speciation of coral endosymbionts in the genus Symbiodinium. Microbial Ecology 60, 250-263.	http://www.springerlink.com/content/lw3714t60p771p17/
B	B1	ITS2	N_A	N_A	NO_Thornhill_2007_Mol_Ecol_16_5326	same as Symbiodinium pulchrorum and Symbiodinium bermudense	DGGE	same_as_AF333511	http://www.ncbi.nlm.nih.gov/nuccore/AF333511	Cnidaria	Anthozoa	Scleractinia	Meandrinidae	Stylophora	fastigiata	Eusmilia fastigiata	289939	in hospite	Caribbean	Belize	Western Caribbean	South Yucatan	Carrie Bow	16.48	-88.046	15000	6	10	2002	2003	Finney_2010_Microb_Ecol_60_250	Finney JC, Pettay DT, Sampayo EM, Warner ME, Oxenford HA, LaJeunesse TC (2010) The relative significance of host-habitat, depth, and geography on the ecology, endemism, and speciation of coral endosymbionts in the genus Symbiodinium. Microbial Ecology 60, 250-263.	http://www.springerlink.com/content/lw3714t60p771p17/
B	B1	ITS2	N_A	N_A	NO_Thornhill_2007_Mol_Ecol_16_5326	same as Symbiodinium pulchrorum and Symbiodinium bermudense	DGGE	same_as_AF333511	http://www.ncbi.nlm.nih.gov/nuccore/AF333511	Cnidaria	Anthozoa	Scleractinia	Meandrinidae	Stylophora	fastigiata	Eusmilia fastigiata	289939	in hospite	Caribbean	Belize	Western Caribbean	South Yucatan	Carrie Bow	16.48	-88.046	15000	10	20	2002	2003	Finney_2010_Microb_Ecol_60_250	Finney JC, Pettay DT, Sampayo EM, Warner ME, Oxenford HA, LaJeunesse TC (2010) The relative significance of host-habitat, depth, and geography on the ecology, endemism, and speciation of coral endosymbionts in the genus Symbiodinium. Microbial Ecology 60, 250-263.	http://www.springerlink.com/content/lw3714t60p771p17/
B	B1	ITS2	N_A	N_A	NO_Thornhill_2007_Mol_Ecol_16_5326	same as Symbiodinium pulchrorum and Symbiodinium bermudense	DGGE	same_as_AF333511	http://www.ncbi.nlm.nih.gov/nuccore/AF333511	Cnidaria	Anthozoa	Scleractinia	Faviidae	Stylophora	fragum	Favia fragum	207432	in hospite	Caribbean	Barbados	Eastern Caribbean	N_A	N_A	13.114	-59.3235	14655	1	5	2005	2005	Finney_2010_Microb_Ecol_60_250	Finney JC, Pettay DT, Sampayo EM, Warner ME, Oxenford HA, LaJeunesse TC (2010) The relative significance of host-habitat, depth, and geography on the ecology, endemism, and speciation of coral endosymbionts in the genus Symbiodinium. Microbial Ecology 60, 250-263.	http://www.springerlink.com/content/lw3714t60p771p17/
B	B1	ITS2	N_A	N_A	NO_Thornhill_2007_Mol_Ecol_16_5326	same as Symbiodinium pulchrorum and Symbiodinium bermudense	DGGE	same_as_AF333511	http://www.ncbi.nlm.nih.gov/nuccore/AF333511	Cnidaria	Anthozoa	Scleractinia	Faviidae	Stylophora	fragum	Favia fragum	207432	in hospite	Caribbean	Barbados	Eastern Caribbean	N_A	N_A	13.114	-59.3235	14655	6	10	2005	2005	Finney_2010_Microb_Ecol_60_250	Finney JC, Pettay DT, Sampayo EM, Warner ME, Oxenford HA, LaJeunesse TC (2010) The relative significance of host-habitat, depth, and geography on the ecology, endemism, and speciation of coral endosymbionts in the genus Symbiodinium. Microbial Ecology 60, 250-263.	http://www.springerlink.com/content/lw3714t60p771p17/
B	B1	ITS2	N_A	N_A	NO_Thornhill_2007_Mol_Ecol_16_5326	same as Symbiodinium pulchrorum and Symbiodinium bermudense	DGGE	same_as_AF333511	http://www.ncbi.nlm.nih.gov/nuccore/AF333511	Cnidaria	Anthozoa	Scleractinia	Faviidae	Stylophora	fragum	Favia fragum	207432	in hospite	Caribbean	Belize	Western Caribbean	South Yucatan	Carrie Bow	16.48	-88.046	15000	1	5	2002	2003	Finney_2010_Microb_Ecol_60_250	Finney JC, Pettay DT, Sampayo EM, Warner ME, Oxenford HA, LaJeunesse TC (2010) The relative significance of host-habitat, depth, and geography on the ecology, endemism, and speciation of coral endosymbionts in the genus Symbiodinium. Microbial Ecology 60, 250-263.	http://www.springerlink.com/content/lw3714t60p771p17/
B	B1	ITS2	N_A	N_A	NO_Thornhill_2007_Mol_Ecol_16_5326	same as Symbiodinium pulchrorum and Symbiodinium bermudense	DGGE	same_as_AF333511	http://www.ncbi.nlm.nih.gov/nuccore/AF333511	Cnidaria	Anthozoa	Scleractinia	Faviidae	Stylophora	fragum	Favia fragum	207432	in hospite	Caribbean	Belize	Western Caribbean	South Yucatan	Carrie Bow	16.48	-88.046	15000	6	10	2002	2003	Finney_2010_Microb_Ecol_60_250	Finney JC, Pettay DT, Sampayo EM, Warner ME, Oxenford HA, LaJeunesse TC (2010) The relative significance of host-habitat, depth, and geography on the ecology, endemism, and speciation of coral endosymbionts in the genus Symbiodinium. Microbial Ecology 60, 250-263.	http://www.springerlink.com/content/lw3714t60p771p17/
B	B1	ITS2	N_A	N_A	NO_Thornhill_2007_Mol_Ecol_16_5326	same as Symbiodinium pulchrorum and Symbiodinium bermudense	DGGE	same_as_AF333511	http://www.ncbi.nlm.nih.gov/nuccore/AF333511	Cnidaria	Anthozoa	Gorgonacea	Gorgoniidae	Stylophora	flabellum	Gorgonia flabellum	290029	in hospite	Caribbean	Barbados	Eastern Caribbean	N_A	N_A	13.114	-59.3235	14655	6	10	2005	2005	Finney_2010_Microb_Ecol_60_250	Finney JC, Pettay DT, Sampayo EM, Warner ME, Oxenford HA, LaJeunesse TC (2010) The relative significance of host-habitat, depth, and geography on the ecology, endemism, and speciation of coral endosymbionts in the genus Symbiodinium. Microbial Ecology 60, 250-263.	http://www.springerlink.com/content/lw3714t60p771p17/
B	B1	ITS2	N_A	N_A	NO_Thornhill_2007_Mol_Ecol_16_5326	same as Symbiodinium pulchrorum and Symbiodinium bermudense	DGGE	same_as_AF333511	http://www.ncbi.nlm.nih.gov/nuccore/AF333511	Cnidaria	Anthozoa	Gorgonacea	Gorgoniidae	Stylophora	flabellum	Gorgonia flabellum	290029	in hospite	Caribbean	Belize	Western Caribbean	South Yucatan	Carrie Bow	16.48	-88.046	15000	6	10	2002	2003	Finney_2010_Microb_Ecol_60_250	Finney JC, Pettay DT, Sampayo EM, Warner ME, Oxenford HA, LaJeunesse TC (2010) The relative significance of host-habitat, depth, and geography on the ecology, endemism, and speciation of coral endosymbionts in the genus Symbiodinium. Microbial Ecology 60, 250-263.	http://www.springerlink.com/content/lw3714t60p771p17/
B	B1	ITS2	N_A	N_A	NO_Thornhill_2007_Mol_Ecol_16_5326	same as Symbiodinium pulchrorum and Symbiodinium bermudense	DGGE	same_as_AF333511	http://www.ncbi.nlm.nih.gov/nuccore/AF333511	Cnidaria	Anthozoa	Gorgonacea	Gorgoniidae	Stylophora	mariae	Gorgonia mariae	290032	in hospite	Caribbean	Barbados	Eastern Caribbean	N_A	N_A	13.114	-59.3235	14655	1	5	2005	2005	Finney_2010_Microb_Ecol_60_250	Finney JC, Pettay DT, Sampayo EM, Warner ME, Oxenford HA, LaJeunesse TC (2010) The relative significance of host-habitat, depth, and geography on the ecology, endemism, and speciation of coral endosymbionts in the genus Symbiodinium. Microbial Ecology 60, 250-263.	http://www.springerlink.com/content/lw3714t60p771p17/
B	B1	ITS2	N_A	N_A	NO_Thornhill_2007_Mol_Ecol_16_5326	same as Symbiodinium pulchrorum and Symbiodinium bermudense	DGGE	same_as_AF333511	http://www.ncbi.nlm.nih.gov/nuccore/AF333511	Cnidaria	Anthozoa	Gorgonacea	Gorgoniidae	Stylophora	mariae	Gorgonia mariae	290032	in hospite	Caribbean	Barbados	Eastern Caribbean	N_A	N_A	13.114	-59.3235	14655	6	10	2005	2005	Finney_2010_Microb_Ecol_60_250	Finney JC, Pettay DT, Sampayo EM, Warner ME, Oxenford HA, LaJeunesse TC (2010) The relative significance of host-habitat, depth, and geography on the ecology, endemism, and speciation of coral endosymbionts in the genus Symbiodinium. Microbial Ecology 60, 250-263.	http://www.springerlink.com/content/lw3714t60p771p17/
B	B1	ITS2	N_A	N_A	NO_Thornhill_2007_Mol_Ecol_16_5326	same as Symbiodinium pulchrorum and Symbiodinium bermudense	DGGE	same_as_AF333511	http://www.ncbi.nlm.nih.gov/nuccore/AF333511	Cnidaria	Anthozoa	Gorgonacea	Gorgoniidae	Stylophora	mariae	Gorgonia mariae	290032	in hospite	Caribbean	Belize	Western Caribbean	South Yucatan	Carrie Bow	16.48	-88.046	15000	6	10	2002	2003	Finney_2010_Microb_Ecol_60_250	Finney JC, Pettay DT, Sampayo EM, Warner ME, Oxenford HA, LaJeunesse TC (2010) The relative significance of host-habitat, depth, and geography on the ecology, endemism, and speciation of coral endosymbionts in the genus Symbiodinium. Microbial Ecology 60, 250-263.	http://www.springerlink.com/content/lw3714t60p771p17/
B	B1	ITS2	N_A	N_A	NO_Thornhill_2007_Mol_Ecol_16_5326	same as Symbiodinium pulchrorum and Symbiodinium bermudense	DGGE	same_as_AF333511	http://www.ncbi.nlm.nih.gov/nuccore/AF333511	Cnidaria	Anthozoa	Gorgonacea	Gorgoniidae	Stylophora	mariae	Gorgonia mariae	290032	in hospite	Caribbean	Belize	Western Caribbean	South Yucatan	Carrie Bow	16.48	-88.046	15000	10	20	2002	2003	Finney_2010_Microb_Ecol_60_250	Finney JC, Pettay DT, Sampayo EM, Warner ME, Oxenford HA, LaJeunesse TC (2010) The relative significance of host-habitat, depth, and geography on the ecology, endemism, and speciation of coral endosymbionts in the genus Symbiodinium. Microbial Ecology 60, 250-263.	http://www.springerlink.com/content/lw3714t60p771p17/
B	B1	ITS2	N_A	N_A	NO_Thornhill_2007_Mol_Ecol_16_5326	same as Symbiodinium pulchrorum and Symbiodinium bermudense	DGGE	same_as_AF333511	http://www.ncbi.nlm.nih.gov/nuccore/AF333511	Cnidaria	Anthozoa	Gorgonacea	Gorgoniidae	Stylophora	ventallina	Gorgonia ventallina	290045	in hospite	Caribbean	Barbados	Eastern Caribbean	N_A	N_A	13.114	-59.3235	14655	6	10	2005	2005	Finney_2010_Microb_Ecol_60_250	Finney JC, Pettay DT, Sampayo EM, Warner ME, Oxenford HA, LaJeunesse TC (2010) The relative significance of host-habitat, depth, and geography on the ecology, endemism, and speciation of coral endosymbionts in the genus Symbiodinium. Microbial Ecology 60, 250-263.	http://www.springerlink.com/content/lw3714t60p771p17/
B	B1	ITS2	N_A	N_A	NO_Thornhill_2007_Mol_Ecol_16_5326	same as Symbiodinium pulchrorum and Symbiodinium bermudense	DGGE	same_as_AF333511	http://www.ncbi.nlm.nih.gov/nuccore/AF333511	Cnidaria	Anthozoa	Gorgonacea	Gorgoniidae	Stylophora	ventallina	Gorgonia ventallina	290045	in hospite	Caribbean	Barbados	Eastern Caribbean	N_A	N_A	13.114	-59.3235	14655	10	20	2005	2005	Finney_2010_Microb_Ecol_60_250	Finney JC, Pettay DT, Sampayo EM, Warner ME, Oxenford HA, LaJeunesse TC (2010) The relative significance of host-habitat, depth, and geography on the ecology, endemism, and speciation of coral endosymbionts in the genus Symbiodinium. Microbial Ecology 60, 250-263.	http://www.springerlink.com/content/lw3714t60p771p17/
B	B1	ITS2	N_A	N_A	NO_Thornhill_2007_Mol_Ecol_16_5326	same as Symbiodinium pulchrorum and Symbiodinium bermudense	DGGE	same_as_AF333511	http://www.ncbi.nlm.nih.gov/nuccore/AF333511	Cnidaria	Anthozoa	Gorgonacea	Gorgoniidae	Stylophora	ventallina	Gorgonia ventallina	290045	in hospite	Caribbean	Belize	Western Caribbean	South Yucatan	Carrie Bow	16.48	-88.046	15000	6	10	2002	2003	Finney_2010_Microb_Ecol_60_250	Finney JC, Pettay DT, Sampayo EM, Warner ME, Oxenford HA, LaJeunesse TC (2010) The relative significance of host-habitat, depth, and geography on the ecology, endemism, and speciation of coral endosymbionts in the genus Symbiodinium. Microbial Ecology 60, 250-263.	http://www.springerlink.com/content/lw3714t60p771p17/
B	B1	ITS2	N_A	N_A	NO_Thornhill_2007_Mol_Ecol_16_5326	same as Symbiodinium pulchrorum and Symbiodinium bermudense	DGGE	same_as_AF333511	http://www.ncbi.nlm.nih.gov/nuccore/AF333511	Cnidaria	Anthozoa	Scleractinia	Mussidae	Stylophora	rigida	Isophyllastrea rigida	292162	in hospite	Caribbean	Belize	Western Caribbean	South Yucatan	Carrie Bow	16.48	-88.046	15000	6	10	2002	2003	Finney_2010_Microb_Ecol_60_250	Finney JC, Pettay DT, Sampayo EM, Warner ME, Oxenford HA, LaJeunesse TC (2010) The relative significance of host-habitat, depth, and geography on the ecology, endemism, and speciation of coral endosymbionts in the genus Symbiodinium. Microbial Ecology 60, 250-263.	http://www.springerlink.com/content/lw3714t60p771p17/
B	B1	ITS2	N_A	N_A	NO_Thornhill_2007_Mol_Ecol_16_5326	same as Symbiodinium pulchrorum and Symbiodinium bermudense	DGGE	same_as_AF333511	http://www.ncbi.nlm.nih.gov/nuccore/AF333511	Cnidaria	Anthozoa	Scleractinia	Mussidae	Stylophora	sinuosa	Isophyllia sinuosa	216134	in hospite	Caribbean	Belize	Western Caribbean	South Yucatan	Carrie Bow	16.48	-88.046	15000	1	5	2002	2003	Finney_2010_Microb_Ecol_60_250	Finney JC, Pettay DT, Sampayo EM, Warner ME, Oxenford HA, LaJeunesse TC (2010) The relative significance of host-habitat, depth, and geography on the ecology, endemism, and speciation of coral endosymbionts in the genus Symbiodinium. Microbial Ecology 60, 250-263.	http://www.springerlink.com/content/lw3714t60p771p17/
B	B1	ITS2	N_A	N_A	NO_Thornhill_2007_Mol_Ecol_16_5326	same as Symbiodinium pulchrorum and Symbiodinium bermudense	DGGE	same_as_AF333511	http://www.ncbi.nlm.nih.gov/nuccore/AF333511	Cnidaria	Anthozoa	Scleractinia	Mussidae	Stylophora	sinuosa	Isophyllia sinuosa	216134	in hospite	Caribbean	Belize	Western Caribbean	South Yucatan	Carrie Bow	16.48	-88.046	15000	6	10	2002	2003	Finney_2010_Microb_Ecol_60_250	Finney JC, Pettay DT, Sampayo EM, Warner ME, Oxenford HA, LaJeunesse TC (2010) The relative significance of host-habitat, depth, and geography on the ecology, endemism, and speciation of coral endosymbionts in the genus Symbiodinium. Microbial Ecology 60, 250-263.	http://www.springerlink.com/content/lw3714t60p771p17/
B	B1	ITS2	N_A	N_A	NO_Thornhill_2007_Mol_Ecol_16_5326	same as Symbiodinium pulchrorum and Symbiodinium bermudense	DGGE	same_as_AF333511	http://www.ncbi.nlm.nih.gov/nuccore/AF333511	Cnidaria	Anthozoa	Scleractinia	Faviidae	Stylophora	areolata	Manicina areolata	290327	in hospite	Caribbean	Belize	Western Caribbean	South Yucatan	Carrie Bow	16.48	-88.046	15000	1	5	2002	2003	Finney_2010_Microb_Ecol_60_250	Finney JC, Pettay DT, Sampayo EM, Warner ME, Oxenford HA, LaJeunesse TC (2010) The relative significance of host-habitat, depth, and geography on the ecology, endemism, and speciation of coral endosymbionts in the genus Symbiodinium. Microbial Ecology 60, 250-263.	http://www.springerlink.com/content/lw3714t60p771p17/
B	B1	ITS2	N_A	N_A	NO_Thornhill_2007_Mol_Ecol_16_5326	same as Symbiodinium pulchrorum and Symbiodinium bermudense	DGGE	same_as_AF333511	http://www.ncbi.nlm.nih.gov/nuccore/AF333511	Cnidaria	Anthozoa	Scleractinia	Faviidae	Stylophora	areolata	Manicina areolata	290327	in hospite	Caribbean	Belize	Western Caribbean	South Yucatan	Carrie Bow	16.48	-88.046	15000	10	20	2002	2003	Finney_2010_Microb_Ecol_60_250	Finney JC, Pettay DT, Sampayo EM, Warner ME, Oxenford HA, LaJeunesse TC (2010) The relative significance of host-habitat, depth, and geography on the ecology, endemism, and speciation of coral endosymbionts in the genus Symbiodinium. Microbial Ecology 60, 250-263.	http://www.springerlink.com/content/lw3714t60p771p17/
B	B1	ITS2	N_A	N_A	NO_Thornhill_2007_Mol_Ecol_16_5326	same as Symbiodinium pulchrorum and Symbiodinium bermudense	DGGE	same_as_AF333511	http://www.ncbi.nlm.nih.gov/nuccore/AF333511	Cnidaria	Anthozoa	Scleractinia	Meandrinidae	Stylophora	meandrites	Meandrina meandrites	289232	in hospite	Caribbean	Barbados	Eastern Caribbean	N_A	N_A	13.114	-59.3235	14655	1	5	2005	2005	Finney_2010_Microb_Ecol_60_250	Finney JC, Pettay DT, Sampayo EM, Warner ME, Oxenford HA, LaJeunesse TC (2010) The relative significance of host-habitat, depth, and geography on the ecology, endemism, and speciation of coral endosymbionts in the genus Symbiodinium. Microbial Ecology 60, 250-263.	http://www.springerlink.com/content/lw3714t60p771p17/
B	B1	ITS2	N_A	N_A	NO_Thornhill_2007_Mol_Ecol_16_5326	same as Symbiodinium pulchrorum and Symbiodinium bermudense	DGGE	same_as_AF333511	http://www.ncbi.nlm.nih.gov/nuccore/AF333511	Cnidaria	Anthozoa	Scleractinia	Meandrinidae	Stylophora	meandrites	Meandrina meandrites	289232	in hospite	Caribbean	Barbados	Eastern Caribbean	N_A	N_A	13.114	-59.3235	14655	6	10	2005	2005	Finney_2010_Microb_Ecol_60_250	Finney JC, Pettay DT, Sampayo EM, Warner ME, Oxenford HA, LaJeunesse TC (2010) The relative significance of host-habitat, depth, and geography on the ecology, endemism, and speciation of coral endosymbionts in the genus Symbiodinium. Microbial Ecology 60, 250-263.	http://www.springerlink.com/content/lw3714t60p771p17/
B	B1	ITS2	N_A	N_A	NO_Thornhill_2007_Mol_Ecol_16_5326	same as Symbiodinium pulchrorum and Symbiodinium bermudense	DGGE	same_as_AF333511	http://www.ncbi.nlm.nih.gov/nuccore/AF333511	Cnidaria	Anthozoa	Scleractinia	Meandrinidae	Stylophora	meandrites	Meandrina meandrites	289232	in hospite	Caribbean	Barbados	Eastern Caribbean	N_A	N_A	13.114	-59.3235	14655	10	20	2005	2005	Finney_2010_Microb_Ecol_60_250	Finney JC, Pettay DT, Sampayo EM, Warner ME, Oxenford HA, LaJeunesse TC (2010) The relative significance of host-habitat, depth, and geography on the ecology, endemism, and speciation of coral endosymbionts in the genus Symbiodinium. Microbial Ecology 60, 250-263.	http://www.springerlink.com/content/lw3714t60p771p17/
B	B1	ITS2	N_A	N_A	NO_Thornhill_2007_Mol_Ecol_16_5326	same as Symbiodinium pulchrorum and Symbiodinium bermudense	DGGE	same_as_AF333511	http://www.ncbi.nlm.nih.gov/nuccore/AF333511	Cnidaria	Anthozoa	Scleractinia	Meandrinidae	Stylophora	meandrites	Meandrina meandrites	289232	in hospite	Caribbean	Belize	Western Caribbean	South Yucatan	Carrie Bow	16.48	-88.046	15000	6	10	2002	2003	Finney_2010_Microb_Ecol_60_250	Finney JC, Pettay DT, Sampayo EM, Warner ME, Oxenford HA, LaJeunesse TC (2010) The relative significance of host-habitat, depth, and geography on the ecology, endemism, and speciation of coral endosymbionts in the genus Symbiodinium. Microbial Ecology 60, 250-263.	http://www.springerlink.com/content/lw3714t60p771p17/
B	B1	ITS2	N_A	N_A	NO_Thornhill_2007_Mol_Ecol_16_5326	same as Symbiodinium pulchrorum and Symbiodinium bermudense	DGGE	same_as_AF333511	http://www.ncbi.nlm.nih.gov/nuccore/AF333511	Cnidaria	Anthozoa	Scleractinia	Meandrinidae	Stylophora	meandrites	Meandrina meandrites	289232	in hospite	Caribbean	Belize	Western Caribbean	South Yucatan	Carrie Bow	16.48	-88.046	15000	10	20	2002	2003	Finney_2010_Microb_Ecol_60_250	Finney JC, Pettay DT, Sampayo EM, Warner ME, Oxenford HA, LaJeunesse TC (2010) The relative significance of host-habitat, depth, and geography on the ecology, endemism, and speciation of coral endosymbionts in the genus Symbiodinium. Microbial Ecology 60, 250-263.	http://www.springerlink.com/content/lw3714t60p771p17/
B	B1	ITS2	N_A	N_A	NO_Thornhill_2007_Mol_Ecol_16_5326	same as Symbiodinium pulchrorum and Symbiodinium bermudense	DGGE	same_as_AF333511	http://www.ncbi.nlm.nih.gov/nuccore/AF333511	Cnidaria	Hydrozoa	Anthoathecata	Milleporidae	Stylophora	alcicornis	Millepora alcicornis	210726	in hospite	Caribbean	Barbados	Eastern Caribbean	N_A	N_A	13.114	-59.3235	14655	6	10	2005	2005	Finney_2010_Microb_Ecol_60_250	Finney JC, Pettay DT, Sampayo EM, Warner ME, Oxenford HA, LaJeunesse TC (2010) The relative significance of host-habitat, depth, and geography on the ecology, endemism, and speciation of coral endosymbionts in the genus Symbiodinium. Microbial Ecology 60, 250-263.	http://www.springerlink.com/content/lw3714t60p771p17/
B	B1	ITS2	N_A	N_A	NO_Thornhill_2007_Mol_Ecol_16_5326	same as Symbiodinium pulchrorum and Symbiodinium bermudense	DGGE	same_as_AF333511	http://www.ncbi.nlm.nih.gov/nuccore/AF333511	Cnidaria	Hydrozoa	Anthoathecata	Milleporidae	Stylophora	alcicornis	Millepora alcicornis	210726	in hospite	Caribbean	Belize	Western Caribbean	South Yucatan	Carrie Bow	16.48	-88.046	15000	6	10	2002	2003	Finney_2010_Microb_Ecol_60_250	Finney JC, Pettay DT, Sampayo EM, Warner ME, Oxenford HA, LaJeunesse TC (2010) The relative significance of host-habitat, depth, and geography on the ecology, endemism, and speciation of coral endosymbionts in the genus Symbiodinium. Microbial Ecology 60, 250-263.	http://www.springerlink.com/content/lw3714t60p771p17/
B	B1	ITS2	N_A	N_A	NO_Thornhill_2007_Mol_Ecol_16_5326	same as Symbiodinium pulchrorum and Symbiodinium bermudense	DGGE	same_as_AF333511	http://www.ncbi.nlm.nih.gov/nuccore/AF333511	Cnidaria	Hydrozoa	Anthoathecata	Milleporidae	Stylophora	complanata	Millepora complanata	287421	in hospite	Caribbean	Barbados	Eastern Caribbean	N_A	N_A	13.114	-59.3235	14655	1	5	2005	2005	Finney_2010_Microb_Ecol_60_250	Finney JC, Pettay DT, Sampayo EM, Warner ME, Oxenford HA, LaJeunesse TC (2010) The relative significance of host-habitat, depth, and geography on the ecology, endemism, and speciation of coral endosymbionts in the genus Symbiodinium. Microbial Ecology 60, 250-263.	http://www.springerlink.com/content/lw3714t60p771p17/
B	B1	ITS2	N_A	N_A	NO_Thornhill_2007_Mol_Ecol_16_5326	same as Symbiodinium pulchrorum and Symbiodinium bermudense	DGGE	same_as_AF333511	http://www.ncbi.nlm.nih.gov/nuccore/AF333511	Cnidaria	Hydrozoa	Anthoathecata	Milleporidae	Stylophora	complanata	Millepora complanata	287421	in hospite	Caribbean	Barbados	Eastern Caribbean	N_A	N_A	13.114	-59.3235	14655	6	10	2005	2005	Finney_2010_Microb_Ecol_60_250	Finney JC, Pettay DT, Sampayo EM, Warner ME, Oxenford HA, LaJeunesse TC (2010) The relative significance of host-habitat, depth, and geography on the ecology, endemism, and speciation of coral endosymbionts in the genus Symbiodinium. Microbial Ecology 60, 250-263.	http://www.springerlink.com/content/lw3714t60p771p17/
B	B1	ITS2	N_A	N_A	NO_Thornhill_2007_Mol_Ecol_16_5326	same as Symbiodinium pulchrorum and Symbiodinium bermudense	DGGE	same_as_AF333511	http://www.ncbi.nlm.nih.gov/nuccore/AF333511	Cnidaria	Hydrozoa	Anthoathecata	Milleporidae	Stylophora	complanata	Millepora complanata	287421	in hospite	Caribbean	Belize	Western Caribbean	South Yucatan	Carrie Bow	16.48	-88.046	15000	1	5	2002	2003	Finney_2010_Microb_Ecol_60_250	Finney JC, Pettay DT, Sampayo EM, Warner ME, Oxenford HA, LaJeunesse TC (2010) The relative significance of host-habitat, depth, and geography on the ecology, endemism, and speciation of coral endosymbionts in the genus Symbiodinium. Microbial Ecology 60, 250-263.	http://www.springerlink.com/content/lw3714t60p771p17/
B	B1	ITS2	N_A	N_A	NO_Thornhill_2007_Mol_Ecol_16_5326	same as Symbiodinium pulchrorum and Symbiodinium bermudense	DGGE	same_as_AF333511	http://www.ncbi.nlm.nih.gov/nuccore/AF333511	Cnidaria	Hydrozoa	Anthoathecata	Milleporidae	Stylophora	complanata	Millepora complanata	287421	in hospite	Caribbean	Belize	Western Caribbean	South Yucatan	Carrie Bow	16.48	-88.046	15000	6	10	2002	2003	Finney_2010_Microb_Ecol_60_250	Finney JC, Pettay DT, Sampayo EM, Warner ME, Oxenford HA, LaJeunesse TC (2010) The relative significance of host-habitat, depth, and geography on the ecology, endemism, and speciation of coral endosymbionts in the genus Symbiodinium. Microbial Ecology 60, 250-263.	http://www.springerlink.com/content/lw3714t60p771p17/
B	B1	ITS2	N_A	N_A	NO_Thornhill_2007_Mol_Ecol_16_5326	same as Symbiodinium pulchrorum and Symbiodinium bermudense	DGGE	same_as_AF333511	http://www.ncbi.nlm.nih.gov/nuccore/AF333511	Cnidaria	Hydrozoa	Anthoathecata	Milleporidae	Stylophora	squarrosa	Millepora squarrosa	287425	in hospite	Caribbean	Barbados	Eastern Caribbean	N_A	N_A	13.114	-59.3235	14655	1	5	2005	2005	Finney_2010_Microb_Ecol_60_250	Finney JC, Pettay DT, Sampayo EM, Warner ME, Oxenford HA, LaJeunesse TC (2010) The relative significance of host-habitat, depth, and geography on the ecology, endemism, and speciation of coral endosymbionts in the genus Symbiodinium. Microbial Ecology 60, 250-263.	http://www.springerlink.com/content/lw3714t60p771p17/
B	B1	ITS2	N_A	N_A	NO_Thornhill_2007_Mol_Ecol_16_5326	same as Symbiodinium pulchrorum and Symbiodinium bermudense	DGGE	same_as_AF333511	http://www.ncbi.nlm.nih.gov/nuccore/AF333511	Cnidaria	Hydrozoa	Anthoathecata	Milleporidae	Stylophora	squarrosa	Millepora squarrosa	287425	in hospite	Caribbean	Barbados	Eastern Caribbean	N_A	N_A	13.114	-59.3235	14655	1	5	2005	2005	Finney_2010_Microb_Ecol_60_250	Finney JC, Pettay DT, Sampayo EM, Warner ME, Oxenford HA, LaJeunesse TC (2010) The relative significance of host-habitat, depth, and geography on the ecology, endemism, and speciation of coral endosymbionts in the genus Symbiodinium. Microbial Ecology 60, 250-263.	http://www.springerlink.com/content/lw3714t60p771p17/
B	B1	ITS2	N_A	N_A	NO_Thornhill_2007_Mol_Ecol_16_5326	same as Symbiodinium pulchrorum and Symbiodinium bermudense	DGGE	same_as_AF333511	http://www.ncbi.nlm.nih.gov/nuccore/AF333511	Cnidaria	Hydrozoa	Anthoathecata	Milleporidae	Stylophora	squarrosa	Millepora squarrosa	287425	in hospite	Caribbean	Barbados	Eastern Caribbean	N_A	N_A	13.114	-59.3235	14655	10	20	2005	2005	Finney_2010_Microb_Ecol_60_250	Finney JC, Pettay DT, Sampayo EM, Warner ME, Oxenford HA, LaJeunesse TC (2010) The relative significance of host-habitat, depth, and geography on the ecology, endemism, and speciation of coral endosymbionts in the genus Symbiodinium. Microbial Ecology 60, 250-263.	http://www.springerlink.com/content/lw3714t60p771p17/
B	B1	ITS2	N_A	N_A	NO_Thornhill_2007_Mol_Ecol_16_5326	same as Symbiodinium pulchrorum and Symbiodinium bermudense	DGGE	same_as_AF333511	http://www.ncbi.nlm.nih.gov/nuccore/AF333511	Cnidaria	Hydrozoa	Anthoathecata	Milleporidae	Stylophora	squarrosa	Millepora squarrosa	287425	in hospite	Caribbean	Barbados	Eastern Caribbean	N_A	N_A	13.114	-59.3235	14655	10	20	2005	2005	Finney_2010_Microb_Ecol_60_250	Finney JC, Pettay DT, Sampayo EM, Warner ME, Oxenford HA, LaJeunesse TC (2010) The relative significance of host-habitat, depth, and geography on the ecology, endemism, and speciation of coral endosymbionts in the genus Symbiodinium. Microbial Ecology 60, 250-263.	http://www.springerlink.com/content/lw3714t60p771p17/
B	B1	ITS2	N_A	N_A	NO_Thornhill_2007_Mol_Ecol_16_5326	same as Symbiodinium pulchrorum and Symbiodinium bermudense	DGGE	same_as_AF333511	http://www.ncbi.nlm.nih.gov/nuccore/AF333511	Cnidaria	Anthozoa	Scleractinia	Faviidae	Stylophora	annularis	Montastraea annularis	207479	in hospite	Caribbean	Barbados	Eastern Caribbean	N_A	N_A	13.114	-59.3235	14655	6	10	2005	2005	Finney_2010_Microb_Ecol_60_250	Finney JC, Pettay DT, Sampayo EM, Warner ME, Oxenford HA, LaJeunesse TC (2010) The relative significance of host-habitat, depth, and geography on the ecology, endemism, and speciation of coral endosymbionts in the genus Symbiodinium. Microbial Ecology 60, 250-263.	http://www.springerlink.com/content/lw3714t60p771p17/
B	B1	ITS2	N_A	N_A	NO_Thornhill_2007_Mol_Ecol_16_5326	same as Symbiodinium pulchrorum and Symbiodinium bermudense	DGGE	same_as_AF333511	http://www.ncbi.nlm.nih.gov/nuccore/AF333511	Cnidaria	Anthozoa	Scleractinia	Faviidae	Stylophora	faveolata	Montastraea faveolata	287963	in hospite	Caribbean	Barbados	Eastern Caribbean	N_A	N_A	13.114	-59.3235	14655	1	5	2005	2005	Finney_2010_Microb_Ecol_60_250	Finney JC, Pettay DT, Sampayo EM, Warner ME, Oxenford HA, LaJeunesse TC (2010) The relative significance of host-habitat, depth, and geography on the ecology, endemism, and speciation of coral endosymbionts in the genus Symbiodinium. Microbial Ecology 60, 250-263.	http://www.springerlink.com/content/lw3714t60p771p17/
B	B1	ITS2	N_A	N_A	NO_Thornhill_2007_Mol_Ecol_16_5326	same as Symbiodinium pulchrorum and Symbiodinium bermudense	DGGE	same_as_AF333511	http://www.ncbi.nlm.nih.gov/nuccore/AF333511	Cnidaria	Anthozoa	Scleractinia	Faviidae	Stylophora	faveolata	Montastraea faveolata	287963	in hospite	Caribbean	Barbados	Eastern Caribbean	N_A	N_A	13.114	-59.3235	14655	6	10	2005	2005	Finney_2010_Microb_Ecol_60_250	Finney JC, Pettay DT, Sampayo EM, Warner ME, Oxenford HA, LaJeunesse TC (2010) The relative significance of host-habitat, depth, and geography on the ecology, endemism, and speciation of coral endosymbionts in the genus Symbiodinium. Microbial Ecology 60, 250-263.	http://www.springerlink.com/content/lw3714t60p771p17/
B	B1	ITS2	N_A	N_A	NO_Thornhill_2007_Mol_Ecol_16_5326	same as Symbiodinium pulchrorum and Symbiodinium bermudense	DGGE	same_as_AF333511	http://www.ncbi.nlm.nih.gov/nuccore/AF333511	Cnidaria	Anthozoa	Scleractinia	Faviidae	Stylophora	faveolata	Montastraea faveolata	287963	in hospite	Caribbean	Barbados	Eastern Caribbean	N_A	N_A	13.114	-59.3235	14655	10	20	2005	2005	Finney_2010_Microb_Ecol_60_250	Finney JC, Pettay DT, Sampayo EM, Warner ME, Oxenford HA, LaJeunesse TC (2010) The relative significance of host-habitat, depth, and geography on the ecology, endemism, and speciation of coral endosymbionts in the genus Symbiodinium. Microbial Ecology 60, 250-263.	http://www.springerlink.com/content/lw3714t60p771p17/
B	B1	ITS2	N_A	N_A	NO_Thornhill_2007_Mol_Ecol_16_5326	same as Symbiodinium pulchrorum and Symbiodinium bermudense	DGGE	same_as_AF333511	http://www.ncbi.nlm.nih.gov/nuccore/AF333511	Cnidaria	Anthozoa	Gorgonacea	Plexauridae	Stylophora	elongata	Muricea elongata	287559	in hospite	Caribbean	Belize	Western Caribbean	South Yucatan	Carrie Bow	16.48	-88.046	15000	6	10	2002	2003	Finney_2010_Microb_Ecol_60_250	Finney JC, Pettay DT, Sampayo EM, Warner ME, Oxenford HA, LaJeunesse TC (2010) The relative significance of host-habitat, depth, and geography on the ecology, endemism, and speciation of coral endosymbionts in the genus Symbiodinium. Microbial Ecology 60, 250-263.	http://www.springerlink.com/content/lw3714t60p771p17/
B	B1	ITS2	N_A	N_A	NO_Thornhill_2007_Mol_Ecol_16_5326	same as Symbiodinium pulchrorum and Symbiodinium bermudense	DGGE	same_as_AF333511	http://www.ncbi.nlm.nih.gov/nuccore/AF333511	Cnidaria	Anthozoa	Gorgonacea	Plexauridae	Stylophora	sp.	Muricea sp.	177745	in hospite	Caribbean	Belize	Western Caribbean	South Yucatan	Carrie Bow	16.48	-88.046	15000	6	10	2002	2003	Finney_2010_Microb_Ecol_60_250	Finney JC, Pettay DT, Sampayo EM, Warner ME, Oxenford HA, LaJeunesse TC (2010) The relative significance of host-habitat, depth, and geography on the ecology, endemism, and speciation of coral endosymbionts in the genus Symbiodinium. Microbial Ecology 60, 250-263.	http://www.springerlink.com/content/lw3714t60p771p17/
B	B1	ITS2	N_A	N_A	NO_Thornhill_2007_Mol_Ecol_16_5326	same as Symbiodinium pulchrorum and Symbiodinium bermudense	DGGE	same_as_AF333511	http://www.ncbi.nlm.nih.gov/nuccore/AF333511	Cnidaria	Anthozoa	Zoanthidea	Zoanthidae	Stylophora	sp.	Parazoanthus sp.	100793	in hospite	Caribbean	Belize	Western Caribbean	South Yucatan	Carrie Bow	16.48	-88.046	15000	10	20	2002	2003	Finney_2010_Microb_Ecol_60_250	Finney JC, Pettay DT, Sampayo EM, Warner ME, Oxenford HA, LaJeunesse TC (2010) The relative significance of host-habitat, depth, and geography on the ecology, endemism, and speciation of coral endosymbionts in the genus Symbiodinium. Microbial Ecology 60, 250-263.	http://www.springerlink.com/content/lw3714t60p771p17/
B	B1	ITS2	N_A	N_A	NO_Thornhill_2007_Mol_Ecol_16_5326	same as Symbiodinium pulchrorum and Symbiodinium bermudense	DGGE	same_as_AF333511	http://www.ncbi.nlm.nih.gov/nuccore/AF333511	Cnidaria	Anthozoa	Gorgonacea	Plexauridae	Stylophora	flexuosa	Plexaura flexuosa	367817	in hospite	Caribbean	Belize	Western Caribbean	South Yucatan	Carrie Bow	16.48	-88.046	15000	6	10	2002	2003	Finney_2010_Microb_Ecol_60_250	Finney JC, Pettay DT, Sampayo EM, Warner ME, Oxenford HA, LaJeunesse TC (2010) The relative significance of host-habitat, depth, and geography on the ecology, endemism, and speciation of coral endosymbionts in the genus Symbiodinium. Microbial Ecology 60, 250-263.	http://www.springerlink.com/content/lw3714t60p771p17/
B	B1	ITS2	N_A	N_A	NO_Thornhill_2007_Mol_Ecol_16_5326	same as Symbiodinium pulchrorum and Symbiodinium bermudense	DGGE	same_as_AF333511	http://www.ncbi.nlm.nih.gov/nuccore/AF333511	Cnidaria	Anthozoa	Scleractinia	Poritidae	Stylophora	astreoides	Porites astreoides	288889	in hospite	Caribbean	Barbados	Eastern Caribbean	N_A	N_A	13.114	-59.3235	14655	10	20	2005	2005	Finney_2010_Microb_Ecol_60_250	Finney JC, Pettay DT, Sampayo EM, Warner ME, Oxenford HA, LaJeunesse TC (2010) The relative significance of host-habitat, depth, and geography on the ecology, endemism, and speciation of coral endosymbionts in the genus Symbiodinium. Microbial Ecology 60, 250-263.	http://www.springerlink.com/content/lw3714t60p771p17/
B	B1	ITS2	N_A	N_A	NO_Thornhill_2007_Mol_Ecol_16_5326	same as Symbiodinium pulchrorum and Symbiodinium bermudense	DGGE	same_as_AF333511	http://www.ncbi.nlm.nih.gov/nuccore/AF333511	Cnidaria	Anthozoa	Scleractinia	Poritidae	Stylophora	astreoides	Porites astreoides	288889	in hospite	Caribbean	Barbados	Eastern Caribbean	N_A	N_A	13.114	-59.3235	14655	10	20	2005	2005	Finney_2010_Microb_Ecol_60_250	Finney JC, Pettay DT, Sampayo EM, Warner ME, Oxenford HA, LaJeunesse TC (2010) The relative significance of host-habitat, depth, and geography on the ecology, endemism, and speciation of coral endosymbionts in the genus Symbiodinium. Microbial Ecology 60, 250-263.	http://www.springerlink.com/content/lw3714t60p771p17/
B	B1	ITS2	N_A	N_A	NO_Thornhill_2007_Mol_Ecol_16_5326	same as Symbiodinium pulchrorum and Symbiodinium bermudense	DGGE	same_as_AF333511	http://www.ncbi.nlm.nih.gov/nuccore/AF333511	Cnidaria	Anthozoa	Scleractinia	Poritidae	Stylophora	astreoides	Porites astreoides	288889	in hospite	Caribbean	Barbados	Eastern Caribbean	N_A	N_A	13.114	-59.3235	14655	10	20	2005	2005	Finney_2010_Microb_Ecol_60_250	Finney JC, Pettay DT, Sampayo EM, Warner ME, Oxenford HA, LaJeunesse TC (2010) The relative significance of host-habitat, depth, and geography on the ecology, endemism, and speciation of coral endosymbionts in the genus Symbiodinium. Microbial Ecology 60, 250-263.	http://www.springerlink.com/content/lw3714t60p771p17/
B	B1	ITS2	N_A	N_A	NO_Thornhill_2007_Mol_Ecol_16_5326	same as Symbiodinium pulchrorum and Symbiodinium bermudense	DGGE	same_as_AF333511	http://www.ncbi.nlm.nih.gov/nuccore/AF333511	Cnidaria	Anthozoa	Scleractinia	Poritidae	Stylophora	astreoides	Porites astreoides	288889	in hospite	Caribbean	Barbados	Eastern Caribbean	N_A	N_A	13.114	-59.3235	14655	10	20	2005	2005	Finney_2010_Microb_Ecol_60_250	Finney JC, Pettay DT, Sampayo EM, Warner ME, Oxenford HA, LaJeunesse TC (2010) The relative significance of host-habitat, depth, and geography on the ecology, endemism, and speciation of coral endosymbionts in the genus Symbiodinium. Microbial Ecology 60, 250-263.	http://www.springerlink.com/content/lw3714t60p771p17/
B	B1	ITS2	N_A	N_A	NO_Thornhill_2007_Mol_Ecol_16_5326	same as Symbiodinium pulchrorum and Symbiodinium bermudense	DGGE	same_as_AF333511	http://www.ncbi.nlm.nih.gov/nuccore/AF333511	Cnidaria	Anthozoa	Scleractinia	Poritidae	Stylophora	astreoides	Porites astreoides	288889	in hospite	Caribbean	Barbados	Eastern Caribbean	N_A	N_A	13.114	-59.3235	14655	10	20	2005	2005	Finney_2010_Microb_Ecol_60_250	Finney JC, Pettay DT, Sampayo EM, Warner ME, Oxenford HA, LaJeunesse TC (2010) The relative significance of host-habitat, depth, and geography on the ecology, endemism, and speciation of coral endosymbionts in the genus Symbiodinium. Microbial Ecology 60, 250-263.	http://www.springerlink.com/content/lw3714t60p771p17/
B	B1	ITS2	N_A	N_A	NO_Thornhill_2007_Mol_Ecol_16_5326	same as Symbiodinium pulchrorum and Symbiodinium bermudense	DGGE	same_as_AF333511	http://www.ncbi.nlm.nih.gov/nuccore/AF333511	Cnidaria	Anthozoa	Gorgonacea	Plexauridae	Stylophora	sp.	Pseudoplexaura sp.	267779	in hospite	Caribbean	Barbados	Eastern Caribbean	N_A	N_A	13.114	-59.3235	14655	6	10	2005	2005	Finney_2010_Microb_Ecol_60_250	Finney JC, Pettay DT, Sampayo EM, Warner ME, Oxenford HA, LaJeunesse TC (2010) The relative significance of host-habitat, depth, and geography on the ecology, endemism, and speciation of coral endosymbionts in the genus Symbiodinium. Microbial Ecology 60, 250-263.	http://www.springerlink.com/content/lw3714t60p771p17/
B	B1	ITS2	N_A	N_A	NO_Thornhill_2007_Mol_Ecol_16_5326	same as Symbiodinium pulchrorum and Symbiodinium bermudense	DGGE	same_as_AF333511	http://www.ncbi.nlm.nih.gov/nuccore/AF333511	Cnidaria	Anthozoa	Gorgonacea	Plexauridae	Stylophora	sp.	Pseudoplexaura sp.	267779	in hospite	Caribbean	Belize	Western Caribbean	South Yucatan	Carrie Bow	16.48	-88.046	15000	6	10	2000	2003	Finney_2010_Microb_Ecol_60_250	Finney JC, Pettay DT, Sampayo EM, Warner ME, Oxenford HA, LaJeunesse TC (2010) The relative significance of host-habitat, depth, and geography on the ecology, endemism, and speciation of coral endosymbionts in the genus Symbiodinium. Microbial Ecology 60, 250-263.	http://www.springerlink.com/content/lw3714t60p771p17/
B	B1	ITS2	N_A	N_A	NO_Thornhill_2007_Mol_Ecol_16_5326	same as Symbiodinium pulchrorum and Symbiodinium bermudense	DGGE	same_as_AF333511	http://www.ncbi.nlm.nih.gov/nuccore/AF333511	Cnidaria	Anthozoa	Gorgonacea	Plexauridae	Stylophora	sp.	Pseudoplexaura sp.	267779	in hospite	Caribbean	Belize	Western Caribbean	South Yucatan	Carrie Bow	16.48	-88.046	15000	10	20	2002	2003	Finney_2010_Microb_Ecol_60_250	Finney JC, Pettay DT, Sampayo EM, Warner ME, Oxenford HA, LaJeunesse TC (2010) The relative significance of host-habitat, depth, and geography on the ecology, endemism, and speciation of coral endosymbionts in the genus Symbiodinium. Microbial Ecology 60, 250-263.	http://www.springerlink.com/content/lw3714t60p771p17/
B	B1	ITS2	N_A	N_A	NO_Thornhill_2007_Mol_Ecol_16_5326	same as Symbiodinium pulchrorum and Symbiodinium bermudense	DGGE	same_as_AF333511	http://www.ncbi.nlm.nih.gov/nuccore/AF333511	Cnidaria	Anthozoa	Gorgonacea	Gorgoniidae	Stylophora	americana	Pseudopterogorgia americana	290890	in hospite	Caribbean	Barbados	Eastern Caribbean	N_A	N_A	13.114	-59.3235	14655	1	5	2005	2005	Finney_2010_Microb_Ecol_60_250	Finney JC, Pettay DT, Sampayo EM, Warner ME, Oxenford HA, LaJeunesse TC (2010) The relative significance of host-habitat, depth, and geography on the ecology, endemism, and speciation of coral endosymbionts in the genus Symbiodinium. Microbial Ecology 60, 250-263.	http://www.springerlink.com/content/lw3714t60p771p17/
B	B1	ITS2	N_A	N_A	NO_Thornhill_2007_Mol_Ecol_16_5326	same as Symbiodinium pulchrorum and Symbiodinium bermudense	DGGE	same_as_AF333511	http://www.ncbi.nlm.nih.gov/nuccore/AF333511	Cnidaria	Anthozoa	Gorgonacea	Gorgoniidae	Stylophora	americana	Pseudopterogorgia americana	290890	in hospite	Caribbean	Barbados	Eastern Caribbean	N_A	N_A	13.114	-59.3235	14655	6	10	2005	2005	Finney_2010_Microb_Ecol_60_250	Finney JC, Pettay DT, Sampayo EM, Warner ME, Oxenford HA, LaJeunesse TC (2010) The relative significance of host-habitat, depth, and geography on the ecology, endemism, and speciation of coral endosymbionts in the genus Symbiodinium. Microbial Ecology 60, 250-263.	http://www.springerlink.com/content/lw3714t60p771p17/
B	B1	ITS2	N_A	N_A	NO_Thornhill_2007_Mol_Ecol_16_5326	same as Symbiodinium pulchrorum and Symbiodinium bermudense	DGGE	same_as_AF333511	http://www.ncbi.nlm.nih.gov/nuccore/AF333511	Cnidaria	Anthozoa	Gorgonacea	Gorgoniidae	Stylophora	americana	Pseudopterogorgia americana	290890	in hospite	Caribbean	Barbados	Eastern Caribbean	N_A	N_A	13.114	-59.3235	14655	10	20	2005	2005	Finney_2010_Microb_Ecol_60_250	Finney JC, Pettay DT, Sampayo EM, Warner ME, Oxenford HA, LaJeunesse TC (2010) The relative significance of host-habitat, depth, and geography on the ecology, endemism, and speciation of coral endosymbionts in the genus Symbiodinium. Microbial Ecology 60, 250-263.	http://www.springerlink.com/content/lw3714t60p771p17/
B	B1	ITS2	N_A	N_A	NO_Thornhill_2007_Mol_Ecol_16_5326	same as Symbiodinium pulchrorum and Symbiodinium bermudense	DGGE	same_as_AF333511	http://www.ncbi.nlm.nih.gov/nuccore/AF333511	Cnidaria	Anthozoa	Gorgonacea	Gorgoniidae	Stylophora	bipinnata	Pseudopterogorgia bipinnata	290893	in hospite	Caribbean	Belize	Western Caribbean	South Yucatan	Carrie Bow	16.48	-88.046	15000	6	10	2002	2003	Finney_2010_Microb_Ecol_60_250	Finney JC, Pettay DT, Sampayo EM, Warner ME, Oxenford HA, LaJeunesse TC (2010) The relative significance of host-habitat, depth, and geography on the ecology, endemism, and speciation of coral endosymbionts in the genus Symbiodinium. Microbial Ecology 60, 250-263.	http://www.springerlink.com/content/lw3714t60p771p17/
B	B1	ITS2	N_A	N_A	NO_Thornhill_2007_Mol_Ecol_16_5326	same as Symbiodinium pulchrorum and Symbiodinium bermudense	DGGE	same_as_AF333511	http://www.ncbi.nlm.nih.gov/nuccore/AF333511	Cnidaria	Anthozoa	Gorgonacea	Gorgoniidae	Stylophora	bipinnata	Pseudopterogorgia bipinnata	290893	in hospite	Caribbean	Belize	Western Caribbean	South Yucatan	Carrie Bow	16.48	-88.046	15000	10	20	2002	2003	Finney_2010_Microb_Ecol_60_250	Finney JC, Pettay DT, Sampayo EM, Warner ME, Oxenford HA, LaJeunesse TC (2010) The relative significance of host-habitat, depth, and geography on the ecology, endemism, and speciation of coral endosymbionts in the genus Symbiodinium. Microbial Ecology 60, 250-263.	http://www.springerlink.com/content/lw3714t60p771p17/
B	B1	ITS2	N_A	N_A	NO_Thornhill_2007_Mol_Ecol_16_5326	same as Symbiodinium pulchrorum and Symbiodinium bermudense	DGGE	same_as_AF333511	http://www.ncbi.nlm.nih.gov/nuccore/AF333511	Cnidaria	Anthozoa	Gorgonacea	Gorgoniidae	Stylophora	sp.	Pseudopterogorgia sp.	267781	in hospite	Caribbean	Barbados	Eastern Caribbean	N_A	N_A	13.114	-59.3235	14655	6	10	2005	2005	Finney_2010_Microb_Ecol_60_250	Finney JC, Pettay DT, Sampayo EM, Warner ME, Oxenford HA, LaJeunesse TC (2010) The relative significance of host-habitat, depth, and geography on the ecology, endemism, and speciation of coral endosymbionts in the genus Symbiodinium. Microbial Ecology 60, 250-263.	http://www.springerlink.com/content/lw3714t60p771p17/
B	B1	ITS2	N_A	N_A	NO_Thornhill_2007_Mol_Ecol_16_5326	same as Symbiodinium pulchrorum and Symbiodinium bermudense	DGGE	same_as_AF333511	http://www.ncbi.nlm.nih.gov/nuccore/AF333511	Cnidaria	Anthozoa	Gorgonacea	Gorgoniidae	Stylophora	sp.	Pseudopterogorgia sp.	267781	in hospite	Caribbean	Barbados	Eastern Caribbean	N_A	N_A	13.114	-59.3235	14655	10	20	2005	2005	Finney_2010_Microb_Ecol_60_250	Finney JC, Pettay DT, Sampayo EM, Warner ME, Oxenford HA, LaJeunesse TC (2010) The relative significance of host-habitat, depth, and geography on the ecology, endemism, and speciation of coral endosymbionts in the genus Symbiodinium. Microbial Ecology 60, 250-263.	http://www.springerlink.com/content/lw3714t60p771p17/
B	B1	ITS2	N_A	N_A	NO_Thornhill_2007_Mol_Ecol_16_5326	same as Symbiodinium pulchrorum and Symbiodinium bermudense	DGGE	same_as_AF333511	http://www.ncbi.nlm.nih.gov/nuccore/AF333511	Cnidaria	Anthozoa	Gorgonacea	Gorgoniidae	Stylophora	citrina	Pterogorgia citrina	290925	in hospite	Caribbean	Barbados	Eastern Caribbean	N_A	N_A	13.114	-59.3235	14655	10	20	2005	2005	Finney_2010_Microb_Ecol_60_250	Finney JC, Pettay DT, Sampayo EM, Warner ME, Oxenford HA, LaJeunesse TC (2010) The relative significance of host-habitat, depth, and geography on the ecology, endemism, and speciation of coral endosymbionts in the genus Symbiodinium. Microbial Ecology 60, 250-263.	http://www.springerlink.com/content/lw3714t60p771p17/
B	B1	ITS2	N_A	N_A	NO_Thornhill_2007_Mol_Ecol_16_5326	same as Symbiodinium pulchrorum and Symbiodinium bermudense	DGGE	same_as_AF333511	http://www.ncbi.nlm.nih.gov/nuccore/AF333511	Cnidaria	Anthozoa	Gorgonacea	Gorgoniidae	Stylophora	citrina	Pterogorgia citrina	290925	in hospite	Caribbean	Belize	Western Caribbean	South Yucatan	Carrie Bow	16.48	-88.046	15000	6	10	2002	2003	Finney_2010_Microb_Ecol_60_250	Finney JC, Pettay DT, Sampayo EM, Warner ME, Oxenford HA, LaJeunesse TC (2010) The relative significance of host-habitat, depth, and geography on the ecology, endemism, and speciation of coral endosymbionts in the genus Symbiodinium. Microbial Ecology 60, 250-263.	http://www.springerlink.com/content/lw3714t60p771p17/
B	B1	ITS2	N_A	N_A	NO_Thornhill_2007_Mol_Ecol_16_5326	same as Symbiodinium pulchrorum and Symbiodinium bermudense	DGGE	same_as_AF333511	http://www.ncbi.nlm.nih.gov/nuccore/AF333511	Cnidaria	Anthozoa	Gorgonacea	Gorgoniidae	Stylophora	guadalupensis	Pterogorgia guadalupensis	290927	in hospite	Caribbean	Belize	Western Caribbean	South Yucatan	Carrie Bow	16.48	-88.046	15000	6	10	2002	2003	Finney_2010_Microb_Ecol_60_250	Finney JC, Pettay DT, Sampayo EM, Warner ME, Oxenford HA, LaJeunesse TC (2010) The relative significance of host-habitat, depth, and geography on the ecology, endemism, and speciation of coral endosymbionts in the genus Symbiodinium. Microbial Ecology 60, 250-263.	http://www.springerlink.com/content/lw3714t60p771p17/
B	B1	ITS2	N_A	N_A	NO_Thornhill_2007_Mol_Ecol_16_5326	same as Symbiodinium pulchrorum and Symbiodinium bermudense	DGGE	same_as_AF333511	http://www.ncbi.nlm.nih.gov/nuccore/AF333511	Cnidaria	Anthozoa	Scleractinia	Siderastreidae	Stylophora	radians	Siderastrea radians	207517	in hospite	Caribbean	Barbados	Eastern Caribbean	N_A	N_A	13.114	-59.3235	14655	10	20	2005	2005	Finney_2010_Microb_Ecol_60_250	Finney JC, Pettay DT, Sampayo EM, Warner ME, Oxenford HA, LaJeunesse TC (2010) The relative significance of host-habitat, depth, and geography on the ecology, endemism, and speciation of coral endosymbionts in the genus Symbiodinium. Microbial Ecology 60, 250-263.	http://www.springerlink.com/content/lw3714t60p771p17/
B	B1	ITS2	N_A	N_A	NO_Thornhill_2007_Mol_Ecol_16_5326	same as Symbiodinium pulchrorum and Symbiodinium bermudense	DGGE	same_as_AF333511	http://www.ncbi.nlm.nih.gov/nuccore/AF333511	Cnidaria	Anthozoa	Actiniaria	Stichodactylidae	Stylophora	helianthus	Stichodactyla helianthus	291135	in hospite	Caribbean	Barbados	Eastern Caribbean	N_A	N_A	13.114	-59.3235	14655	1	5	2005	2005	Finney_2010_Microb_Ecol_60_250	Finney JC, Pettay DT, Sampayo EM, Warner ME, Oxenford HA, LaJeunesse TC (2010) The relative significance of host-habitat, depth, and geography on the ecology, endemism, and speciation of coral endosymbionts in the genus Symbiodinium. Microbial Ecology 60, 250-263.	http://www.springerlink.com/content/lw3714t60p771p17/
B	B1	ITS2	N_A	N_A	NO_Thornhill_2007_Mol_Ecol_16_5326	same as Symbiodinium pulchrorum and Symbiodinium bermudense	DGGE	same_as_AF333511	http://www.ncbi.nlm.nih.gov/nuccore/AF333511	Cnidaria	Anthozoa	Alcyonacea	Nephtheidae	Stylophora	sp.	Nephthea sp.	205891	in hospite	Pacific	Australia	Great Barrier Reef	N_A	N_A	-18.5365	146.85	65000	2	6	1998	1998	Goulet_2008_Mar_Biol_154_795	Goulet TL, LaJeunesse TC, Fabricius KE (2008) Symbiont specificity and bleaching susceptibility among soft corals in the 1998 Great Barrier Reef mass coral bleaching event. Marine Biology 154, 795-804.	http://www.springerlink.com/content/r2021lv5146th156/
B	B1	ITS2	N_A	N_A	NO_Thornhill_2007_Mol_Ecol_16_5326	same as Symbiodinium pulchrorum and Symbiodinium bermudense	DGGE	same_as_AF333511	http://www.ncbi.nlm.nih.gov/nuccore/AF333511	Cnidaria	Anthozoa	Scleractinia	Faviidae	Stylophora	faveolata	Montastraea faveolata	287963	in hospite	Caribbean	Belize	Western Caribbean	South Yucatan	Carrie Bow	16.48	-88.046	15000	2	2	N_A	N_A	Kemp_2008_Coral_Reefs_27_289	Kemp DW, Fitt WK, Schmidt GW (2008) A microsampling method for genotyping coral symbionts. Coral Reefs 27, 289-293.	http://www.springerlink.com/content/x7205145718h2322/
B	B1	ITS2	N_A	N_A	NO_Thornhill_2007_Mol_Ecol_16_5326	same as Symbiodinium pulchrorum and Symbiodinium bermudense	DGGE	same_as_AF333511	http://www.ncbi.nlm.nih.gov/nuccore/AF333511	Cnidaria	Anthozoa	Actiniaria	Aiptasiidae	Stylophora	pallida	Aiptasia pallida	283486	culture	Caribbean	United States	Florida	N_A	N_A	27.5	-81.5	750000	N_A	N_A	N_A	N_A	LaJeunesse_2001_J_Phycology_37_866	LaJeunesse T (2001) Investigating the biodiversity, ecology, and phylogeny of endosymbiotic dinoflagellates in the genus Symbiodinium using the ITS region: in search of a "species" level marker. Journal of Phycology 37, 866-880.	http://www3.interscience.wiley.com/journal/118994400/abstract
B	B1	ITS2	N_A	N_A	NO_Thornhill_2007_Mol_Ecol_16_5326	same as Symbiodinium pulchrorum and Symbiodinium bermudense	DGGE	same_as_AF333511	http://www.ncbi.nlm.nih.gov/nuccore/AF333511	Cnidaria	Anthozoa	Actiniaria	Aiptasiidae	Stylophora	tagetes	Aiptasia tagetes	283490	culture	Caribbean	United States	Puerto Rico	N_A	N_A	18.2247	-66.4922	125000	N_A	N_A	N_A	N_A	LaJeunesse_2001_J_Phycology_37_866	LaJeunesse T (2001) Investigating the biodiversity, ecology, and phylogeny of endosymbiotic dinoflagellates in the genus Symbiodinium using the ITS region: in search of a "species" level marker. Journal of Phycology 37, 866-880.	http://www3.interscience.wiley.com/journal/118994400/abstract
B	B1	ITS2	N_A	N_A	NO_Thornhill_2007_Mol_Ecol_16_5326	Symbiodinium bermudense same as Symbiodinium pulchrorum	DGGE	same_as_AF333511	http://www.ncbi.nlm.nih.gov/nuccore/AF333511	Cnidaria	Anthozoa	Actiniaria	Aiptasiidae	Stylophora	tagetes	Aiptasia tagetes	283490	culture	Atlantic	United Kingdom	Bermuda	N_A	N_A	32.3687	-64.7898	17500	N_A	N_A	N_A	N_A	LaJeunesse_2001_J_Phycology_37_866	LaJeunesse T (2001) Investigating the biodiversity, ecology, and phylogeny of endosymbiotic dinoflagellates in the genus Symbiodinium using the ITS region: in search of a "species" level marker. Journal of Phycology 37, 866-880.	http://www3.interscience.wiley.com/journal/118994400/abstract
B	B1	ITS2	N_A	N_A	NO_Thornhill_2007_Mol_Ecol_16_5326	same as Symbiodinium pulchrorum and Symbiodinium bermudense	DGGE	same_as_AF333511	http://www.ncbi.nlm.nih.gov/nuccore/AF333511	Cnidaria	Scyphozoa	Rhizostomeae	Cassiopeidae	Stylophora	xamachana	Cassiopea xamachana	287172	culture	Caribbean	Jamaica	N_A	N_A	N_A	18.1327	-77.2959	125000	N_A	N_A	N_A	N_A	LaJeunesse_2001_J_Phycology_37_866	LaJeunesse T (2001) Investigating the biodiversity, ecology, and phylogeny of endosymbiotic dinoflagellates in the genus Symbiodinium using the ITS region: in search of a "species" level marker. Journal of Phycology 37, 866-880.	http://www3.interscience.wiley.com/journal/118994400/abstract
B	B1	ITS2	N_A	N_A	NO_Thornhill_2007_Mol_Ecol_16_5326	same as Symbiodinium pulchrorum and Symbiodinium bermudense	DGGE	same_as_AF333511	http://www.ncbi.nlm.nih.gov/nuccore/AF333511	Cnidaria	Hydrozoa	Leptothecata	Plumulariidae	Stylophora	sp.	Corbulifera sp.	1613	culture	Pacific	Palau	N_A	N_A	N_A	7.5	134.5	85000	N_A	N_A	N_A	N_A	LaJeunesse_2001_J_Phycology_37_866	LaJeunesse T (2001) Investigating the biodiversity, ecology, and phylogeny of endosymbiotic dinoflagellates in the genus Symbiodinium using the ITS region: in search of a "species" level marker. Journal of Phycology 37, 866-880.	http://www3.interscience.wiley.com/journal/118994400/abstract
B	B1	ITS2	N_A	N_A	NO_Thornhill_2007_Mol_Ecol_16_5326	same as Symbiodinium pulchrorum and Symbiodinium bermudense	DGGE	same_as_AF333511	http://www.ncbi.nlm.nih.gov/nuccore/AF333511	Cnidaria	Anthozoa	Actiniaria	Aliciidae	Stylophora	danae	Lebrunia danae	290278	culture	Caribbean	Jamaica	N_A	N_A	N_A	18.1327	-77.2959	125000	N_A	N_A	N_A	N_A	LaJeunesse_2001_J_Phycology_37_866	LaJeunesse T (2001) Investigating the biodiversity, ecology, and phylogeny of endosymbiotic dinoflagellates in the genus Symbiodinium using the ITS region: in search of a "species" level marker. Journal of Phycology 37, 866-880.	http://www3.interscience.wiley.com/journal/118994400/abstract
B	B1	ITS2	N_A	N_A	NO_Thornhill_2007_Mol_Ecol_16_5326	same as Symbiodinium pulchrorum and Symbiodinium bermudense	DGGE	same_as_AF333511	http://www.ncbi.nlm.nih.gov/nuccore/AF333511	Cnidaria	Anthozoa	Scleractinia	Oculinidae	Stylophora	diffusa	Oculina diffusa	287097	culture	Atlantic	United Kingdom	Bermuda	N_A	N_A	32.3687	-64.7898	17500	N_A	N_A	N_A	N_A	LaJeunesse_2001_J_Phycology_37_866	LaJeunesse T (2001) Investigating the biodiversity, ecology, and phylogeny of endosymbiotic dinoflagellates in the genus Symbiodinium using the ITS region: in search of a "species" level marker. Journal of Phycology 37, 866-880.	http://www3.interscience.wiley.com/journal/118994400/abstract
B	B1	ITS2	N_A	N_A	NO_Thornhill_2007_Mol_Ecol_16_5326	same as Symbiodinium pulchrorum and Symbiodinium bermudense	DGGE	same_as_AF333511	http://www.ncbi.nlm.nih.gov/nuccore/AF333511	Cnidaria	Anthozoa	Scleractinia	Pocilloporidae	Stylophora	damicornis	Pocillopora damicornis	206953	culture	Pacific	United States	Hawaiian Islands	N_A	N_A	24	-167	1400000	N_A	N_A	N_A	N_A	LaJeunesse_2001_J_Phycology_37_866	LaJeunesse T (2001) Investigating the biodiversity, ecology, and phylogeny of endosymbiotic dinoflagellates in the genus Symbiodinium using the ITS region: in search of a "species" level marker. Journal of Phycology 37, 866-880.	http://www3.interscience.wiley.com/journal/118994400/abstract
B	B1	ITS2	N_A	N_A	NO_Thornhill_2007_Mol_Ecol_16_5326	same as Symbiodinium pulchrorum and Symbiodinium bermudense	DGGE	same_as_AF333511	http://www.ncbi.nlm.nih.gov/nuccore/AF333511	Cnidaria	Anthozoa	Gorgonacea	Gorgoniidae	Stylophora	bipinnata	Pseudopterogorgia bipinnata	290893	culture	Caribbean	Jamaica	N_A	N_A	N_A	18.1327	-77.2959	125000	N_A	N_A	N_A	N_A	LaJeunesse_2001_J_Phycology_37_866	LaJeunesse T (2001) Investigating the biodiversity, ecology, and phylogeny of endosymbiotic dinoflagellates in the genus Symbiodinium using the ITS region: in search of a "species" level marker. Journal of Phycology 37, 866-880.	http://www3.interscience.wiley.com/journal/118994400/abstract
B	B1	ITS2	N_A	N_A	NO_Thornhill_2007_Mol_Ecol_16_5326	same as Symbiodinium pulchrorum and Symbiodinium bermudense	DGGE	same_as_AF333511	http://www.ncbi.nlm.nih.gov/nuccore/AF333511	Cnidaria	Anthozoa	Actiniaria	Aurelianidae	Stylophora	elegans	Actinoporus elegans	289350	in hospite	Caribbean	Mexico	Quintana Roo	Puerto Morelos	N_A	20.5	-86.52	4000	2	2	1998	1999	LaJeunesse_2002_Mar_Biol_141_387	LaJeunesse T (2002) Diversity and community structure of symbiotic dinoflagellates from Caribbean coral reefs. Marine Biology 141, 387-400.	http://www.springerlink.com/content/4magydv1cmrgn7kr/?p=57ad39a7eb934febb450a37537b61884&pi=18
B	B1	ITS2	N_A	N_A	NO_Thornhill_2007_Mol_Ecol_16_5326	same as Symbiodinium pulchrorum and Symbiodinium bermudense	DGGE	same_as_AF333511	http://www.ncbi.nlm.nih.gov/nuccore/AF333511	Cnidaria	Anthozoa	Scleractinia	Caryophylliidae	Stylophora	arbuscula	Cladocora arbuscula	286778	in hospite	Caribbean	Mexico	Quintana Roo	Puerto Morelos	N_A	20.5	-86.52	4000	2	2	1998	1999	LaJeunesse_2002_Mar_Biol_141_387	LaJeunesse T (2002) Diversity and community structure of symbiotic dinoflagellates from Caribbean coral reefs. Marine Biology 141, 387-400.	http://www.springerlink.com/content/4magydv1cmrgn7kr/?p=57ad39a7eb934febb450a37537b61884&pi=18
B	B1	ITS2	N_A	N_A	NO_Thornhill_2007_Mol_Ecol_16_5326	same as Symbiodinium pulchrorum and Symbiodinium bermudense	DGGE	same_as_AF333511	http://www.ncbi.nlm.nih.gov/nuccore/AF333511	Cnidaria	Anthozoa	Scleractinia	Meandrinidae	Stylophora	cylindrus	Dendrogyra cylindrus	418865	in hospite	Caribbean	Mexico	Quintana Roo	Puerto Morelos	N_A	20.5	-86.52	4000	4	4	1998	1999	LaJeunesse_2002_Mar_Biol_141_387	LaJeunesse T (2002) Diversity and community structure of symbiotic dinoflagellates from Caribbean coral reefs. Marine Biology 141, 387-400.	http://www.springerlink.com/content/4magydv1cmrgn7kr/?p=57ad39a7eb934febb450a37537b61884&pi=18
B	B1	ITS2	N_A	N_A	NO_Thornhill_2007_Mol_Ecol_16_5326	same as Symbiodinium pulchrorum and Symbiodinium bermudense	DGGE	same_as_AF333511	http://www.ncbi.nlm.nih.gov/nuccore/AF333511	Cnidaria	Anthozoa	Scleractinia	Meandrinidae	Stylophora	stokesi	Dichocoenia stokesi	289807	in hospite	Caribbean	Mexico	Quintana Roo	Puerto Morelos	N_A	20.5	-86.52	4000	2.5	2.5	1998	1999	LaJeunesse_2002_Mar_Biol_141_387	LaJeunesse T (2002) Diversity and community structure of symbiotic dinoflagellates from Caribbean coral reefs. Marine Biology 141, 387-400.	http://www.springerlink.com/content/4magydv1cmrgn7kr/?p=57ad39a7eb934febb450a37537b61884&pi=18
B	B1	ITS2	N_A	N_A	NO_Thornhill_2007_Mol_Ecol_16_5326	same as Symbiodinium pulchrorum and Symbiodinium bermudense	DGGE	same_as_AF333511	http://www.ncbi.nlm.nih.gov/nuccore/AF333511	Cnidaria	Anthozoa	Scleractinia	Faviidae	Stylophora	clivosa	Diploria clivosa	289825	in hospite	Caribbean	Mexico	Quintana Roo	Puerto Morelos	N_A	20.5	-86.52	4000	2.5	2.5	1998	1999	LaJeunesse_2002_Mar_Biol_141_387	LaJeunesse T (2002) Diversity and community structure of symbiotic dinoflagellates from Caribbean coral reefs. Marine Biology 141, 387-400.	http://www.springerlink.com/content/4magydv1cmrgn7kr/?p=57ad39a7eb934febb450a37537b61884&pi=18
B	B1	ITS2	N_A	N_A	NO_Thornhill_2007_Mol_Ecol_16_5326	same as Symbiodinium pulchrorum and Symbiodinium bermudense	DGGE	same_as_AF333511	http://www.ncbi.nlm.nih.gov/nuccore/AF333511	Cnidaria	Anthozoa	Scleractinia	Faviidae	Stylophora	labyrinthiformis	Diploria labyrinthiformis	289826	in hospite	Caribbean	Mexico	Quintana Roo	Puerto Morelos	N_A	20.5	-86.52	4000	12	12	1998	1999	LaJeunesse_2002_Mar_Biol_141_387	LaJeunesse T (2002) Diversity and community structure of symbiotic dinoflagellates from Caribbean coral reefs. Marine Biology 141, 387-400.	http://www.springerlink.com/content/4magydv1cmrgn7kr/?p=57ad39a7eb934febb450a37537b61884&pi=18
B	B1	ITS2	N_A	N_A	NO_Thornhill_2007_Mol_Ecol_16_5326	same as Symbiodinium pulchrorum and Symbiodinium bermudense	DGGE	same_as_AF333511	http://www.ncbi.nlm.nih.gov/nuccore/AF333511	Cnidaria	Anthozoa	Scleractinia	Faviidae	Stylophora	strigosa	Diploria strigosa	289827	in hospite	Caribbean	Mexico	Quintana Roo	Puerto Morelos	N_A	20.5	-86.52	4000	2.5	2.5	1998	1999	LaJeunesse_2002_Mar_Biol_141_387	LaJeunesse T (2002) Diversity and community structure of symbiotic dinoflagellates from Caribbean coral reefs. Marine Biology 141, 387-400.	http://www.springerlink.com/content/4magydv1cmrgn7kr/?p=57ad39a7eb934febb450a37537b61884&pi=18
B	B1	ITS2	N_A	N_A	NO_Thornhill_2007_Mol_Ecol_16_5326	same as Symbiodinium pulchrorum and Symbiodinium bermudense	DGGE	same_as_AF333511	http://www.ncbi.nlm.nih.gov/nuccore/AF333511	Cnidaria	Anthozoa	Gorgonacea	Plexauridae	Stylophora	ciavigera	Eunicea ciavigera	283238	in hospite	Caribbean	Mexico	Quintana Roo	Puerto Morelos	N_A	20.5	-86.52	4000	15	15	1998	1999	LaJeunesse_2002_Mar_Biol_141_387	LaJeunesse T (2002) Diversity and community structure of symbiotic dinoflagellates from Caribbean coral reefs. Marine Biology 141, 387-400.	http://www.springerlink.com/content/4magydv1cmrgn7kr/?p=57ad39a7eb934febb450a37537b61884&pi=18
B	B1	ITS2	N_A	N_A	NO_Thornhill_2007_Mol_Ecol_16_5326	same as Symbiodinium pulchrorum and Symbiodinium bermudense	DGGE	same_as_AF333511	http://www.ncbi.nlm.nih.gov/nuccore/AF333511	Cnidaria	Anthozoa	Gorgonacea	Plexauridae	Stylophora	laciniata	Eunicea laciniata	283250	in hospite	Caribbean	Mexico	Quintana Roo	Puerto Morelos	N_A	20.5	-86.52	4000	2.5	2.5	1998	1999	LaJeunesse_2002_Mar_Biol_141_387	LaJeunesse T (2002) Diversity and community structure of symbiotic dinoflagellates from Caribbean coral reefs. Marine Biology 141, 387-400.	http://www.springerlink.com/content/4magydv1cmrgn7kr/?p=57ad39a7eb934febb450a37537b61884&pi=18
B	B1	ITS2	N_A	N_A	NO_Thornhill_2007_Mol_Ecol_16_5326	same as Symbiodinium pulchrorum and Symbiodinium bermudense	DGGE	same_as_AF333511	http://www.ncbi.nlm.nih.gov/nuccore/AF333511	Cnidaria	Anthozoa	Gorgonacea	Plexauridae	Stylophora	mammosa	Eunicea mammosa	283254	in hospite	Caribbean	Mexico	Quintana Roo	Puerto Morelos	N_A	20.5	-86.52	4000	4	4	1998	1999	LaJeunesse_2002_Mar_Biol_141_387	LaJeunesse T (2002) Diversity and community structure of symbiotic dinoflagellates from Caribbean coral reefs. Marine Biology 141, 387-400.	http://www.springerlink.com/content/4magydv1cmrgn7kr/?p=57ad39a7eb934febb450a37537b61884&pi=18
B	B1	ITS2	N_A	N_A	NO_Thornhill_2007_Mol_Ecol_16_5326	same as Symbiodinium pulchrorum and Symbiodinium bermudense	DGGE	same_as_AF333511	http://www.ncbi.nlm.nih.gov/nuccore/AF333511	Cnidaria	Anthozoa	Gorgonacea	Plexauridae	Stylophora	mammosa	Eunicea mammosa	283254	in hospite	Caribbean	Bahamas	Exuma Islands	Lee Stocking Island	N_A	23.7673	-76.0946	3000	4	4	1998	1999	LaJeunesse_2002_Mar_Biol_141_387	LaJeunesse T (2002) Diversity and community structure of symbiotic dinoflagellates from Caribbean coral reefs. Marine Biology 141, 387-400.	http://www.springerlink.com/content/4magydv1cmrgn7kr/?p=57ad39a7eb934febb450a37537b61884&pi=18
B	B1	ITS2	N_A	N_A	NO_Thornhill_2007_Mol_Ecol_16_5326	same as Symbiodinium pulchrorum and Symbiodinium bermudense	DGGE	same_as_AF333511	http://www.ncbi.nlm.nih.gov/nuccore/AF333511	Cnidaria	Anthozoa	Gorgonacea	Plexauridae	Stylophora	tourneforti	Eunicea tourneforti	283263	in hospite	Caribbean	Mexico	Quintana Roo	Puerto Morelos	N_A	20.5	-86.52	4000	12	12	1998	1999	LaJeunesse_2002_Mar_Biol_141_387	LaJeunesse T (2002) Diversity and community structure of symbiotic dinoflagellates from Caribbean coral reefs. Marine Biology 141, 387-400.	http://www.springerlink.com/content/4magydv1cmrgn7kr/?p=57ad39a7eb934febb450a37537b61884&pi=18
B	B1	ITS2	N_A	N_A	NO_Thornhill_2007_Mol_Ecol_16_5326	same as Symbiodinium pulchrorum and Symbiodinium bermudense	DGGE	same_as_AF333511	http://www.ncbi.nlm.nih.gov/nuccore/AF333511	Cnidaria	Anthozoa	Scleractinia	Meandrinidae	Stylophora	fastigiata	Eusmilia fastigiata	289939	in hospite	Caribbean	Mexico	Quintana Roo	Puerto Morelos	N_A	20.5	-86.52	4000	4	4	1998	1999	LaJeunesse_2002_Mar_Biol_141_387	LaJeunesse T (2002) Diversity and community structure of symbiotic dinoflagellates from Caribbean coral reefs. Marine Biology 141, 387-400.	http://www.springerlink.com/content/4magydv1cmrgn7kr/?p=57ad39a7eb934febb450a37537b61884&pi=18
B	B1	ITS2	N_A	N_A	NO_Thornhill_2007_Mol_Ecol_16_5326	same as Symbiodinium pulchrorum and Symbiodinium bermudense	DGGE	same_as_AF333511	http://www.ncbi.nlm.nih.gov/nuccore/AF333511	Cnidaria	Anthozoa	Scleractinia	Meandrinidae	Stylophora	fastigiata	Eusmilia fastigiata	289939	in hospite	Caribbean	Mexico	Quintana Roo	Puerto Morelos	N_A	20.5	-86.52	4000	12	12	1998	1999	LaJeunesse_2002_Mar_Biol_141_387	LaJeunesse T (2002) Diversity and community structure of symbiotic dinoflagellates from Caribbean coral reefs. Marine Biology 141, 387-400.	http://www.springerlink.com/content/4magydv1cmrgn7kr/?p=57ad39a7eb934febb450a37537b61884&pi=18
B	B1	ITS2	N_A	N_A	NO_Thornhill_2007_Mol_Ecol_16_5326	same as Symbiodinium pulchrorum and Symbiodinium bermudense	DGGE	same_as_AF333511	http://www.ncbi.nlm.nih.gov/nuccore/AF333511	Cnidaria	Anthozoa	Scleractinia	Meandrinidae	Stylophora	fastigiata	Eusmilia fastigiata	289939	in hospite	Caribbean	Bahamas	Exuma Islands	Lee Stocking Island	N_A	23.7673	-76.0946	3000	4	4	1998	1999	LaJeunesse_2002_Mar_Biol_141_387	LaJeunesse T (2002) Diversity and community structure of symbiotic dinoflagellates from Caribbean coral reefs. Marine Biology 141, 387-400.	http://www.springerlink.com/content/4magydv1cmrgn7kr/?p=57ad39a7eb934febb450a37537b61884&pi=18
B	B1	ITS2	N_A	N_A	NO_Thornhill_2007_Mol_Ecol_16_5326	same as Symbiodinium pulchrorum and Symbiodinium bermudense	DGGE	same_as_AF333511	http://www.ncbi.nlm.nih.gov/nuccore/AF333511	Cnidaria	Anthozoa	Scleractinia	Faviidae	Stylophora	fragum	Favia fragum	207432	in hospite	Caribbean	Mexico	Quintana Roo	Puerto Morelos	N_A	20.5	-86.52	4000	1.5	1.5	1998	1999	LaJeunesse_2002_Mar_Biol_141_387	LaJeunesse T (2002) Diversity and community structure of symbiotic dinoflagellates from Caribbean coral reefs. Marine Biology 141, 387-400.	http://www.springerlink.com/content/4magydv1cmrgn7kr/?p=57ad39a7eb934febb450a37537b61884&pi=18
B	B1	ITS2	N_A	N_A	NO_Thornhill_2007_Mol_Ecol_16_5326	same as Symbiodinium pulchrorum and Symbiodinium bermudense	DGGE	same_as_AF333511	http://www.ncbi.nlm.nih.gov/nuccore/AF333511	Cnidaria	Anthozoa	Gorgonacea	Gorgoniidae	Stylophora	flabellum	Gorgonia flabellum	290029	in hospite	Caribbean	Mexico	Quintana Roo	Puerto Morelos	N_A	20.5	-86.52	4000	4.5	4.5	1998	1999	LaJeunesse_2002_Mar_Biol_141_387	LaJeunesse T (2002) Diversity and community structure of symbiotic dinoflagellates from Caribbean coral reefs. Marine Biology 141, 387-400.	http://www.springerlink.com/content/4magydv1cmrgn7kr/?p=57ad39a7eb934febb450a37537b61884&pi=18
B	B1	ITS2	N_A	N_A	NO_Thornhill_2007_Mol_Ecol_16_5326	same as Symbiodinium pulchrorum and Symbiodinium bermudense	DGGE	same_as_AF333511	http://www.ncbi.nlm.nih.gov/nuccore/AF333511	Cnidaria	Anthozoa	Gorgonacea	Gorgoniidae	Stylophora	mariae	Gorgonia mariae	290032	in hospite	Caribbean	Mexico	Quintana Roo	Puerto Morelos	N_A	20.5	-86.52	4000	4	4	1998	1999	LaJeunesse_2002_Mar_Biol_141_387	LaJeunesse T (2002) Diversity and community structure of symbiotic dinoflagellates from Caribbean coral reefs. Marine Biology 141, 387-400.	http://www.springerlink.com/content/4magydv1cmrgn7kr/?p=57ad39a7eb934febb450a37537b61884&pi=18
B	B1	ITS2	N_A	N_A	NO_Thornhill_2007_Mol_Ecol_16_5326	same as Symbiodinium pulchrorum and Symbiodinium bermudense	DGGE	same_as_AF333511	http://www.ncbi.nlm.nih.gov/nuccore/AF333511	Cnidaria	Anthozoa	Gorgonacea	Gorgoniidae	Stylophora	mariae	Gorgonia mariae	290032	in hospite	Caribbean	Bahamas	Exuma Islands	Lee Stocking Island	N_A	23.7673	-76.0946	3000	12	12	1998	1999	LaJeunesse_2002_Mar_Biol_141_387	LaJeunesse T (2002) Diversity and community structure of symbiotic dinoflagellates from Caribbean coral reefs. Marine Biology 141, 387-400.	http://www.springerlink.com/content/4magydv1cmrgn7kr/?p=57ad39a7eb934febb450a37537b61884&pi=18
B	B1	ITS2	N_A	N_A	NO_Thornhill_2007_Mol_Ecol_16_5326	same as Symbiodinium pulchrorum and Symbiodinium bermudense	DGGE	same_as_AF333511	http://www.ncbi.nlm.nih.gov/nuccore/AF333511	Cnidaria	Anthozoa	Scleractinia	Pocilloporidae	Stylophora	formosa	Madracis formosa	287108	in hospite	Caribbean	Bahamas	Exuma Islands	Lee Stocking Island	N_A	23.7673	-76.0946	3000	4	4	1998	1999	LaJeunesse_2002_Mar_Biol_141_387	LaJeunesse T (2002) Diversity and community structure of symbiotic dinoflagellates from Caribbean coral reefs. Marine Biology 141, 387-400.	http://www.springerlink.com/content/4magydv1cmrgn7kr/?p=57ad39a7eb934febb450a37537b61884&pi=18
B	B1	ITS2	N_A	N_A	NO_Thornhill_2007_Mol_Ecol_16_5326	same as Symbiodinium pulchrorum and Symbiodinium bermudense	DGGE	same_as_AF333511	http://www.ncbi.nlm.nih.gov/nuccore/AF333511	Cnidaria	Anthozoa	Scleractinia	Faviidae	Stylophora	areolata	Manicina areolata	290327	in hospite	Caribbean	Mexico	Quintana Roo	Puerto Morelos	N_A	20.5	-86.52	4000	2.5	2.5	1998	1999	LaJeunesse_2002_Mar_Biol_141_387	LaJeunesse T (2002) Diversity and community structure of symbiotic dinoflagellates from Caribbean coral reefs. Marine Biology 141, 387-400.	http://www.springerlink.com/content/4magydv1cmrgn7kr/?p=57ad39a7eb934febb450a37537b61884&pi=18
B	B1	ITS2	N_A	N_A	NO_Thornhill_2007_Mol_Ecol_16_5326	same as Symbiodinium pulchrorum and Symbiodinium bermudense	DGGE	same_as_AF333511	http://www.ncbi.nlm.nih.gov/nuccore/AF333511	Cnidaria	Anthozoa	Scleractinia	Meandrinidae	Stylophora	meandrites	Meandrina meandrites	289232	in hospite	Caribbean	Mexico	Quintana Roo	Puerto Morelos	N_A	20.5	-86.52	4000	14	14	1998	1999	LaJeunesse_2002_Mar_Biol_141_387	LaJeunesse T (2002) Diversity and community structure of symbiotic dinoflagellates from Caribbean coral reefs. Marine Biology 141, 387-400.	http://www.springerlink.com/content/4magydv1cmrgn7kr/?p=57ad39a7eb934febb450a37537b61884&pi=18
B	B1	ITS2	N_A	N_A	NO_Thornhill_2007_Mol_Ecol_16_5326	same as Symbiodinium pulchrorum and Symbiodinium bermudense	DGGE	same_as_AF333511	http://www.ncbi.nlm.nih.gov/nuccore/AF333511	Cnidaria	Hydrozoa	Anthoathecata	Milleporidae	Stylophora	alcicornis	Millepora alcicornis	210726	in hospite	Caribbean	Bahamas	Exuma Islands	Lee Stocking Island	N_A	23.7673	-76.0946	3000	4	4	1998	1999	LaJeunesse_2002_Mar_Biol_141_387	LaJeunesse T (2002) Diversity and community structure of symbiotic dinoflagellates from Caribbean coral reefs. Marine Biology 141, 387-400.	http://www.springerlink.com/content/4magydv1cmrgn7kr/?p=57ad39a7eb934febb450a37537b61884&pi=18
B	B1	ITS2	N_A	N_A	NO_Thornhill_2007_Mol_Ecol_16_5326	same as Symbiodinium pulchrorum and Symbiodinium bermudense	DGGE	same_as_AF333511	http://www.ncbi.nlm.nih.gov/nuccore/AF333511	Cnidaria	Hydrozoa	Anthoathecata	Milleporidae	Stylophora	complanata	Millepora complanata	287421	in hospite	Caribbean	Mexico	Quintana Roo	Puerto Morelos	N_A	20.5	-86.52	4000	2	2	1998	1999	LaJeunesse_2002_Mar_Biol_141_387	LaJeunesse T (2002) Diversity and community structure of symbiotic dinoflagellates from Caribbean coral reefs. Marine Biology 141, 387-400.	http://www.springerlink.com/content/4magydv1cmrgn7kr/?p=57ad39a7eb934febb450a37537b61884&pi=18
B	B1	ITS2	N_A	N_A	NO_Thornhill_2007_Mol_Ecol_16_5326	same as Symbiodinium pulchrorum and Symbiodinium bermudense	DGGE	same_as_AF333511	http://www.ncbi.nlm.nih.gov/nuccore/AF333511	Cnidaria	Anthozoa	Scleractinia	Faviidae	Stylophora	annularis	Montastraea annularis	207479	in hospite	Caribbean	Bahamas	Exuma Islands	Lee Stocking Island	N_A	23.7673	-76.0946	3000	4	4	1998	1999	LaJeunesse_2002_Mar_Biol_141_387	LaJeunesse T (2002) Diversity and community structure of symbiotic dinoflagellates from Caribbean coral reefs. Marine Biology 141, 387-400.	http://www.springerlink.com/content/4magydv1cmrgn7kr/?p=57ad39a7eb934febb450a37537b61884&pi=18
B	B1	ITS2	N_A	N_A	NO_Thornhill_2007_Mol_Ecol_16_5326	same as Symbiodinium pulchrorum and Symbiodinium bermudense	DGGE	same_as_AF333511	http://www.ncbi.nlm.nih.gov/nuccore/AF333511	Cnidaria	Anthozoa	Scleractinia	Faviidae	Stylophora	annularis	Montastraea annularis	207479	in hospite	Caribbean	Bahamas	Exuma Islands	Lee Stocking Island	N_A	23.7673	-76.0946	3000	14	14	1998	1999	LaJeunesse_2002_Mar_Biol_141_387	LaJeunesse T (2002) Diversity and community structure of symbiotic dinoflagellates from Caribbean coral reefs. Marine Biology 141, 387-400.	http://www.springerlink.com/content/4magydv1cmrgn7kr/?p=57ad39a7eb934febb450a37537b61884&pi=18
B	B1	ITS2	N_A	N_A	NO_Thornhill_2007_Mol_Ecol_16_5326	same as Symbiodinium pulchrorum and Symbiodinium bermudense	DGGE	same_as_AF333511	http://www.ncbi.nlm.nih.gov/nuccore/AF333511	Cnidaria	Anthozoa	Scleractinia	Faviidae	Stylophora	faveolata	Montastraea faveolata	287963	in hospite	Caribbean	Bahamas	Exuma Islands	Lee Stocking Island	N_A	23.7673	-76.0946	3000	4	4	1998	1999	LaJeunesse_2002_Mar_Biol_141_387	LaJeunesse T (2002) Diversity and community structure of symbiotic dinoflagellates from Caribbean coral reefs. Marine Biology 141, 387-400.	http://www.springerlink.com/content/4magydv1cmrgn7kr/?p=57ad39a7eb934febb450a37537b61884&pi=18
B	B1	ITS2	N_A	N_A	NO_Thornhill_2007_Mol_Ecol_16_5326	same as Symbiodinium pulchrorum and Symbiodinium bermudense	DGGE	same_as_AF333511	http://www.ncbi.nlm.nih.gov/nuccore/AF333511	Cnidaria	Anthozoa	Gorgonacea	Plexauridae	Stylophora	muricata	Muricea muricata	287569	in hospite	Caribbean	Mexico	Quintana Roo	Puerto Morelos	N_A	20.5	-86.52	4000	15	15	1998	1999	LaJeunesse_2002_Mar_Biol_141_387	LaJeunesse T (2002) Diversity and community structure of symbiotic dinoflagellates from Caribbean coral reefs. Marine Biology 141, 387-400.	http://www.springerlink.com/content/4magydv1cmrgn7kr/?p=57ad39a7eb934febb450a37537b61884&pi=18
B	B1	ITS2	N_A	N_A	NO_Thornhill_2007_Mol_Ecol_16_5326	same as Symbiodinium pulchrorum and Symbiodinium bermudense	DGGE	same_as_AF333511	http://www.ncbi.nlm.nih.gov/nuccore/AF333511	Cnidaria	Anthozoa	Gorgonacea	Plexauridae	Stylophora	flexuosa	Plexaura flexuosa	367817	in hospite	Caribbean	Mexico	Quintana Roo	Puerto Morelos	N_A	20.5	-86.52	4000	2.5	2.5	1998	1999	LaJeunesse_2002_Mar_Biol_141_387	LaJeunesse T (2002) Diversity and community structure of symbiotic dinoflagellates from Caribbean coral reefs. Marine Biology 141, 387-400.	http://www.springerlink.com/content/4magydv1cmrgn7kr/?p=57ad39a7eb934febb450a37537b61884&pi=18
B	B1	ITS2	N_A	N_A	NO_Thornhill_2007_Mol_Ecol_16_5326	same as Symbiodinium pulchrorum and Symbiodinium bermudense	DGGE	same_as_AF333511	http://www.ncbi.nlm.nih.gov/nuccore/AF333511	Cnidaria	Anthozoa	Gorgonacea	Plexauridae	Stylophora	homomalla	Plexaura homomalla	290797	in hospite	Caribbean	Mexico	Quintana Roo	Puerto Morelos	N_A	20.5	-86.52	4000	2.5	2.5	1998	1999	LaJeunesse_2002_Mar_Biol_141_387	LaJeunesse T (2002) Diversity and community structure of symbiotic dinoflagellates from Caribbean coral reefs. Marine Biology 141, 387-400.	http://www.springerlink.com/content/4magydv1cmrgn7kr/?p=57ad39a7eb934febb450a37537b61884&pi=18
B	B1	ITS2	N_A	N_A	NO_Thornhill_2007_Mol_Ecol_16_5326	same as Symbiodinium pulchrorum and Symbiodinium bermudense	DGGE	same_as_AF333511	http://www.ncbi.nlm.nih.gov/nuccore/AF333511	Cnidaria	Anthozoa	Gorgonacea	Plexauridae	Stylophora	homomalla	Plexaura homomalla	290797	in hospite	Caribbean	Bahamas	Exuma Islands	Lee Stocking Island	N_A	23.7673	-76.0946	3000	4	4	1998	1999	LaJeunesse_2002_Mar_Biol_141_387	LaJeunesse T (2002) Diversity and community structure of symbiotic dinoflagellates from Caribbean coral reefs. Marine Biology 141, 387-400.	http://www.springerlink.com/content/4magydv1cmrgn7kr/?p=57ad39a7eb934febb450a37537b61884&pi=18
B	B1	ITS2	N_A	N_A	NO_Thornhill_2007_Mol_Ecol_16_5326	same as Symbiodinium pulchrorum and Symbiodinium bermudense	DGGE	same_as_AF333511	http://www.ncbi.nlm.nih.gov/nuccore/AF333511	Cnidaria	Anthozoa	Gorgonacea	Plexauridae	Stylophora	nutans	Plexaurella nutans	290819	in hospite	Caribbean	Mexico	Quintana Roo	Puerto Morelos	N_A	20.5	-86.52	4000	13	13	1998	1999	LaJeunesse_2002_Mar_Biol_141_387	LaJeunesse T (2002) Diversity and community structure of symbiotic dinoflagellates from Caribbean coral reefs. Marine Biology 141, 387-400.	http://www.springerlink.com/content/4magydv1cmrgn7kr/?p=57ad39a7eb934febb450a37537b61884&pi=18
B	B1	ITS2	N_A	N_A	NO_Thornhill_2007_Mol_Ecol_16_5326	same as Symbiodinium pulchrorum and Symbiodinium bermudense	DGGE	same_as_AF333511	http://www.ncbi.nlm.nih.gov/nuccore/AF333511	Cnidaria	Anthozoa	Gorgonacea	Plexauridae	Stylophora	nutans	Plexaurella nutans	290819	in hospite	Caribbean	Bahamas	Exuma Islands	Lee Stocking Island	N_A	23.7673	-76.0946	3000	4.5	4.5	1998	1999	LaJeunesse_2002_Mar_Biol_141_387	LaJeunesse T (2002) Diversity and community structure of symbiotic dinoflagellates from Caribbean coral reefs. Marine Biology 141, 387-400.	http://www.springerlink.com/content/4magydv1cmrgn7kr/?p=57ad39a7eb934febb450a37537b61884&pi=18
B	B1	ITS2	N_A	N_A	NO_Thornhill_2007_Mol_Ecol_16_5326	same as Symbiodinium pulchrorum and Symbiodinium bermudense	DGGE	same_as_AF333511	http://www.ncbi.nlm.nih.gov/nuccore/AF333511	Cnidaria	Anthozoa	Scleractinia	Poritidae	Stylophora	astreoides	Porites astreoides	288889	in hospite	Caribbean	Mexico	Quintana Roo	Puerto Morelos	N_A	20.5	-86.52	4000	2.5	2.5	1998	1999	LaJeunesse_2002_Mar_Biol_141_387	LaJeunesse T (2002) Diversity and community structure of symbiotic dinoflagellates from Caribbean coral reefs. Marine Biology 141, 387-400.	http://www.springerlink.com/content/4magydv1cmrgn7kr/?p=57ad39a7eb934febb450a37537b61884&pi=18
B	B1	ITS2	N_A	N_A	NO_Thornhill_2007_Mol_Ecol_16_5326	same as Symbiodinium pulchrorum and Symbiodinium bermudense	DGGE	same_as_AF333511	http://www.ncbi.nlm.nih.gov/nuccore/AF333511	Cnidaria	Anthozoa	Scleractinia	Poritidae	Stylophora	furcata	Porites furcata	288902	in hospite	Caribbean	Mexico	Quintana Roo	Puerto Morelos	N_A	20.5	-86.52	4000	1.5	1.5	1998	1999	LaJeunesse_2002_Mar_Biol_141_387	LaJeunesse T (2002) Diversity and community structure of symbiotic dinoflagellates from Caribbean coral reefs. Marine Biology 141, 387-400.	http://www.springerlink.com/content/4magydv1cmrgn7kr/?p=57ad39a7eb934febb450a37537b61884&pi=18
B	B1	ITS2	N_A	N_A	NO_Thornhill_2007_Mol_Ecol_16_5326	same as Symbiodinium pulchrorum and Symbiodinium bermudense	DGGE	same_as_AF333511	http://www.ncbi.nlm.nih.gov/nuccore/AF333511	Cnidaria	Anthozoa	Gorgonacea	Plexauridae	Stylocoeniella	flagellosa	Pseudoplexaura flagellosa	290880	in hospite	Caribbean	Mexico	Quintana Roo	Puerto Morelos	N_A	20.5	-86.52	4000	2.5	2.5	1998	1999	LaJeunesse_2002_Mar_Biol_141_387	LaJeunesse T (2002) Diversity and community structure of symbiotic dinoflagellates from Caribbean coral reefs. Marine Biology 141, 387-400.	http://www.springerlink.com/content/4magydv1cmrgn7kr/?p=57ad39a7eb934febb450a37537b61884&pi=18
B	B1	ITS2	N_A	N_A	NO_Thornhill_2007_Mol_Ecol_16_5326	same as Symbiodinium pulchrorum and Symbiodinium bermudense	DGGE	same_as_AF333511	http://www.ncbi.nlm.nih.gov/nuccore/AF333511	Cnidaria	Anthozoa	Gorgonacea	Plexauridae	Stylocoeniella	wagenaari	Pseudoplexaura wagenaari	290882	in hospite	Caribbean	Mexico	Quintana Roo	Puerto Morelos	N_A	20.5	-86.52	4000	2.5	2.5	1998	1999	LaJeunesse_2002_Mar_Biol_141_387	LaJeunesse T (2002) Diversity and community structure of symbiotic dinoflagellates from Caribbean coral reefs. Marine Biology 141, 387-400.	http://www.springerlink.com/content/4magydv1cmrgn7kr/?p=57ad39a7eb934febb450a37537b61884&pi=18
B	B1	ITS2	N_A	N_A	NO_Thornhill_2007_Mol_Ecol_16_5326	same as Symbiodinium pulchrorum and Symbiodinium bermudense	DGGE	same_as_AF333511	http://www.ncbi.nlm.nih.gov/nuccore/AF333511	Cnidaria	Anthozoa	Gorgonacea	Gorgoniidae	Strombus	americana	Pseudopterogorgia americana	290890	in hospite	Caribbean	Mexico	Quintana Roo	Puerto Morelos	N_A	20.5	-86.52	4000	2.5	2.5	1998	1999	LaJeunesse_2002_Mar_Biol_141_387	LaJeunesse T (2002) Diversity and community structure of symbiotic dinoflagellates from Caribbean coral reefs. Marine Biology 141, 387-400.	http://www.springerlink.com/content/4magydv1cmrgn7kr/?p=57ad39a7eb934febb450a37537b61884&pi=18
B	B1	ITS2	N_A	N_A	NO_Thornhill_2007_Mol_Ecol_16_5326	same as Symbiodinium pulchrorum and Symbiodinium bermudense	DGGE	same_as_AF333511	http://www.ncbi.nlm.nih.gov/nuccore/AF333511	Cnidaria	Anthozoa	Gorgonacea	Gorgoniidae	Strombus	americana	Pseudopterogorgia americana	290890	in hospite	Caribbean	Mexico	Quintana Roo	Puerto Morelos	N_A	20.5	-86.52	4000	15	15	1998	1999	LaJeunesse_2002_Mar_Biol_141_387	LaJeunesse T (2002) Diversity and community structure of symbiotic dinoflagellates from Caribbean coral reefs. Marine Biology 141, 387-400.	http://www.springerlink.com/content/4magydv1cmrgn7kr/?p=57ad39a7eb934febb450a37537b61884&pi=18
B	B1	ITS2	N_A	N_A	NO_Thornhill_2007_Mol_Ecol_16_5326	same as Symbiodinium pulchrorum and Symbiodinium bermudense	DGGE	same_as_AF333511	http://www.ncbi.nlm.nih.gov/nuccore/AF333511	Cnidaria	Anthozoa	Gorgonacea	Gorgoniidae	Strombus	kallos	Pseudopterogorgia kallos	290900	in hospite	Caribbean	Mexico	Quintana Roo	Puerto Morelos	N_A	20.5	-86.52	4000	4.5	4.5	1998	1999	LaJeunesse_2002_Mar_Biol_141_387	LaJeunesse T (2002) Diversity and community structure of symbiotic dinoflagellates from Caribbean coral reefs. Marine Biology 141, 387-400.	http://www.springerlink.com/content/4magydv1cmrgn7kr/?p=57ad39a7eb934febb450a37537b61884&pi=18
B	B1	ITS2	N_A	N_A	NO_Thornhill_2007_Mol_Ecol_16_5326	same as Symbiodinium pulchrorum and Symbiodinium bermudense	DGGE	same_as_AF333511	http://www.ncbi.nlm.nih.gov/nuccore/AF333511	Cnidaria	Anthozoa	Gorgonacea	Gorgoniidae	Stichopathes	rigida	Pseudopterogorgia rigida	290906	in hospite	Caribbean	Mexico	Quintana Roo	Puerto Morelos	N_A	20.5	-86.52	4000	4.5	4.5	1998	1999	LaJeunesse_2002_Mar_Biol_141_387	LaJeunesse T (2002) Diversity and community structure of symbiotic dinoflagellates from Caribbean coral reefs. Marine Biology 141, 387-400.	http://www.springerlink.com/content/4magydv1cmrgn7kr/?p=57ad39a7eb934febb450a37537b61884&pi=18
B	B1	ITS2	N_A	N_A	NO_Thornhill_2007_Mol_Ecol_16_5326	same as Symbiodinium pulchrorum and Symbiodinium bermudense	DGGE	same_as_AF333511	http://www.ncbi.nlm.nih.gov/nuccore/AF333511	Cnidaria	Anthozoa	Gorgonacea	Gorgoniidae	Stichopathes	anceps	Pterogorgia anceps	290922	in hospite	Caribbean	Mexico	Quintana Roo	Puerto Morelos	N_A	20.5	-86.52	4000	2.5	2.5	1998	1999	LaJeunesse_2002_Mar_Biol_141_387	LaJeunesse T (2002) Diversity and community structure of symbiotic dinoflagellates from Caribbean coral reefs. Marine Biology 141, 387-400.	http://www.springerlink.com/content/4magydv1cmrgn7kr/?p=57ad39a7eb934febb450a37537b61884&pi=18
B	B1	ITS2	N_A	N_A	NO_Thornhill_2007_Mol_Ecol_16_5326	same as Symbiodinium pulchrorum and Symbiodinium bermudense	DGGE	same_as_AF333511	http://www.ncbi.nlm.nih.gov/nuccore/AF333511	Mollusca	Gastropoda	Littorinimorpha	Strombidae	Stichopathes	gigas	Strombus gigas	458661	in hospite	Caribbean	Mexico	Quintana Roo	Puerto Morelos	N_A	20.5	-86.52	4000	5	5	1998	1999	LaJeunesse_2002_Mar_Biol_141_387	LaJeunesse T (2002) Diversity and community structure of symbiotic dinoflagellates from Caribbean coral reefs. Marine Biology 141, 387-400.	http://www.springerlink.com/content/4magydv1cmrgn7kr/?p=57ad39a7eb934febb450a37537b61884&pi=18
B	B1	ITS2	N_A	N_A	NO_Thornhill_2007_Mol_Ecol_16_5326	same as Symbiodinium pulchrorum and Symbiodinium bermudense	DGGE	same_as_AF333511	http://www.ncbi.nlm.nih.gov/nuccore/AF333511	Cnidaria	Anthozoa	Zoanthidea	Zoanthidae	Stichopathes	sociatus	Zoanthus sociatus	288843	in hospite	Caribbean	Mexico	Quintana Roo	Puerto Morelos	N_A	20.5	-86.52	4000	3	3	1998	1999	LaJeunesse_2002_Mar_Biol_141_387	LaJeunesse T (2002) Diversity and community structure of symbiotic dinoflagellates from Caribbean coral reefs. Marine Biology 141, 387-400.	http://www.springerlink.com/content/4magydv1cmrgn7kr/?p=57ad39a7eb934febb450a37537b61884&pi=18
B	B1	ITS2	N_A	N_A	NO_Thornhill_2007_Mol_Ecol_16_5326	same as Symbiodinium pulchrorum and Symbiodinium bermudense	DGGE	same_as_AF333511	http://www.ncbi.nlm.nih.gov/nuccore/AF333511	Cnidaria	Anthozoa	Alcyonacea	Nephtheidae	Stichopathes	sp.	Nephthea sp.	205891	in hospite	Pacific	Australia	Great Barrier Reef	Heron Island	N_A	-23.4441	151.916	5000	3	3	2002	2002	LaJeunesse_2003_Limnol_Oceanograph_48_2046	LaJeunesse T, Loh W, van Woesik R, Hoegh-Guldberg O, Schmidt GW, Fitt WK (2003) Low symbiont diversity in southern Great Barrier Reef corals, relative to those of the Caribbean. Limnology and Oceanography 48, 2046-2054.	http://www.aslo.org/lo/toc/vol_48/issue_5/2046.pdf
B	B1	ITS2	N_A	N_A	NO_Thornhill_2007_Mol_Ecol_16_5326	same as Symbiodinium pulchrorum and Symbiodinium bermudense	DGGE	same_as_AF333511	http://www.ncbi.nlm.nih.gov/nuccore/AF333511	Cnidaria	Anthozoa	Actiniaria	Aiptasiidae	Stichopathes	pulchella	Aiptasia pulchella	233893	in hospite	Pacific	United States	Hawaiian Islands	Oahu	N_A	21.5	-158	50000	1	1	N_A	N_A	LaJeunesse_2004_Coral_Reefs_23_596	LaJeunesse T, Thornhill DJ, Cox EF, Stanton FG, Fitt WK, Schmidt GW (2004) High diversity and host specificity observed among symbiotic dinoflagellates in reef communities from Hawaii. Coral Reefs 23, 596-603.	http://www.springerlink.com/content/wl15edw5jqh4n65p/fulltext.pdf
B	B1	ITS2	N_A	N_A	NO_Thornhill_2007_Mol_Ecol_16_5326	same as Symbiodinium pulchrorum and Symbiodinium bermudense	DGGE	same_as_AF333511	http://www.ncbi.nlm.nih.gov/nuccore/AF333511	Cnidaria	Anthozoa	Actiniaria	Aiptasiidae	Stichopathes	sp.	Aiptasia sp.	100718	in hospite	Pacific	Mexico	Baja California	La Paz	N_A	24.0908	-110.173	50000	0.5	0.5	2004	2006	LaJeunesse_2008_Limnol_Oceanograph_53_719	LaJeunesse TC, Reyes Bonilla H, Warner ME, Wills M, Schmidt GW, Fitt WK (2008) Specificity and stability in high latitude eastern Pacific coral-algal symbioses. Limnology and Oceanography 53, 719-727.	http://www.aslo.org/lo/toc/vol_53/issue_2/index.html
B	B1	ITS2	N_A	N_A	NO_Thornhill_2007_Mol_Ecol_16_5326	same as Symbiodinium pulchrorum and Symbiodinium bermudense	DGGE	same_as_AF333511	http://www.ncbi.nlm.nih.gov/nuccore/AF333511	Cnidaria	Anthozoa	Scleractinia	Meandrinidae	Stichopathes	meandrites	Meandrina meandrites	289232	in hospite	Caribbean	Barbados	N_A	N_A	N_A	13.0653	-59.3912	3000	0	5	2005	2007	LaJeunesse_2009_Proc_Royal_Soc_B_276_4139	LaJeunesse TC, Smith RT, Finney J, Oxenford H (2009) Outbreak and persistence of opportunistic symbiotic dinoflagellates during the 2005 Caribbean mass coral "bleaching" event. Proceedings of the Royal Society of London B 276, 4139-4148.	http://rspb.royalsocietypublishing.org/content/276/1676/4139.full
B	B1	ITS2	N_A	N_A	NO_Thornhill_2007_Mol_Ecol_16_5326	same as Symbiodinium pulchrorum and Symbiodinium bermudense	DGGE	same_as_AF333511	http://www.ncbi.nlm.nih.gov/nuccore/AF333511	Cnidaria	Anthozoa	Scleractinia	Meandrinidae	Stichopathes	meandrites	Meandrina meandrites	289232	in hospite	Caribbean	Barbados	N_A	N_A	N_A	13.0653	-59.3912	3000	15	15	2005	2007	LaJeunesse_2009_Proc_Royal_Soc_B_276_4139	LaJeunesse TC, Smith RT, Finney J, Oxenford H (2009) Outbreak and persistence of opportunistic symbiotic dinoflagellates during the 2005 Caribbean mass coral "bleaching" event. Proceedings of the Royal Society of London B 276, 4139-4148.	http://rspb.royalsocietypublishing.org/content/276/1676/4139.full
B	B1	ITS2	N_A	N_A	NO_Thornhill_2007_Mol_Ecol_16_5326	same as Symbiodinium pulchrorum and Symbiodinium bermudense	DGGE	same_as_AF333511	http://www.ncbi.nlm.nih.gov/nuccore/AF333511	Cnidaria	Anthozoa	Scleractinia	Faviidae	Stichopathes	annularis	Montastraea annularis	207479	in hospite	Caribbean	Barbados	N_A	N_A	N_A	13.0653	-59.3912	3000	0	5	2005	2007	LaJeunesse_2009_Proc_Royal_Soc_B_276_4139	LaJeunesse TC, Smith RT, Finney J, Oxenford H (2009) Outbreak and persistence of opportunistic symbiotic dinoflagellates during the 2005 Caribbean mass coral "bleaching" event. Proceedings of the Royal Society of London B 276, 4139-4148.	http://rspb.royalsocietypublishing.org/content/276/1676/4139.full
B	B1	ITS2	N_A	N_A	NO_Thornhill_2007_Mol_Ecol_16_5326	same as Symbiodinium pulchrorum and Symbiodinium bermudense	DGGE	same_as_AF333511	http://www.ncbi.nlm.nih.gov/nuccore/AF333511	Cnidaria	Anthozoa	Scleractinia	Faviidae	Stichopathes	annularis	Montastraea annularis	207479	in hospite	Caribbean	Barbados	N_A	N_A	N_A	13.0653	-59.3912	3000	15	15	2005	2007	LaJeunesse_2009_Proc_Royal_Soc_B_276_4139	LaJeunesse TC, Smith RT, Finney J, Oxenford H (2009) Outbreak and persistence of opportunistic symbiotic dinoflagellates during the 2005 Caribbean mass coral "bleaching" event. Proceedings of the Royal Society of London B 276, 4139-4148.	http://rspb.royalsocietypublishing.org/content/276/1676/4139.full
B	B1	ITS2	N_A	N_A	NO_Thornhill_2007_Mol_Ecol_16_5326	same as Symbiodinium pulchrorum and Symbiodinium bermudense	DGGE	same_as_AF333511	http://www.ncbi.nlm.nih.gov/nuccore/AF333511	Cnidaria	Anthozoa	Scleractinia	Siderastreidae	Stichodactyla	siderea	Siderastrea siderea	207516	in hospite	Caribbean	Barbados	N_A	N_A	N_A	13.0653	-59.3912	3000	N_A	N_A	2005	2007	LaJeunesse_2009_Proc_Royal_Soc_B_276_4139	LaJeunesse TC, Smith RT, Finney J, Oxenford H (2009) Outbreak and persistence of opportunistic symbiotic dinoflagellates during the 2005 Caribbean mass coral "bleaching" event. Proceedings of the Royal Society of London B 276, 4139-4148.	http://rspb.royalsocietypublishing.org/content/276/1676/4139.full
B	B1	ITS2	N_A	N_A	NO_Thornhill_2007_Mol_Ecol_16_5326	same as Symbiodinium pulchrorum and Symbiodinium bermudense	DGGE	same_as_AF333511	http://www.ncbi.nlm.nih.gov/nuccore/AF333511	Cnidaria	Anthozoa	Actiniaria	Aiptasiidae	Stichodactyla	sp.	Aiptasia sp.	100718	in hospite	Indian	Tanzania	Western Indian	Zanzibar	Bawe	-6.09447	39.0723	1000	2	6	2007	2007	LaJeunesse_2010_J_Biogeography_37_785	LaJeunesse TC, Pettay DT, Sampayo EM, Phongsuwan N, Brown B, Obura DO, Hoegh-Guldberg O, Fitt WK (2010) Long-standing environmental conditions, geographic isolation and host-symbiont specificity influence the relative ecological dominance and genetic diversification of coral endosymbionts in the genus Symbiodinium. Journal of Biogeography 37, 785-800.	http://onlinelibrary.wiley.com/doi/10.1111/j.1365-2699.2010.02273.x/abstract
B	B1	ITS2	N_A	N_A	NO_Thornhill_2007_Mol_Ecol_16_5326	same as Symbiodinium pulchrorum and Symbiodinium bermudense	DGGE	same_as_AF333511	http://www.ncbi.nlm.nih.gov/nuccore/AF333511	Cnidaria	Anthozoa	Actiniaria	Aiptasiidae	Stichodactyla	sp.	Aiptasia sp.	100718	in hospite	Indian	Tanzania	Western Indian	Zanzibar	Changuu	-6.07049	39.1002	1000	2	6	2007	2007	LaJeunesse_2010_J_Biogeography_37_785	LaJeunesse TC, Pettay DT, Sampayo EM, Phongsuwan N, Brown B, Obura DO, Hoegh-Guldberg O, Fitt WK (2010) Long-standing environmental conditions, geographic isolation and host-symbiont specificity influence the relative ecological dominance and genetic diversification of coral endosymbionts in the genus Symbiodinium. Journal of Biogeography 37, 785-800.	http://onlinelibrary.wiley.com/doi/10.1111/j.1365-2699.2010.02273.x/abstract
B	B1	ITS2	N_A	N_A	NO_Thornhill_2007_Mol_Ecol_16_5326	same as Symbiodinium pulchrorum and Symbiodinium bermudense	DGGE	same_as_AF333511	http://www.ncbi.nlm.nih.gov/nuccore/AF333511	Cnidaria	Anthozoa	Scleractinia	Pocilloporidae	Stichodactyla	damicornis	Pocillopora damicornis	206953	in hospite	Pacific	Mexico	Baja California	La Paz	N_A	24.4434	-110.572	50000	2	10	2006	2008	LaJeunesse_2010_Proc_Royal_Soc_B_277_2925	LaJeunesse TC, Smith R, Walther M, Pinzon J, Pettay DT, McGinley M, Aschaffenburg M, Medina-Rosas P, Cupul-Magana AL, Perez AL, Reyes-Bonilla H, Warner ME (2010) Host-symbiont recombination versus natural selection in the response of coral-dinoflagellate symbioses to environmental disturbance. Proceedings of the Royal Society of London B 277, 2925-2934.	http://rspb.royalsocietypublishing.org/content/277/1696/2925.abstract
B	B1	ITS2	N_A	N_A	NO_Thornhill_2007_Mol_Ecol_16_5326	same as Symbiodinium pulchrorum and Symbiodinium bermudense	cloning	same_as_AF333511	http://www.ncbi.nlm.nih.gov/nuccore/AF333511	N_A	N_A	N_A	N_A	Stichodactyla	N_A	N_A	N_A	free-living	Pacific	United States	Hawaiian Islands	Oahu	Kaneohe Bay	21.4495	-157.803	5000	0.6	8	2005	2006	Manning_2008_Limnol_Oceanograph_53_1853	Manning M, Gates RD (2008) Diversity in populations of free-living Symbiodinium from a Caribbean and Pacific reef. Limnology and Oceanography 53, 1853-1861.	http://www.aslo.org/lo/toc/vol_53/issue_5/index.html
B	B1	ITS2	N_A	N_A	NO_Thornhill_2007_Mol_Ecol_16_5326	same as Symbiodinium pulchrorum and Symbiodinium bermudense	DGGE	same_as_AF333511	http://www.ncbi.nlm.nih.gov/nuccore/AF333511	Cnidaria	Anthozoa	Scleractinia	Acroporidae	Stichodactyla	cervicornis	Acropora cervicornis	206989	in hospite	Caribbean	Bahamas	Exuma Islands	Norman's Pond Cay	North Norman's Patch Reef	23.7673	-76.0946	3000	3	3	2001	2002	Thornhill_2006_Mar_Biol_148_711	Thornhill D, LaJeunesse T, Kemp D, Fitt W, Schmidt G (2006) Multi-year, seasonal genotypic surveys of coral-algal symbioses reveals prevalent stability or post-bleaching reversion. Marine Biology 148, 711-722.	http://www.springerlink.com/content/b134307k478154w2/?p=68592ae107174e339f955c83b2f6c890&pi=2
B	B1	ITS2	N_A	N_A	NO_Thornhill_2007_Mol_Ecol_16_5326	same as Symbiodinium pulchrorum and Symbiodinium bermudense	DGGE	same_as_AF333511	http://www.ncbi.nlm.nih.gov/nuccore/AF333511	Cnidaria	Anthozoa	Scleractinia	Acroporidae	Stichodactyla	cervicornis	Acropora cervicornis	206989	in hospite	Caribbean	United States	Florida	Florida Keys	Admiral Patch	24.59	-80.22	10000	1	2	2000	2002	Thornhill_2006_Mar_Biol_148_711	Thornhill D, LaJeunesse T, Kemp D, Fitt W, Schmidt G (2006) Multi-year, seasonal genotypic surveys of coral-algal symbioses reveals prevalent stability or post-bleaching reversion. Marine Biology 148, 711-722.	http://www.springerlink.com/content/b134307k478154w2/?p=68592ae107174e339f955c83b2f6c890&pi=2
B	B1	ITS2	N_A	N_A	NO_Thornhill_2007_Mol_Ecol_16_5326	same as Symbiodinium pulchrorum and Symbiodinium bermudense	DGGE	same_as_AF333511	http://www.ncbi.nlm.nih.gov/nuccore/AF333511	Cnidaria	Anthozoa	Scleractinia	Acroporidae	Stichodactyla	cervicornis	Acropora cervicornis	206989	in hospite	Caribbean	United States	Florida	Florida Keys	Little Grecian	24.59	-80.22	10000	3	3	2000	2002	Thornhill_2006_Mar_Biol_148_711	Thornhill D, LaJeunesse T, Kemp D, Fitt W, Schmidt G (2006) Multi-year, seasonal genotypic surveys of coral-algal symbioses reveals prevalent stability or post-bleaching reversion. Marine Biology 148, 711-722.	http://www.springerlink.com/content/b134307k478154w2/?p=68592ae107174e339f955c83b2f6c890&pi=2
B	B1	ITS2	N_A	N_A	NO_Thornhill_2007_Mol_Ecol_16_5326	same as Symbiodinium pulchrorum and Symbiodinium bermudense	DGGE	same_as_AF333511	http://www.ncbi.nlm.nih.gov/nuccore/AF333511	Cnidaria	Anthozoa	Scleractinia	Faviidae	Stichodactyla	annularis	Montastraea annularis	207479	in hospite	Caribbean	Bahamas	Exuma Islands	Norman's Pond Cay	North Norman's Patch Reef	23.7673	-76.0946	3000	4	4	2000	2004	Thornhill_2006_Mar_Biol_148_711	Thornhill D, LaJeunesse T, Kemp D, Fitt W, Schmidt G (2006) Multi-year, seasonal genotypic surveys of coral-algal symbioses reveals prevalent stability or post-bleaching reversion. Marine Biology 148, 711-722.	http://www.springerlink.com/content/b134307k478154w2/?p=68592ae107174e339f955c83b2f6c890&pi=2
B	B1	ITS2	N_A	N_A	NO_Thornhill_2007_Mol_Ecol_16_5326	same as Symbiodinium pulchrorum and Symbiodinium bermudense	DGGE	same_as_AF333511	http://www.ncbi.nlm.nih.gov/nuccore/AF333511	Cnidaria	Anthozoa	Scleractinia	Faviidae	Stichodactyla	annularis	Montastraea annularis	207479	in hospite	Caribbean	Bahamas	Exuma Islands	Lee Stocking Island	South Perry Reef	23.7673	-76.0946	3000	12	12	2000	2004	Thornhill_2006_Mar_Biol_148_711	Thornhill D, LaJeunesse T, Kemp D, Fitt W, Schmidt G (2006) Multi-year, seasonal genotypic surveys of coral-algal symbioses reveals prevalent stability or post-bleaching reversion. Marine Biology 148, 711-722.	http://www.springerlink.com/content/b134307k478154w2/?p=68592ae107174e339f955c83b2f6c890&pi=2
B	B1	ITS2	N_A	N_A	NO_Thornhill_2007_Mol_Ecol_16_5326	same as Symbiodinium pulchrorum and Symbiodinium bermudense	DGGE	same_as_AF333511	http://www.ncbi.nlm.nih.gov/nuccore/AF333511	Cnidaria	Anthozoa	Scleractinia	Faviidae	Stereonephthya	annularis	Montastraea annularis	207479	in hospite	Caribbean	United States	Florida	Florida Keys	Little Grecian	24.59	-80.22	10000	3	3	1998	2001	Thornhill_2006_Mar_Biol_148_711	Thornhill D, LaJeunesse T, Kemp D, Fitt W, Schmidt G (2006) Multi-year, seasonal genotypic surveys of coral-algal symbioses reveals prevalent stability or post-bleaching reversion. Marine Biology 148, 711-722.	http://www.springerlink.com/content/b134307k478154w2/?p=68592ae107174e339f955c83b2f6c890&pi=2
B	B1	ITS2	N_A	N_A	NO_Thornhill_2007_Mol_Ecol_16_5326	same as Symbiodinium pulchrorum and Symbiodinium bermudense	DGGE	same_as_AF333511	http://www.ncbi.nlm.nih.gov/nuccore/AF333511	Cnidaria	Anthozoa	Scleractinia	Faviidae	Stephanocoenia	annularis	Montastraea annularis	207479	in hospite	Caribbean	United States	Florida	Florida Keys	Conch Reef	24.59	-80.22	10000	12	12	2000	2002	Thornhill_2006_Mar_Biol_148_711	Thornhill D, LaJeunesse T, Kemp D, Fitt W, Schmidt G (2006) Multi-year, seasonal genotypic surveys of coral-algal symbioses reveals prevalent stability or post-bleaching reversion. Marine Biology 148, 711-722.	http://www.springerlink.com/content/b134307k478154w2/?p=68592ae107174e339f955c83b2f6c890&pi=2
B	B1	ITS2	N_A	N_A	NO_Thornhill_2007_Mol_Ecol_16_5326	same as Symbiodinium pulchrorum and Symbiodinium bermudense	DGGE	same_as_AF333511	http://www.ncbi.nlm.nih.gov/nuccore/AF333511	Cnidaria	Anthozoa	Scleractinia	Faviidae	Stephanocoenia	annularis	Montastraea annularis	207479	in hospite	Caribbean	United States	Florida	Florida Keys	Admiral Patch	24.59	-80.22	10000	1	2	2000	2004	Thornhill_2006_Mar_Biol_148_711	Thornhill D, LaJeunesse T, Kemp D, Fitt W, Schmidt G (2006) Multi-year, seasonal genotypic surveys of coral-algal symbioses reveals prevalent stability or post-bleaching reversion. Marine Biology 148, 711-722.	http://www.springerlink.com/content/b134307k478154w2/?p=68592ae107174e339f955c83b2f6c890&pi=2
B	B1	ITS2	N_A	N_A	NO_Thornhill_2007_Mol_Ecol_16_5326	same as Symbiodinium pulchrorum and Symbiodinium bermudense	DGGE	same_as_AF333511	http://www.ncbi.nlm.nih.gov/nuccore/AF333511	Cnidaria	Anthozoa	Scleractinia	Faviidae	Stephanocoenia	faveolata	Montastraea faveolata	287963	in hospite	Caribbean	Bahamas	Exuma Islands	Lee Stocking Island	South Perry Reef	23.7673	-76.0946	3000	12	12	1998	2004	Thornhill_2006_Mar_Biol_148_711	Thornhill D, LaJeunesse T, Kemp D, Fitt W, Schmidt G (2006) Multi-year, seasonal genotypic surveys of coral-algal symbioses reveals prevalent stability or post-bleaching reversion. Marine Biology 148, 711-722.	http://www.springerlink.com/content/b134307k478154w2/?p=68592ae107174e339f955c83b2f6c890&pi=2
B	B1	ITS2	N_A	N_A	NO_Thornhill_2007_Mol_Ecol_16_5326	same as Symbiodinium pulchrorum and Symbiodinium bermudense	DGGE	same_as_AF333511	http://www.ncbi.nlm.nih.gov/nuccore/AF333511	Cnidaria	Anthozoa	Scleractinia	Faviidae	Stephanocoenia	faveolata	Montastraea faveolata	287963	in hospite	Caribbean	Bahamas	Exuma Islands	Norman's Pond Cay	North Norman's Patch Reef	23.7673	-76.0946	3000	4	4	2000	2004	Thornhill_2006_Mar_Biol_148_711	Thornhill D, LaJeunesse T, Kemp D, Fitt W, Schmidt G (2006) Multi-year, seasonal genotypic surveys of coral-algal symbioses reveals prevalent stability or post-bleaching reversion. Marine Biology 148, 711-722.	http://www.springerlink.com/content/b134307k478154w2/?p=68592ae107174e339f955c83b2f6c890&pi=2
B	B1	ITS2	N_A	N_A	NO_Thornhill_2007_Mol_Ecol_16_5326	same as Symbiodinium pulchrorum and Symbiodinium bermudense	DGGE	same_as_AF333511	http://www.ncbi.nlm.nih.gov/nuccore/AF333511	Cnidaria	Anthozoa	Scleractinia	Faviidae	Stephanocoenia	faveolata	Montastraea faveolata	287963	in hospite	Caribbean	United States	Florida	Florida Keys	Conch Reef	24.59	-80.22	10000	12	12	2000	2002	Thornhill_2006_Mar_Biol_148_711	Thornhill D, LaJeunesse T, Kemp D, Fitt W, Schmidt G (2006) Multi-year, seasonal genotypic surveys of coral-algal symbioses reveals prevalent stability or post-bleaching reversion. Marine Biology 148, 711-722.	http://www.springerlink.com/content/b134307k478154w2/?p=68592ae107174e339f955c83b2f6c890&pi=2
B	B1	ITS2	N_A	N_A	NO_Thornhill_2007_Mol_Ecol_16_5326	same as Symbiodinium pulchrorum and Symbiodinium bermudense	DGGE	same_as_AF333511	http://www.ncbi.nlm.nih.gov/nuccore/AF333511	Cnidaria	Anthozoa	Scleractinia	Faviidae	Stephanocoenia	faveolata	Montastraea faveolata	287963	in hospite	Caribbean	United States	Florida	Florida Keys	Little Grecian	24.59	-80.22	10000	3	3	1998	2004	Thornhill_2006_Mar_Biol_148_711	Thornhill D, LaJeunesse T, Kemp D, Fitt W, Schmidt G (2006) Multi-year, seasonal genotypic surveys of coral-algal symbioses reveals prevalent stability or post-bleaching reversion. Marine Biology 148, 711-722.	http://www.springerlink.com/content/b134307k478154w2/?p=68592ae107174e339f955c83b2f6c890&pi=2
B	B1	ITS2	N_A	N_A	NO_Thornhill_2007_Mol_Ecol_16_5326	same as Symbiodinium pulchrorum and Symbiodinium bermudense	DGGE	same_as_AF333511	http://www.ncbi.nlm.nih.gov/nuccore/AF333511	Cnidaria	Anthozoa	Scleractinia	Faviidae	Stephanocoenia	faveolata	Montastraea faveolata	287963	in hospite	Caribbean	United States	Florida	Florida Keys	Admiral Patch	24.59	-80.22	10000	1	2	2000	2004	Thornhill_2006_Mar_Biol_148_711	Thornhill D, LaJeunesse T, Kemp D, Fitt W, Schmidt G (2006) Multi-year, seasonal genotypic surveys of coral-algal symbioses reveals prevalent stability or post-bleaching reversion. Marine Biology 148, 711-722.	http://www.springerlink.com/content/b134307k478154w2/?p=68592ae107174e339f955c83b2f6c890&pi=2
B	B1	ITS2	N_A	N_A	NO_Thornhill_2007_Mol_Ecol_16_5326	same as Symbiodinium pulchrorum and Symbiodinium bermudense	DGGE	same_as_AF333511	http://www.ncbi.nlm.nih.gov/nuccore/AF333511	Cnidaria	Anthozoa	Scleractinia	Faviidae	Stephanocoenia	faveolata	Montastraea faveolata	287963	in hospite	Caribbean	United States	Florida	Florida Keys	Alligator Reef	24.59	-80.22	10000	12	12	2003	2004	Thornhill_2006_Mar_Biol_148_711	Thornhill D, LaJeunesse T, Kemp D, Fitt W, Schmidt G (2006) Multi-year, seasonal genotypic surveys of coral-algal symbioses reveals prevalent stability or post-bleaching reversion. Marine Biology 148, 711-722.	http://www.springerlink.com/content/b134307k478154w2/?p=68592ae107174e339f955c83b2f6c890&pi=2
B	B1	ITS2	N_A	N_A	NO_Thornhill_2007_Mol_Ecol_16_5326	same as Symbiodinium pulchrorum and Symbiodinium bermudense	DGGE	same_as_AF333511	http://www.ncbi.nlm.nih.gov/nuccore/AF333511	Cnidaria	Anthozoa	Scleractinia	Faviidae	Stephanocoenia	franksi	Montastraea franksi	287964	in hospite	Caribbean	Bahamas	Exuma Islands	Lee Stocking Island	South Perry Reef	23.7673	-76.0946	3000	12	12	2000	2004	Thornhill_2006_Mar_Biol_148_711	Thornhill D, LaJeunesse T, Kemp D, Fitt W, Schmidt G (2006) Multi-year, seasonal genotypic surveys of coral-algal symbioses reveals prevalent stability or post-bleaching reversion. Marine Biology 148, 711-722.	http://www.springerlink.com/content/b134307k478154w2/?p=68592ae107174e339f955c83b2f6c890&pi=2
B	B1	ITS2	N_A	N_A	NO_Thornhill_2007_Mol_Ecol_16_5326	same as Symbiodinium pulchrorum and Symbiodinium bermudense	DGGE	same_as_AF333511	http://www.ncbi.nlm.nih.gov/nuccore/AF333511	Cnidaria	Anthozoa	Scleractinia	Faviidae	Stephanocoenia	franksi	Montastraea franksi	287964	in hospite	Caribbean	United States	Florida	Florida Keys	Conch Reef	24.59	-80.22	10000	12	12	1998	2002	Thornhill_2006_Mar_Biol_148_711	Thornhill D, LaJeunesse T, Kemp D, Fitt W, Schmidt G (2006) Multi-year, seasonal genotypic surveys of coral-algal symbioses reveals prevalent stability or post-bleaching reversion. Marine Biology 148, 711-722.	http://www.springerlink.com/content/b134307k478154w2/?p=68592ae107174e339f955c83b2f6c890&pi=2
B	B1	ITS2	N_A	N_A	NO_Thornhill_2007_Mol_Ecol_16_5326	same as Symbiodinium pulchrorum and Symbiodinium bermudense	DGGE	same_as_AF333511	http://www.ncbi.nlm.nih.gov/nuccore/AF333511	Cnidaria	Anthozoa	Scleractinia	Faviidae	Stephanocoenia	franksi	Montastraea franksi	287964	in hospite	Caribbean	United States	Florida	Florida Keys	Alligator Reef	24.59	-80.22	10000	12	12	2000	2004	Thornhill_2006_Mar_Biol_148_711	Thornhill D, LaJeunesse T, Kemp D, Fitt W, Schmidt G (2006) Multi-year, seasonal genotypic surveys of coral-algal symbioses reveals prevalent stability or post-bleaching reversion. Marine Biology 148, 711-722.	http://www.springerlink.com/content/b134307k478154w2/?p=68592ae107174e339f955c83b2f6c890&pi=2
B	B1	ITS2	N_A	N_A	NO_Thornhill_2007_Mol_Ecol_16_5326	same as Symbiodinium pulchrorum and Symbiodinium bermudense	DGGE	same_as_AF333511	http://www.ncbi.nlm.nih.gov/nuccore/AF333511	Cnidaria	Anthozoa	Scleractinia	Faviidae	Sorites	annularis	Montastraea annularis	207479	in hospite	Caribbean	Bahamas	Exuma Islands	Lee Stocking Island	South Perry Reef	24.3457	-75.3466	20000	12	15	2003	2005	Thornhill_2009_PLoS_ONE_4_e6262	Thornhill DJ, Xiang Y, Fitt WK, Santos SR (2009) Reef endemism, host specificity and temporal stability in populations of symbiotic dinoflagellates from two ecologically dominant Caribbean corals. PLOS One 4, e6262.	http://www.plosone.org/article/info%3Adoi%2F10.1371%2Fjournal.pone.0006262
B	B1	ITS2	N_A	N_A	NO_Thornhill_2007_Mol_Ecol_16_5326	same as Symbiodinium pulchrorum and Symbiodinium bermudense	DGGE	same_as_AF333511	http://www.ncbi.nlm.nih.gov/nuccore/AF333511	Cnidaria	Anthozoa	Scleractinia	Faviidae	Sorites	annularis	Montastraea annularis	207479	in hospite	Caribbean	Bahamas	Exuma Islands	Norman's Pond Cay	North Norman's Patch Reef	25.0343	-77.3963	70000	2	4	2003	2005	Thornhill_2009_PLoS_ONE_4_e6262	Thornhill DJ, Xiang Y, Fitt WK, Santos SR (2009) Reef endemism, host specificity and temporal stability in populations of symbiotic dinoflagellates from two ecologically dominant Caribbean corals. PLOS One 4, e6262.	http://www.plosone.org/article/info%3Adoi%2F10.1371%2Fjournal.pone.0006262
B	B1	ITS2	N_A	N_A	NO_Thornhill_2007_Mol_Ecol_16_5326	same as Symbiodinium pulchrorum and Symbiodinium bermudense	DGGE	same_as_AF333511	http://www.ncbi.nlm.nih.gov/nuccore/AF333511	Cnidaria	Anthozoa	Scleractinia	Faviidae	Sorites	annularis	Montastraea annularis	207479	in hospite	Caribbean	United States	Florida	Florida Keys	Admiral Patch (ADM)	25.0446	-80.3945	5000	1	2	2003	2005	Thornhill_2009_PLoS_ONE_4_e6262	Thornhill DJ, Xiang Y, Fitt WK, Santos SR (2009) Reef endemism, host specificity and temporal stability in populations of symbiotic dinoflagellates from two ecologically dominant Caribbean corals. PLOS One 4, e6262.	http://www.plosone.org/article/info%3Adoi%2F10.1371%2Fjournal.pone.0006262
B	B1	ITS2	N_A	N_A	NO_Thornhill_2007_Mol_Ecol_16_5326	same as Symbiodinium pulchrorum and Symbiodinium bermudense	DGGE	same_as_AF333511	http://www.ncbi.nlm.nih.gov/nuccore/AF333511	Cnidaria	Anthozoa	Scleractinia	Faviidae	Sorites	faveolata	Montastraea faveolata	287963	in hospite	Caribbean	Bahamas	Exuma Islands	Lee Stocking Island	South Perry Reef	24.3457	-75.3466	20000	12	15	2003	2005	Thornhill_2009_PLoS_ONE_4_e6262	Thornhill DJ, Xiang Y, Fitt WK, Santos SR (2009) Reef endemism, host specificity and temporal stability in populations of symbiotic dinoflagellates from two ecologically dominant Caribbean corals. PLOS One 4, e6262.	http://www.plosone.org/article/info%3Adoi%2F10.1371%2Fjournal.pone.0006262
B	B1	ITS2	N_A	N_A	NO_Thornhill_2007_Mol_Ecol_16_5326	same as Symbiodinium pulchrorum and Symbiodinium bermudense	DGGE	same_as_AF333511	http://www.ncbi.nlm.nih.gov/nuccore/AF333511	Cnidaria	Anthozoa	Scleractinia	Faviidae	Sorites	faveolata	Montastraea faveolata	287963	in hospite	Caribbean	United States	Florida	Florida Keys	Alligator Reef (AG)	24.7603	-80.8389	10000	12	12	2003	2005	Thornhill_2009_PLoS_ONE_4_e6262	Thornhill DJ, Xiang Y, Fitt WK, Santos SR (2009) Reef endemism, host specificity and temporal stability in populations of symbiotic dinoflagellates from two ecologically dominant Caribbean corals. PLOS One 4, e6262.	http://www.plosone.org/article/info%3Adoi%2F10.1371%2Fjournal.pone.0006262
B	B1	ITS2	N_A	N_A	NO_Thornhill_2007_Mol_Ecol_16_5326	same as Symbiodinium pulchrorum and Symbiodinium bermudense	DGGE	same_as_AF333511	http://www.ncbi.nlm.nih.gov/nuccore/AF333511	Cnidaria	Anthozoa	Scleractinia	Faviidae	Sorites	faveolata	Montastraea faveolata	287963	in hospite	Caribbean	United States	Florida	Florida Keys	Little Grecian Reef (LG)	25.0271	-80.3921	5000	3	4	2003	2005	Thornhill_2009_PLoS_ONE_4_e6262	Thornhill DJ, Xiang Y, Fitt WK, Santos SR (2009) Reef endemism, host specificity and temporal stability in populations of symbiotic dinoflagellates from two ecologically dominant Caribbean corals. PLOS One 4, e6262.	http://www.plosone.org/article/info%3Adoi%2F10.1371%2Fjournal.pone.0006262
B	B1	ITS2	N_A	N_A	NO_Thornhill_2007_Mol_Ecol_16_5326	same as Symbiodinium pulchrorum and Symbiodinium bermudense	DGGE	same_as_AF333511	http://www.ncbi.nlm.nih.gov/nuccore/AF333511	Cnidaria	Anthozoa	Scleractinia	Faviidae	Sorites	faveolata	Montastraea faveolata	287963	in hospite	Caribbean	Bahamas	Exuma Islands	Norman's Pond Cay	North Norman's Patch Reef	25.0343	-77.3963	70000	2	4	2003	2005	Thornhill_2009_PLoS_ONE_4_e6262	Thornhill DJ, Xiang Y, Fitt WK, Santos SR (2009) Reef endemism, host specificity and temporal stability in populations of symbiotic dinoflagellates from two ecologically dominant Caribbean corals. PLOS One 4, e6262.	http://www.plosone.org/article/info%3Adoi%2F10.1371%2Fjournal.pone.0006262
B	B1	ITS2	N_A	N_A	NO_Thornhill_2007_Mol_Ecol_16_5326	same as Symbiodinium pulchrorum and Symbiodinium bermudense	DGGE	same_as_AF333511	http://www.ncbi.nlm.nih.gov/nuccore/AF333511	Cnidaria	Anthozoa	Scleractinia	Faviidae	Sorites	faveolata	Montastraea faveolata	287963	in hospite	Caribbean	United States	Florida	Florida Keys	Admiral Patch (ADM)	25.0446	-80.3945	5000	1	2	2003	2005	Thornhill_2009_PLoS_ONE_4_e6262	Thornhill DJ, Xiang Y, Fitt WK, Santos SR (2009) Reef endemism, host specificity and temporal stability in populations of symbiotic dinoflagellates from two ecologically dominant Caribbean corals. PLOS One 4, e6262.	http://www.plosone.org/article/info%3Adoi%2F10.1371%2Fjournal.pone.0006262
B	B10	ITS2	N_A	N_A	N_A	N_A	DGGE	AF499787	http://www.ncbi.nlm.nih.gov/nuccore/AF499787	N_A	N_A	N_A	N_A	Sorites	N_A	N_A	N_A	N_A	N_A	N_A	N_A	N_A	N_A	N_A	N_A	N_A	N_A	N_A	N_A	N_A	LaJeunesse_2002_Mar_Biol_141_387	LaJeunesse T (2002) Diversity and community structure of symbiotic dinoflagellates from Caribbean coral reefs. Marine Biology 141, 387-400.	http://www.springerlink.com/content/4magydv1cmrgn7kr/?p=57ad39a7eb934febb450a37537b61884&pi=18
B	B10	ITS2	N_A	N_A	N_A	N_A	DGGE	same_as_AF499787	http://www.ncbi.nlm.nih.gov/nuccore/AF499787	Cnidaria	Anthozoa	Scleractinia	Faviidae	Sorites	faveolata	Montastraea faveolata	287963	in hospite	Caribbean	United States	Florida	Florida Keys	N_A	24.7764	-80.7178	80000	5	5	2006	2006	Correa_2009_Coral_Reefs_28_437	Correa, A. M. S., Brandt, M. E., Smith, T. B., Thornhill, D. J., & Baker, A. C. (2009). Symbiodinium associations with diseased and healthy scleractinian corals. Coral Reefs 28, 437-448.	http://www.springerlink.com/content/a3t40h5061377234/
B	B10	ITS2	N_A	N_A	N_A	N_A	DGGE	same_as_AF499787	http://www.ncbi.nlm.nih.gov/nuccore/AF499787	Cnidaria	Anthozoa	Scleractinia	Faviidae	Sorites	faveolata	Montastraea faveolata	287963	in hospite	Caribbean	United States	Florida	Florida Keys	N_A	24.7764	-80.7178	80000	8	8	2006	2006	Correa_2009_Coral_Reefs_28_437	Correa, A. M. S., Brandt, M. E., Smith, T. B., Thornhill, D. J., & Baker, A. C. (2009). Symbiodinium associations with diseased and healthy scleractinian corals. Coral Reefs 28, 437-448.	http://www.springerlink.com/content/a3t40h5061377234/
B	B10	ITS2	N_A	N_A	N_A	N_A	DGGE	same_as_AF499787	http://www.ncbi.nlm.nih.gov/nuccore/AF499787	Cnidaria	Anthozoa	Scleractinia	Faviidae	Sorites	faveolata	Montastraea faveolata	287963	in hospite	Caribbean	United States	Florida	Florida Keys	Little Grecian	24.59	-80.22	10000	3	3	1998	1998	Thornhill_2006_Mar_Biol_148_711	Thornhill D, LaJeunesse T, Kemp D, Fitt W, Schmidt G (2006) Multi-year, seasonal genotypic surveys of coral-algal symbioses reveals prevalent stability or post-bleaching reversion. Marine Biology 148, 711-722.	http://www.springerlink.com/content/b134307k478154w2/?p=68592ae107174e339f955c83b2f6c890&pi=2
B	B10	ITS2	N_A	N_A	N_A	N_A	DGGE	same_as_AF499787	http://www.ncbi.nlm.nih.gov/nuccore/AF499787	Cnidaria	Anthozoa	Scleractinia	Faviidae	Sorites	faveolata	Montastraea faveolata	287963	in hospite	Caribbean	United States	Florida	Florida Keys	Conch Reef	24.59	-80.22	10000	12	12	2000	2002	Thornhill_2006_Mar_Biol_148_711	Thornhill D, LaJeunesse T, Kemp D, Fitt W, Schmidt G (2006) Multi-year, seasonal genotypic surveys of coral-algal symbioses reveals prevalent stability or post-bleaching reversion. Marine Biology 148, 711-722.	http://www.springerlink.com/content/b134307k478154w2/?p=68592ae107174e339f955c83b2f6c890&pi=2
B	B10	ITS2	N_A	N_A	N_A	N_A	DGGE	same_as_AF499787	http://www.ncbi.nlm.nih.gov/nuccore/AF499787	Cnidaria	Anthozoa	Scleractinia	Faviidae	Sorites	franksi	Montastraea franksi	287964	in hospite	Caribbean	United States	Florida	Florida Keys	Conch Reef	24.59	-80.22	10000	12	12	2000	2001	Thornhill_2006_Mar_Biol_148_711	Thornhill D, LaJeunesse T, Kemp D, Fitt W, Schmidt G (2006) Multi-year, seasonal genotypic surveys of coral-algal symbioses reveals prevalent stability or post-bleaching reversion. Marine Biology 148, 711-722.	http://www.springerlink.com/content/b134307k478154w2/?p=68592ae107174e339f955c83b2f6c890&pi=2
B	B10	ITS2	N_A	N_A	N_A	N_A	DGGE	same_as_AF499787	http://www.ncbi.nlm.nih.gov/nuccore/AF499787	Cnidaria	Anthozoa	Scleractinia	Faviidae	Sorites	franksi	Montastraea franksi	287964	in hospite	Caribbean	United States	Florida	Florida Keys	Alligator Reef	24.59	-80.22	10000	12	12	2000	2002	Thornhill_2006_Mar_Biol_148_711	Thornhill D, LaJeunesse T, Kemp D, Fitt W, Schmidt G (2006) Multi-year, seasonal genotypic surveys of coral-algal symbioses reveals prevalent stability or post-bleaching reversion. Marine Biology 148, 711-722.	http://www.springerlink.com/content/b134307k478154w2/?p=68592ae107174e339f955c83b2f6c890&pi=2
B	B10	ITS2	N_A	N_A	N_A	N_A	DGGE	same_as_AF499787	http://www.ncbi.nlm.nih.gov/nuccore/AF499787	Cnidaria	Anthozoa	Scleractinia	Faviidae	Sorites	annularis	Montastraea annularis	207479	in hospite	Caribbean	United States	Florida	Florida Keys	Little Grecian Reef (LG)	25.0271	-80.3921	5000	3	4	2003	2005	Thornhill_2009_PLoS_ONE_4_e6262	Thornhill DJ, Xiang Y, Fitt WK, Santos SR (2009) Reef endemism, host specificity and temporal stability in populations of symbiotic dinoflagellates from two ecologically dominant Caribbean corals. PLOS One 4, e6262.	http://www.plosone.org/article/info%3Adoi%2F10.1371%2Fjournal.pone.0006262
B	B11	ITS2	N_A	N_A	NO_Hunter_2007_J_Phycology_43_120	N_A	DGGE	AY239361	http://www.ncbi.nlm.nih.gov/nuccore/AY239361	N_A	N_A	N_A	N_A	Sorites	N_A	N_A	N_A	N_A	N_A	N_A	N_A	N_A	N_A	N_A	N_A	N_A	N_A	N_A	2002	2002	LaJeunesse_2003_Limnol_Oceanograph_48_2046	LaJeunesse T, Loh W, van Woesik R, Hoegh-Guldberg O, Schmidt GW, Fitt WK (2003) Low symbiont diversity in southern Great Barrier Reef corals, relative to those of the Caribbean. Limnology and Oceanography 48, 2046-2054.	http://www.aslo.org/lo/toc/vol_48/issue_5/2046.pdf
B	B11	ITS2	N_A	N_A	NO_Hunter_2007_J_Phycology_43_120	N_A	DGGE	DQ865211	http://www.ncbi.nlm.nih.gov/nuccore/DQ865211	Porifera	Demospongiae	Hadromerida	Clionaidae	Sorites	varians	Cliona varians	170485	N_A	N_A	N_A	N_A	N_A	N_A	N_A	N_A	N_A	N_A	N_A	N_A	N_A	Hunter_2007_J_Phycology_43_120	Hunter RL, LaJeunesse TC, Santos SR (2007) Structure and evolution of the rDNA internal transcribed spacer (ITS) region 2 in the symbiotic dinoflagellates (Symbiodinium, Dinophyta). Journal of Phycology 43, 120-128.	http://www3.interscience.wiley.com/journal/118502428/abstract
B	B13	ITS2	N_A	N_A	N_A	N_A	DGGE	EF450546	http://www.ncbi.nlm.nih.gov/nuccore/EF450546	Cnidaria	Anthozoa	Scleractinia	Pocilloporidae	Sorites	mirabilis	Madracis mirabilis	479012	in hospite	Caribbean	Netherlands	Curacao	N_A	N_A	12.1977	-68.9392	35000	5	5	2005	2005	Frade_2008_Mol_Ecol_17_691	Frade PR, De Jongh F, Vermeulen F, van Bleijswijk J, Bak RPM (2008) Variation in symbiont distribution between closely related coral species over large depth ranges. Molecular Ecology 17, 691-703.	http://onlinelibrary.wiley.com/doi/10.1111/j.1365-294X.2007.03612.x/abstract
B	B13	ITS2	N_A	N_A	N_A	N_A	DGGE	same_as_EF450546	http://www.ncbi.nlm.nih.gov/nuccore/EF450546	Cnidaria	Anthozoa	Scleractinia	Pocilloporidae	Sorites	mirabilis	Madracis mirabilis	479012	in hospite	Caribbean	Netherlands	Curacao	N_A	N_A	12.1977	-68.9392	35000	10	10	2005	2005	Frade_2008_Mol_Ecol_17_691	Frade PR, De Jongh F, Vermeulen F, van Bleijswijk J, Bak RPM (2008) Variation in symbiont distribution between closely related coral species over large depth ranges. Molecular Ecology 17, 691-703.	http://onlinelibrary.wiley.com/doi/10.1111/j.1365-294X.2007.03612.x/abstract
B	B13	ITS2	N_A	N_A	N_A	N_A	DGGE	same_as_EF450546	http://www.ncbi.nlm.nih.gov/nuccore/EF450546	Cnidaria	Anthozoa	Scleractinia	Pocilloporidae	Sorites	mirabilis	Madracis mirabilis	479012	in hospite	Caribbean	Netherlands	Curacao	N_A	N_A	12.1977	-68.9392	35000	25	25	2005	2005	Frade_2008_Mol_Ecol_17_691	Frade PR, De Jongh F, Vermeulen F, van Bleijswijk J, Bak RPM (2008) Variation in symbiont distribution between closely related coral species over large depth ranges. Molecular Ecology 17, 691-703.	http://onlinelibrary.wiley.com/doi/10.1111/j.1365-294X.2007.03612.x/abstract
B	B13	ITS2	N_A	N_A	N_A	N_A	DGGE	same_as_EF450546	http://www.ncbi.nlm.nih.gov/nuccore/EF450546	Cnidaria	Anthozoa	Scleractinia	Pocilloporidae	Sorites	sp.	Madracis sp.	135125	in hospite	Caribbean	Netherlands	Curacao	N_A	N_A	12.1385	-69.0734	40000	N_A	N_A	N_A	N_A	Pettay_2007_Mol_Ecol_Notes_7_1271	Pettay D, LaJeunesse TC, (2007) Microsatellites from clade B Symbiodinium spp. specialized for Caribbean corals in the genus Madracis. Molecular Ecology Notes 7, 1271-1274.	http://onlinelibrary.wiley.com/doi/10.1111/j.1471-8286.2007.01852.x/abstract
B	B13	ITS2	N_A	N_A	N_A	N_A	DGGE	same_as_EF450546	http://www.ncbi.nlm.nih.gov/nuccore/EF450546	Cnidaria	Anthozoa	Scleractinia	Pocilloporidae	Sorites	sp.	Madracis sp.	135125	in hospite	Caribbean	United States	US Virgin Islands	St. Croix	N_A	17.7858	-64.7557	40000	N_A	N_A	N_A	N_A	Pettay_2007_Mol_Ecol_Notes_7_1271	Pettay D, LaJeunesse TC, (2007) Microsatellites from clade B Symbiodinium spp. specialized for Caribbean corals in the genus Madracis. Molecular Ecology Notes 7, 1271-1274.	http://onlinelibrary.wiley.com/doi/10.1111/j.1471-8286.2007.01852.x/abstract
B	B13	ITS2	N_A	N_A	N_A	N_A	DGGE	same_as_EF450546	http://www.ncbi.nlm.nih.gov/nuccore/EF450546	Cnidaria	Anthozoa	Scleractinia	Pocilloporidae	Sorites	sp.	Madracis sp.	135125	in hospite	Caribbean	Bahamas	Exuma Islands	Lee Stocking Island	N_A	23.7876	-76.0623	30000	N_A	N_A	N_A	N_A	Pettay_2007_Mol_Ecol_Notes_7_1271	Pettay D, LaJeunesse TC, (2007) Microsatellites from clade B Symbiodinium spp. specialized for Caribbean corals in the genus Madracis. Molecular Ecology Notes 7, 1271-1274.	http://onlinelibrary.wiley.com/doi/10.1111/j.1471-8286.2007.01852.x/abstract
B	B13	ITS2	N_A	N_A	N_A	N_A	DGGE	same_as_EF450546	http://www.ncbi.nlm.nih.gov/nuccore/EF450546	Cnidaria	Anthozoa	Scleractinia	Pocilloporidae	Sorites	sp.	Madracis sp.	135125	in hospite	Caribbean	United States	Florida	Florida Keys	Key Largo	25.0709	-80.4279	10000	N_A	N_A	N_A	N_A	Pettay_2007_Mol_Ecol_Notes_7_1271	Pettay D, LaJeunesse TC, (2007) Microsatellites from clade B Symbiodinium spp. specialized for Caribbean corals in the genus Madracis. Molecular Ecology Notes 7, 1271-1274.	http://onlinelibrary.wiley.com/doi/10.1111/j.1471-8286.2007.01852.x/abstract
B	B13a	ITS2	N_A	N_A	N_A	N_A	DGGE	N_A	N_A	Cnidaria	Anthozoa	Scleractinia	Pocilloporidae	Sorites	sp.	Madracis sp.	135125	in hospite	Caribbean	Bahamas	Exuma Islands	Lee Stocking Island	N_A	23.7876	-76.0623	30000	N_A	N_A	N_A	N_A	Pettay_2007_Mol_Ecol_Notes_7_1271	Pettay D, LaJeunesse TC, (2007) Microsatellites from clade B Symbiodinium spp. specialized for Caribbean corals in the genus Madracis. Molecular Ecology Notes 7, 1271-1274.	http://onlinelibrary.wiley.com/doi/10.1111/j.1471-8286.2007.01852.x/abstract
B	B13a	ITS2	N_A	N_A	N_A	N_A	DGGE	N_A	N_A	Cnidaria	Anthozoa	Scleractinia	Pocilloporidae	Sorites	sp.	Madracis sp.	135125	in hospite	Caribbean	United States	Florida	Florida Keys	Key Largo	25.0709	-80.4279	10000	N_A	N_A	N_A	N_A	Pettay_2007_Mol_Ecol_Notes_7_1271	Pettay D, LaJeunesse TC, (2007) Microsatellites from clade B Symbiodinium spp. specialized for Caribbean corals in the genus Madracis. Molecular Ecology Notes 7, 1271-1274.	http://onlinelibrary.wiley.com/doi/10.1111/j.1471-8286.2007.01852.x/abstract
B	B14	ITS2	N_A	N_A	N_A	N_A	DGGE	AY239362	http://www.ncbi.nlm.nih.gov/nuccore/AY239362	N_A	N_A	N_A	N_A	Sorites	N_A	N_A	N_A	N_A	N_A	N_A	N_A	N_A	N_A	N_A	N_A	N_A	N_A	N_A	2002	2002	LaJeunesse_2003_Limnol_Oceanograph_48_2046	LaJeunesse T, Loh W, van Woesik R, Hoegh-Guldberg O, Schmidt GW, Fitt WK (2003) Low symbiont diversity in southern Great Barrier Reef corals, relative to those of the Caribbean. Limnology and Oceanography 48, 2046-2054.	http://www.aslo.org/lo/toc/vol_48/issue_5/2046.pdf
B	B15	ITS2	N_A	N_A	N_A	N_A	DGGE	EF450626	http://www.ncbi.nlm.nih.gov/nuccore/EF450626	Cnidaria	Anthozoa	Scleractinia	Pocilloporidae	Sorites	formosa	Madracis formosa	287108	in hospite	Caribbean	Netherlands	Curacao	N_A	N_A	12.1977	-68.9392	35000	40	40	2005	2005	Frade_2008_Mol_Ecol_17_691	Frade PR, De Jongh F, Vermeulen F, van Bleijswijk J, Bak RPM (2008) Variation in symbiont distribution between closely related coral species over large depth ranges. Molecular Ecology 17, 691-703.	http://onlinelibrary.wiley.com/doi/10.1111/j.1365-294X.2007.03612.x/abstract
B	B15	ITS2	N_A	N_A	N_A	N_A	DGGE	same_as_EF450626	http://www.ncbi.nlm.nih.gov/nuccore/EF450626	Cnidaria	Anthozoa	Scleractinia	Pocilloporidae	Sorites	pharensis	Madracis pharensis	135212	in hospite	Caribbean	Netherlands	Curacao	N_A	N_A	12.1977	-68.9392	35000	25	25	2006	2006	Frade_2008_Coral_Reefs_27_913	Frade PR, Englebert N, Faria J, Visser PM, Bak RPM (2008) Distribution and photobiology of Symbiodinium types in different light environments for three colour morphs of the coral Madracis pharensis: is there more to it than total irradiance? Coral Reefs 27, 913-925.	http://www.springerlink.com/content/r5872v1618q05413/
B	B15	ITS2	N_A	N_A	N_A	N_A	DGGE	same_as_EF450626	http://www.ncbi.nlm.nih.gov/nuccore/EF450626	Cnidaria	Anthozoa	Scleractinia	Pocilloporidae	Sorites	pharensis	Madracis pharensis	135212	in hospite	Caribbean	Netherlands	Curacao	N_A	N_A	12.1977	-68.9392	35000	25	25	2005	2005	Frade_2008_Mol_Ecol_17_691	Frade PR, De Jongh F, Vermeulen F, van Bleijswijk J, Bak RPM (2008) Variation in symbiont distribution between closely related coral species over large depth ranges. Molecular Ecology 17, 691-703.	http://onlinelibrary.wiley.com/doi/10.1111/j.1365-294X.2007.03612.x/abstract
B	B15	ITS2	N_A	N_A	N_A	N_A	DGGE	same_as_EF450626	http://www.ncbi.nlm.nih.gov/nuccore/EF450626	Cnidaria	Anthozoa	Scleractinia	Pocilloporidae	Sorites	pharensis	Madracis pharensis	135212	in hospite	Caribbean	Netherlands	Curacao	N_A	N_A	12.1977	-68.9392	35000	40	40	2005	2005	Frade_2008_Mol_Ecol_17_691	Frade PR, De Jongh F, Vermeulen F, van Bleijswijk J, Bak RPM (2008) Variation in symbiont distribution between closely related coral species over large depth ranges. Molecular Ecology 17, 691-703.	http://onlinelibrary.wiley.com/doi/10.1111/j.1365-294X.2007.03612.x/abstract
B	B17	ITS	RRA4ii	N_A	N_A	N_A	cloning	AY074987	http://www.ncbi.nlm.nih.gov/nuccore/AY074987	Cnidaria	Anthozoa	Scleractinia	Faviidae	Sorites	annularis	Montastraea annularis	207479	in hospite	Caribbean	Panama	N_A	N_A	N_A	8.5	-80.5	375000	N_A	N_A	N_A	N_A	Savage_2002_MEPS_244_17	Savage AM, Goodson MS, Visram S, Trapido-Rosenthal H, Wiedenmann J, Douglas AE (2002) Molecular diversity of symbiotic algae at the latitudinal margins of their distribution: dinoflagellates of the genus Symbiodinium in corals and sea anemones. Marine Ecology progress Series 244, 17-26.	http://www.int-res.com/articles/meps2002/244/m244p027.pdf
B	B17	ITS2	N_A	N_A	N_A	N_A	DGGE	N_A	N_A	Cnidaria	Anthozoa	Scleractinia	Faviidae	Sorites	faveolata	Montastraea faveolata	287963	in hospite	Caribbean	Belize	Western Caribbean	South Yucatan	Carrie Bow	16.48	-88.046	15000	2	2	N_A	N_A	Kemp_2008_Coral_Reefs_27_289	Kemp DW, Fitt WK, Schmidt GW (2008) A microsampling method for genotyping coral symbionts. Coral Reefs 27, 289-293.	http://www.springerlink.com/content/x7205145718h2322/
B	B17	ITS2	Colony Bottom	N_A	N_A	N_A	DGGE	same_as_AY074987	http://www.ncbi.nlm.nih.gov/nuccore/AY074987	Cnidaria	Anthozoa	Scleractinia	Faviidae	Sorites	faveolata	Montastraea faveolata	287963	in hospite	Caribbean	Mexico	Quintana Roo	Puerto Morelos	N_A	20.5229	-86.5105	100	5.2	5.2	2007	2007	DeSalvo_2010_Mol_Ecol_19_1174	Desalvo M, Sunagawa S, Fisher PL, Voolstra CR, Iglesias-Prieto R, Medina M (2010) Coral host transcriptomic states are correlated with Symbiodinium gentotypes. Molecular Ecology 19, 1174-1186.	http://onlinelibrary.wiley.com/doi/10.1111/j.1365-294X.2010.04534.x/abstract
B	B17	ITS2	Colony Middle	N_A	N_A	N_A	DGGE	same_as_AY074987	http://www.ncbi.nlm.nih.gov/nuccore/AY074987	Cnidaria	Anthozoa	Scleractinia	Faviidae	Sorites	faveolata	Montastraea faveolata	287963	in hospite	Caribbean	Mexico	Quintana Roo	Puerto Morelos	N_A	20.5229	-86.5105	100	3.7	3.7	2007	2007	DeSalvo_2010_Mol_Ecol_19_1174	Desalvo M, Sunagawa S, Fisher PL, Voolstra CR, Iglesias-Prieto R, Medina M (2010) Coral host transcriptomic states are correlated with Symbiodinium gentotypes. Molecular Ecology 19, 1174-1186.	http://onlinelibrary.wiley.com/doi/10.1111/j.1365-294X.2010.04534.x/abstract
B	B17	ITS2	Colony Top	N_A	N_A	N_A	DGGE	same_as_AY074987	http://www.ncbi.nlm.nih.gov/nuccore/AY074987	Cnidaria	Anthozoa	Scleractinia	Faviidae	Sorites	faveolata	Montastraea faveolata	287963	in hospite	Caribbean	Mexico	Quintana Roo	Puerto Morelos	N_A	20.5229	-86.5105	100	2.7	2.7	2007	2007	DeSalvo_2010_Mol_Ecol_19_1174	Desalvo M, Sunagawa S, Fisher PL, Voolstra CR, Iglesias-Prieto R, Medina M (2010) Coral host transcriptomic states are correlated with Symbiodinium gentotypes. Molecular Ecology 19, 1174-1186.	http://onlinelibrary.wiley.com/doi/10.1111/j.1365-294X.2010.04534.x/abstract
B	B17	ITS2	N_A	N_A	N_A	N_A	DGGE	same_as_AY074987	http://www.ncbi.nlm.nih.gov/nuccore/AY074987	Cnidaria	Anthozoa	Scleractinia	Faviidae	Sorites	faveolata	Montastraea faveolata	287963	in hospite	Caribbean	Belize	Western Caribbean	South Yucatan	Carrie Bow	16.48	-88.046	15000	1	5	2002	2003	Finney_2010_Microb_Ecol_60_250	Finney JC, Pettay DT, Sampayo EM, Warner ME, Oxenford HA, LaJeunesse TC (2010) The relative significance of host-habitat, depth, and geography on the ecology, endemism, and speciation of coral endosymbionts in the genus Symbiodinium. Microbial Ecology 60, 250-263.	http://www.springerlink.com/content/lw3714t60p771p17/
B	B18	ITS2	N_A	N_A	N_A	N_A	DGGE	same_as_AY258471	http://www.ncbi.nlm.nih.gov/nuccore/AY258471	Cnidaria	Anthozoa	Scleractinia	Siderastreidae	Sorites	mcneilli	Coscinaraea mcneilli	287942	in hospite	Indian	Australia	Western Australia	Dunsborough	N_A	-33.5966	115.125	15000	0	15	2005	2005	Silverstein_2011_MEPS_422_63	Silverstein RN, Correa AMS, LaJeunesse TC, Baker AC (2011) Novel algal symbiont (Symbiodinium spp.) diversity in reef corals of Western Australia. Marine Ecology Progress Series 422, 63-75.	http://www.int-res.com/abstracts/meps/v422/p63-75/
B	B18	ITS2	N_A	N_A	N_A	N_A	DGGE	same_as_AY258471	http://www.ncbi.nlm.nih.gov/nuccore/AY258471	Cnidaria	Anthozoa	Scleractinia	Faviidae	Sorites	versipora	Plesiastrea versipora	207494	in hospite	Indian	Australia	Western Australia	Dunsborough	N_A	-33.5966	115.125	15000	0	15	2005	2005	Silverstein_2011_MEPS_422_63	Silverstein RN, Correa AMS, LaJeunesse TC, Baker AC (2011) Novel algal symbiont (Symbiodinium spp.) diversity in reef corals of Western Australia. Marine Ecology Progress Series 422, 63-75.	http://www.int-res.com/abstracts/meps/v422/p63-75/
B	B18	ITS2	N_A	N_A	N_A	N_A	DGGE	same_as_AY258471	http://www.ncbi.nlm.nih.gov/nuccore/AY258471	Cnidaria	Anthozoa	Scleractinia	Faviidae	Sorites	versipora	Plesiastrea versipora	207494	in hospite	Indian	Australia	Western Australia	Rottnest Island	N_A	-32.0238	115.551	15000	0	7	2005	2005	Silverstein_2011_MEPS_422_63	Silverstein RN, Correa AMS, LaJeunesse TC, Baker AC (2011) Novel algal symbiont (Symbiodinium spp.) diversity in reef corals of Western Australia. Marine Ecology Progress Series 422, 63-75.	http://www.int-res.com/abstracts/meps/v422/p63-75/
B	B184	ITS2	N_A	N_A	N_A	N_A	DGGE	N_A	N_A	N_A	N_A	N_A	N_A	Sorites	N_A	N_A	N_A	free-living	Caribbean	Colombia	Cartagena	Pavitos Island	N_A	10.1414	-75.9302	75000	14	14	2005	2006	Porto_2008_PLoS_ONE_3_e2160	Porto I, Granados C, Restrepo JC, Sanchez JA (2008) Macroalgal-associated dinoflagellates belonging to the genus Symbiodinium in Caribbean reefs. PLoS ONE 3(5): e2160. doi:10.1371/journal.pone.0002160	http://www.plosone.org/article/info%3Adoi%2F10.1371%2Fjournal.pone.0002160
B	B184	ITS2	N_A	N_A	N_A	N_A	DGGE	N_A	N_A	N_A	N_A	N_A	N_A	Sorites	N_A	N_A	N_A	free-living	Caribbean	Colombia	Cartagena	Pavitos Island	N_A	10.1414	-75.9302	75000	14	14	2005	2006	Porto_2008_PLoS_ONE_3_e2160	Porto I, Granados C, Restrepo JC, Sanchez JA (2008) Macroalgal-associated dinoflagellates belonging to the genus Symbiodinium in Caribbean reefs. PLoS ONE 3(5): e2160. doi:10.1371/journal.pone.0002160	http://www.plosone.org/article/info%3Adoi%2F10.1371%2Fjournal.pone.0002160
B	B184	ITS2	N_A	N_A	N_A	N_A	DGGE	N_A	N_A	N_A	N_A	N_A	N_A	Sorites	N_A	N_A	N_A	free-living	Caribbean	Colombia	Cartagena	Pavitos Island	N_A	10.1414	-75.9302	75000	14	14	2005	2006	Porto_2008_PLoS_ONE_3_e2160	Porto I, Granados C, Restrepo JC, Sanchez JA (2008) Macroalgal-associated dinoflagellates belonging to the genus Symbiodinium in Caribbean reefs. PLoS ONE 3(5): e2160. doi:10.1371/journal.pone.0002160	http://www.plosone.org/article/info%3Adoi%2F10.1371%2Fjournal.pone.0002160
B	B184	ITS2	N_A	N_A	N_A	N_A	DGGE	N_A	N_A	N_A	N_A	N_A	N_A	Sorites	N_A	N_A	N_A	free-living	Caribbean	Colombia	Cartagena	Tesoro	N_A	10.1414	-75.9302	75000	14	14	2005	2006	Porto_2008_PLoS_ONE_3_e2160	Porto I, Granados C, Restrepo JC, Sanchez JA (2008) Macroalgal-associated dinoflagellates belonging to the genus Symbiodinium in Caribbean reefs. PLoS ONE 3(5): e2160. doi:10.1371/journal.pone.0002160	http://www.plosone.org/article/info%3Adoi%2F10.1371%2Fjournal.pone.0002160
B	B184	ITS2	N_A	N_A	N_A	N_A	DGGE	N_A	N_A	N_A	N_A	N_A	N_A	Sorites	N_A	N_A	N_A	free-living	Caribbean	Colombia	Cartagena	Tesoro	N_A	10.1414	-75.9302	75000	14	14	2005	2006	Porto_2008_PLoS_ONE_3_e2160	Porto I, Granados C, Restrepo JC, Sanchez JA (2008) Macroalgal-associated dinoflagellates belonging to the genus Symbiodinium in Caribbean reefs. PLoS ONE 3(5): e2160. doi:10.1371/journal.pone.0002160	http://www.plosone.org/article/info%3Adoi%2F10.1371%2Fjournal.pone.0002160
B	B184	ITS2	N_A	N_A	N_A	N_A	DGGE	N_A	N_A	N_A	N_A	N_A	N_A	Sorites	N_A	N_A	N_A	free-living	Caribbean	Colombia	Cartagena	Tesoro	N_A	10.1414	-75.9302	75000	14	14	2005	2006	Porto_2008_PLoS_ONE_3_e2160	Porto I, Granados C, Restrepo JC, Sanchez JA (2008) Macroalgal-associated dinoflagellates belonging to the genus Symbiodinium in Caribbean reefs. PLoS ONE 3(5): e2160. doi:10.1371/journal.pone.0002160	http://www.plosone.org/article/info%3Adoi%2F10.1371%2Fjournal.pone.0002160
B	B184	ITS2	N_A	N_A	N_A	N_A	DGGE	N_A	N_A	N_A	N_A	N_A	N_A	Sorites	N_A	N_A	N_A	free-living	Caribbean	Colombia	Cartagena	Tesoro	N_A	10.1414	-75.9302	75000	14	14	2005	2006	Porto_2008_PLoS_ONE_3_e2160	Porto I, Granados C, Restrepo JC, Sanchez JA (2008) Macroalgal-associated dinoflagellates belonging to the genus Symbiodinium in Caribbean reefs. PLoS ONE 3(5): e2160. doi:10.1371/journal.pone.0002160	http://www.plosone.org/article/info%3Adoi%2F10.1371%2Fjournal.pone.0002160
B	B184	ITS2	N_A	N_A	N_A	N_A	DGGE	N_A	N_A	N_A	N_A	N_A	N_A	Sorites	N_A	N_A	N_A	free-living	Caribbean	Trinidad and Tobago	N_A	Baru	N_A	10.3945	-61.598	100000	0	3	2005	2006	Porto_2008_PLoS_ONE_3_e2160	Porto I, Granados C, Restrepo JC, Sanchez JA (2008) Macroalgal-associated dinoflagellates belonging to the genus Symbiodinium in Caribbean reefs. PLoS ONE 3(5): e2160. doi:10.1371/journal.pone.0002160	http://www.plosone.org/article/info%3Adoi%2F10.1371%2Fjournal.pone.0002160
B	B184	ITS2	N_A	N_A	N_A	N_A	DGGE	N_A	N_A	N_A	N_A	N_A	N_A	Sorites	N_A	N_A	N_A	free-living	Caribbean	Trinidad and Tobago	N_A	Corvo Point	N_A	10.3945	-61.598	100000	18	18	2005	2006	Porto_2008_PLoS_ONE_3_e2160	Porto I, Granados C, Restrepo JC, Sanchez JA (2008) Macroalgal-associated dinoflagellates belonging to the genus Symbiodinium in Caribbean reefs. PLoS ONE 3(5): e2160. doi:10.1371/journal.pone.0002160	http://www.plosone.org/article/info%3Adoi%2F10.1371%2Fjournal.pone.0002160
B	B19	ITS	N_A	N_A	NO_Hunter_2007_J_Phycology_43_120	N_A	sequencing	AF360560	http://www.ncbi.nlm.nih.gov/nuccore/AF360560	Cnidaria	Anthozoa	Gorgonacea	Briareidae	Sorites	asbestinum	Briareum asbestinum	289534	in hospite	Caribbean	United States	Florida	Florida Keys	Craig Key	24.59	-80.22	10000	N_A	N_A	N_A	N_A	Santos_2001_J_Phycology_37_900	Santos SR, Taylor DJ, Coffroth MA (2001) Genetic comparisons of freshly isolated versus symbiotic dinoflagellates: implications for extrapolating to the intact symbiosis. Journal of Phycology 37, 900-912.	http://www3.interscience.wiley.com/journal/118994416/abstract
B	B19	ITS2	N_A	N_A	NO_Hunter_2007_J_Phycology_43_120	N_A	DGGE	DQ865212	http://www.ncbi.nlm.nih.gov/nuccore/DQ865212	Cnidaria	Anthozoa	Gorgonacea	Plexauridae	Sorites	nutans	Plexaurella nutans	290819	N_A	N_A	N_A	N_A	N_A	N_A	N_A	N_A	N_A	N_A	N_A	N_A	N_A	Hunter_2007_J_Phycology_43_120	Hunter RL, LaJeunesse TC, Santos SR (2007) Structure and evolution of the rDNA internal transcribed spacer (ITS) region 2 in the symbiotic dinoflagellates (Symbiodinium, Dinophyta). Journal of Phycology 43, 120-128.	http://www3.interscience.wiley.com/journal/118502428/abstract
B	B19	ITS2	N_A	N_A	NO_Hunter_2007_J_Phycology_43_120	N_A	DGGE	same_as_AF360560	http://www.ncbi.nlm.nih.gov/nuccore/AF360560	Cnidaria	Anthozoa	Alcyonacea	Briareidae	Sorites	asbestinum	Briareum asbestinum	289534	in hospite	Caribbean	Belize	Western Caribbean	South Yucatan	Carrie Bow	16.48	-88.046	15000	6	10	2002	2003	Finney_2010_Microb_Ecol_60_250	Finney JC, Pettay DT, Sampayo EM, Warner ME, Oxenford HA, LaJeunesse TC (2010) The relative significance of host-habitat, depth, and geography on the ecology, endemism, and speciation of coral endosymbionts in the genus Symbiodinium. Microbial Ecology 60, 250-263.	http://www.springerlink.com/content/lw3714t60p771p17/
B	B19	ITS2	N_A	N_A	NO_Hunter_2007_J_Phycology_43_120	N_A	DGGE	same_as_AF360560	http://www.ncbi.nlm.nih.gov/nuccore/AF360560	Cnidaria	Anthozoa	Alcyonacea	Briareidae	Sorites	asbestinum	Briareum asbestinum	289534	in hospite	Caribbean	Belize	Western Caribbean	South Yucatan	Carrie Bow	16.48	-88.046	15000	10	20	2002	2003	Finney_2010_Microb_Ecol_60_250	Finney JC, Pettay DT, Sampayo EM, Warner ME, Oxenford HA, LaJeunesse TC (2010) The relative significance of host-habitat, depth, and geography on the ecology, endemism, and speciation of coral endosymbionts in the genus Symbiodinium. Microbial Ecology 60, 250-263.	http://www.springerlink.com/content/lw3714t60p771p17/
B	B19	ITS2	N_A	N_A	NO_Hunter_2007_J_Phycology_43_120	N_A	DGGE	same_as_AF360560	http://www.ncbi.nlm.nih.gov/nuccore/AF360560	Cnidaria	Anthozoa	Gorgonacea	Plexauridae	Sorites	sp.	Plexaura sp.	267752	in hospite	Caribbean	Belize	Western Caribbean	South Yucatan	Carrie Bow	16.48	-88.046	15000	10	20	2002	2003	Finney_2010_Microb_Ecol_60_250	Finney JC, Pettay DT, Sampayo EM, Warner ME, Oxenford HA, LaJeunesse TC (2010) The relative significance of host-habitat, depth, and geography on the ecology, endemism, and speciation of coral endosymbionts in the genus Symbiodinium. Microbial Ecology 60, 250-263.	http://www.springerlink.com/content/lw3714t60p771p17/
B	B19	ITS2	N_A	N_A	NO_Hunter_2007_J_Phycology_43_120	N_A	DGGE	same_as_AF360560	http://www.ncbi.nlm.nih.gov/nuccore/AF360560	Cnidaria	Anthozoa	Gorgonacea	Plexauridae	Sorites	nutans	Plexaurella nutans	290819	in hospite	Caribbean	Belize	Western Caribbean	South Yucatan	Carrie Bow	16.48	-88.046	15000	10	20	2002	2003	Finney_2010_Microb_Ecol_60_250	Finney JC, Pettay DT, Sampayo EM, Warner ME, Oxenford HA, LaJeunesse TC (2010) The relative significance of host-habitat, depth, and geography on the ecology, endemism, and speciation of coral endosymbionts in the genus Symbiodinium. Microbial Ecology 60, 250-263.	http://www.springerlink.com/content/lw3714t60p771p17/
B	B1a	ITS2	N_A	N_A	N_A	N_A	DGGE	AF499779	http://www.ncbi.nlm.nih.gov/nuccore/AF499779	Cnidaria	Anthozoa	Gorgonacea	Plexauridae	Sorites	nutans	Plexaurella nutans	290819	in hospite	Caribbean	Mexico	Quintana Roo	Puerto Morelos	N_A	20.5	-86.52	4000	13	13	1998	1999	LaJeunesse_2002_Mar_Biol_141_387	LaJeunesse T (2002) Diversity and community structure of symbiotic dinoflagellates from Caribbean coral reefs. Marine Biology 141, 387-400.	http://www.springerlink.com/content/4magydv1cmrgn7kr/?p=57ad39a7eb934febb450a37537b61884&pi=18
B	B1a	ITS2	N_A	N_A	N_A	N_A	DGGE	same_as_AF499779	http://www.ncbi.nlm.nih.gov/nuccore/AF499779	Cnidaria	Anthozoa	Gorgonacea	Plexauridae	Sorites	homomalla	Plexaura homomalla	290797	in hospite	Caribbean	Bahamas	Exuma Islands	Lee Stocking Island	N_A	23.7673	-76.0946	3000	4	4	1998	1999	LaJeunesse_2002_Mar_Biol_141_387	LaJeunesse T (2002) Diversity and community structure of symbiotic dinoflagellates from Caribbean coral reefs. Marine Biology 141, 387-400.	http://www.springerlink.com/content/4magydv1cmrgn7kr/?p=57ad39a7eb934febb450a37537b61884&pi=18
B	B1b	ITS2	N_A	N_A	N_A	N_A	DGGE	AF499780	http://www.ncbi.nlm.nih.gov/nuccore/AF499780	Cnidaria	Anthozoa	Gorgonacea	Plexauridae	Sorites	flexuosa	Plexaura flexuosa	367817	in hospite	Caribbean	Mexico	Quintana Roo	Puerto Morelos	N_A	20.5	-86.52	4000	2.5	2.5	1998	1999	LaJeunesse_2002_Mar_Biol_141_387	LaJeunesse T (2002) Diversity and community structure of symbiotic dinoflagellates from Caribbean coral reefs. Marine Biology 141, 387-400.	http://www.springerlink.com/content/4magydv1cmrgn7kr/?p=57ad39a7eb934febb450a37537b61884&pi=18
B	B1d	ITS2	N_A	N_A	N_A	N_A	DGGE	GU907633	http://www.ncbi.nlm.nih.gov/nuccore/GU907633	Cnidaria	Hydrozoa	Anthoathecata	Milleporidae	Sorites	alcicornis	Millepora alcicornis	210726	in hospite	Caribbean	Belize	Western Caribbean	South Yucatan	Carrie Bow	16.48	-88.046	15000	6	10	2002	2003	Finney_2010_Microb_Ecol_60_250	Finney JC, Pettay DT, Sampayo EM, Warner ME, Oxenford HA, LaJeunesse TC (2010) The relative significance of host-habitat, depth, and geography on the ecology, endemism, and speciation of coral endosymbionts in the genus Symbiodinium. Microbial Ecology 60, 250-263.	http://www.springerlink.com/content/lw3714t60p771p17/
B	B1e	ITS2	N_A	N_A	N_A	N_A	DGGE	GU907634	http://www.ncbi.nlm.nih.gov/nuccore/GU907634	Cnidaria	Anthozoa	Scleractinia	Meandrinidae	Sorites	fastigiata	Eusmilia fastigiata	289939	in hospite	Caribbean	Belize	Western Caribbean	South Yucatan	Carrie Bow	16.48	-88.046	15000	6	10	2002	2003	Finney_2010_Microb_Ecol_60_250	Finney JC, Pettay DT, Sampayo EM, Warner ME, Oxenford HA, LaJeunesse TC (2010) The relative significance of host-habitat, depth, and geography on the ecology, endemism, and speciation of coral endosymbionts in the genus Symbiodinium. Microbial Ecology 60, 250-263.	http://www.springerlink.com/content/lw3714t60p771p17/
B	B1g	ITS2	N_A	N_A	N_A	N_A	DGGE	GU907635	http://www.ncbi.nlm.nih.gov/nuccore/GU907635	Cnidaria	Anthozoa	Gorgonacea	Plexauridae	Sorites	sp.	Eunicea sp.	963	in hospite	Caribbean	Belize	Western Caribbean	South Yucatan	Carrie Bow	16.48	-88.046	15000	1	5	2002	2003	Finney_2010_Microb_Ecol_60_250	Finney JC, Pettay DT, Sampayo EM, Warner ME, Oxenford HA, LaJeunesse TC (2010) The relative significance of host-habitat, depth, and geography on the ecology, endemism, and speciation of coral endosymbionts in the genus Symbiodinium. Microbial Ecology 60, 250-263.	http://www.springerlink.com/content/lw3714t60p771p17/
B	B1i	ITS2	N_A	N_A	N_A	N_A	DGGE	GU907636	http://www.ncbi.nlm.nih.gov/nuccore/GU907636	Cnidaria	Anthozoa	Gorgonacea	Gorgoniidae	Sorites	americana	Pseudopterogorgia americana	290890	in hospite	Caribbean	Barbados	Eastern Caribbean	N_A	N_A	13.114	-59.3235	14655	6	10	2005	2005	Finney_2010_Microb_Ecol_60_250	Finney JC, Pettay DT, Sampayo EM, Warner ME, Oxenford HA, LaJeunesse TC (2010) The relative significance of host-habitat, depth, and geography on the ecology, endemism, and speciation of coral endosymbionts in the genus Symbiodinium. Microbial Ecology 60, 250-263.	http://www.springerlink.com/content/lw3714t60p771p17/
B	B1i	ITS2	N_A	N_A	N_A	N_A	DGGE	same_as_GU907636	http://www.ncbi.nlm.nih.gov/nuccore/GU907636	Cnidaria	Anthozoa	Gorgonacea	Plexauridae	Sorites	sp.	Pseudoplexaura sp.	267779	in hospite	Caribbean	Belize	Western Caribbean	South Yucatan	Carrie Bow	16.48	-88.046	15000	6	10	2002	2003	Finney_2010_Microb_Ecol_60_250	Finney JC, Pettay DT, Sampayo EM, Warner ME, Oxenford HA, LaJeunesse TC (2010) The relative significance of host-habitat, depth, and geography on the ecology, endemism, and speciation of coral endosymbionts in the genus Symbiodinium. Microbial Ecology 60, 250-263.	http://www.springerlink.com/content/lw3714t60p771p17/
B	B1j	ITS2	N_A	N_A	N_A	N_A	DGGE	GU907637	http://www.ncbi.nlm.nih.gov/nuccore/GU907637	Cnidaria	Anthozoa	Scleractinia	Faviidae	Sorites	annularis	Montastraea annularis	207479	in hospite	Caribbean	Barbados	Eastern Caribbean	N_A	N_A	13.114	-59.3235	14655	6	10	2005	2005	Finney_2010_Microb_Ecol_60_250	Finney JC, Pettay DT, Sampayo EM, Warner ME, Oxenford HA, LaJeunesse TC (2010) The relative significance of host-habitat, depth, and geography on the ecology, endemism, and speciation of coral endosymbionts in the genus Symbiodinium. Microbial Ecology 60, 250-263.	http://www.springerlink.com/content/lw3714t60p771p17/
B	B1j	ITS2	N_A	N_A	N_A	N_A	DGGE	same_as_GU907637	http://www.ncbi.nlm.nih.gov/nuccore/GU907637	Cnidaria	Anthozoa	Scleractinia	Faviidae	Sorites	faveolata	Montastraea faveolata	287963	in hospite	Caribbean	Barbados	Eastern Caribbean	N_A	N_A	13.114	-59.3235	14655	1	5	2005	2005	Finney_2010_Microb_Ecol_60_250	Finney JC, Pettay DT, Sampayo EM, Warner ME, Oxenford HA, LaJeunesse TC (2010) The relative significance of host-habitat, depth, and geography on the ecology, endemism, and speciation of coral endosymbionts in the genus Symbiodinium. Microbial Ecology 60, 250-263.	http://www.springerlink.com/content/lw3714t60p771p17/
B	B1j	ITS2	N_A	N_A	N_A	N_A	DGGE	same_as_GU907637	http://www.ncbi.nlm.nih.gov/nuccore/GU907637	Cnidaria	Anthozoa	Scleractinia	Faviidae	Sorites	faveolata	Montastraea faveolata	287963	in hospite	Caribbean	Barbados	Eastern Caribbean	N_A	N_A	13.114	-59.3235	14655	6	10	2005	2005	Finney_2010_Microb_Ecol_60_250	Finney JC, Pettay DT, Sampayo EM, Warner ME, Oxenford HA, LaJeunesse TC (2010) The relative significance of host-habitat, depth, and geography on the ecology, endemism, and speciation of coral endosymbionts in the genus Symbiodinium. Microbial Ecology 60, 250-263.	http://www.springerlink.com/content/lw3714t60p771p17/
B	B1j	ITS2	N_A	N_A	N_A	N_A	DGGE	same_as_GU907637	http://www.ncbi.nlm.nih.gov/nuccore/GU907637	Cnidaria	Anthozoa	Scleractinia	Faviidae	Sorites	annularis	Montastraea annularis	207479	in hospite	Caribbean	Barbados	N_A	N_A	N_A	13.0653	-59.3912	3000	0	5	2005	2007	LaJeunesse_2009_Proc_Royal_Soc_B_276_4139	LaJeunesse TC, Smith RT, Finney J, Oxenford H (2009) Outbreak and persistence of opportunistic symbiotic dinoflagellates during the 2005 Caribbean mass coral "bleaching" event. Proceedings of the Royal Society of London B 276, 4139-4148.	http://rspb.royalsocietypublishing.org/content/276/1676/4139.full
B	B1k	ITS2	N_A	N_A	N_A	N_A	DGGE	GU907638	http://www.ncbi.nlm.nih.gov/nuccore/GU907638	Cnidaria	Anthozoa	Scleractinia	Meandrinidae	Sorites	cylindrus	Dendrogyra cylindrus	418865	in hospite	Caribbean	Barbados	Eastern Caribbean	N_A	N_A	13.114	-59.3235	14655	10	20	2005	2005	Finney_2010_Microb_Ecol_60_250	Finney JC, Pettay DT, Sampayo EM, Warner ME, Oxenford HA, LaJeunesse TC (2010) The relative significance of host-habitat, depth, and geography on the ecology, endemism, and speciation of coral endosymbionts in the genus Symbiodinium. Microbial Ecology 60, 250-263.	http://www.springerlink.com/content/lw3714t60p771p17/
B	B1L	ITS	AF360573	N_A	N_A	N_A	sequencing	AF360573	http://www.ncbi.nlm.nih.gov/nuccore/AF360573	Cnidaria	Anthozoa	Gorgonacea	Plexauridae	Sorites	sp.	Eunicea sp.	963	in hospite	Caribbean	United States	Florida	Florida Keys	Mound Reef	24.59	-80.22	10000	N_A	N_A	N_A	N_A	Santos_2001_J_Phycology_37_900	Santos SR, Taylor DJ, Coffroth MA (2001) Genetic comparisons of freshly isolated versus symbiotic dinoflagellates: implications for extrapolating to the intact symbiosis. Journal of Phycology 37, 900-912.	http://www3.interscience.wiley.com/journal/118994416/abstract
B	B1L	ITS2	N_A	N_A	N_A	N_A	DGGE	GU907639	http://www.ncbi.nlm.nih.gov/nuccore/GU907639	Cnidaria	Anthozoa	Gorgonacea	Plexauridae	Sorites	sp.	Pseudoplexaura sp.	267779	in hospite	Caribbean	Barbados	Eastern Caribbean	N_A	N_A	13.114	-59.3235	14655	6	10	2005	2005	Finney_2010_Microb_Ecol_60_250	Finney JC, Pettay DT, Sampayo EM, Warner ME, Oxenford HA, LaJeunesse TC (2010) The relative significance of host-habitat, depth, and geography on the ecology, endemism, and speciation of coral endosymbionts in the genus Symbiodinium. Microbial Ecology 60, 250-263.	http://www.springerlink.com/content/lw3714t60p771p17/
B	B1m	ITS2	N_A	N_A	N_A	N_A	DGGE	GU907640	http://www.ncbi.nlm.nih.gov/nuccore/GU907640	Cnidaria	Hydrozoa	Anthoathecata	Milleporidae	Sorites	complanata	Millepora complanata	287421	in hospite	Caribbean	Barbados	Eastern Caribbean	N_A	N_A	13.114	-59.3235	14655	1	5	2005	2005	Finney_2010_Microb_Ecol_60_250	Finney JC, Pettay DT, Sampayo EM, Warner ME, Oxenford HA, LaJeunesse TC (2010) The relative significance of host-habitat, depth, and geography on the ecology, endemism, and speciation of coral endosymbionts in the genus Symbiodinium. Microbial Ecology 60, 250-263.	http://www.springerlink.com/content/lw3714t60p771p17/
B	B1m	ITS2	N_A	N_A	N_A	N_A	DGGE	same_as_GU907640	http://www.ncbi.nlm.nih.gov/nuccore/GU907640	Cnidaria	Anthozoa	Gorgonacea	Gorgoniidae	Sorites	citrina	Pterogorgia citrina	290925	in hospite	Caribbean	Barbados	Eastern Caribbean	N_A	N_A	13.114	-59.3235	14655	10	20	2005	2005	Finney_2010_Microb_Ecol_60_250	Finney JC, Pettay DT, Sampayo EM, Warner ME, Oxenford HA, LaJeunesse TC (2010) The relative significance of host-habitat, depth, and geography on the ecology, endemism, and speciation of coral endosymbionts in the genus Symbiodinium. Microbial Ecology 60, 250-263.	http://www.springerlink.com/content/lw3714t60p771p17/
B	B1n	ITS2	N_A	N_A	N_A	N_A	DGGE	N_A	N_A	Cnidaria	Anthozoa	Alcyonacea	Nephtheidae	Sorites	sp.	Nephthea sp.	205891	in hospite	Pacific	Australia	Great Barrier Reef	N_A	N_A	-18.5365	146.85	65000	2	6	1998	1998	Goulet_2008_Mar_Biol_154_795	Goulet TL, LaJeunesse TC, Fabricius KE (2008) Symbiont specificity and bleaching susceptibility among soft corals in the 1998 Great Barrier Reef mass coral bleaching event. Marine Biology 154, 795-804.	http://www.springerlink.com/content/r2021lv5146th156/
B	B2	ITS	PurPflex	same_as_B2.1	NO_Hunter_2007_J_Phycology_43_120	N_A	sequencing	AF360574	http://www.ncbi.nlm.nih.gov/nuccore/AF360574	Cnidaria	Anthozoa	Gorgonacea	Plexauridae	Sorites	flexuosa	Plexaura flexuosa	367817	culture	Caribbean	United States	Florida	Florida Keys	Tennessee Reef	24.59	-80.22	10000	N_A	N_A	N_A	N_A	Santos_2001_J_Phycology_37_900	Santos SR, Taylor DJ, Coffroth MA (2001) Genetic comparisons of freshly isolated versus symbiotic dinoflagellates: implications for extrapolating to the intact symbiosis. Journal of Phycology 37, 900-912.	http://www3.interscience.wiley.com/journal/118994416/abstract
B	B2	ITS	N_A	same_as_B2.1	NO_Hunter_2007_J_Phycology_43_120	N_A	cloning	AF478694	http://www.ncbi.nlm.nih.gov/nuccore/AF478694	Cnidaria	Anthozoa	Actiniaria	Aiptasiidae	Sorites	pallida	Aiptasia pallida	283486	in hospite	Atlantic	United Kingdom	Bermuda	N_A	N_A	32.3687	-64.7898	17500	N_A	N_A	N_A	N_A	Savage_2002_MEPS_244_17	Savage AM, Goodson MS, Visram S, Trapido-Rosenthal H, Wiedenmann J, Douglas AE (2002) Molecular diversity of symbiotic algae at the latitudinal margins of their distribution: dinoflagellates of the genus Symbiodinium in corals and sea anemones. Marine Ecology progress Series 244, 17-26.	http://www.int-res.com/articles/meps2002/244/m244p027.pdf
B	B2	ITS	35-con	same_as_B2.1	NO_Hunter_2007_J_Phycology_43_120	N_A	cloning	AY074980	http://www.ncbi.nlm.nih.gov/nuccore/AY074980	Cnidaria	Anthozoa	Scleractinia	Oculinidae	Sorites	diffusa	Oculina diffusa	287097	in hospite	Atlantic	United Kingdom	Bermuda	N_A	N_A	32.3687	-64.7898	17500	N_A	N_A	N_A	N_A	Savage_2002_MEPS_244_17	Savage AM, Goodson MS, Visram S, Trapido-Rosenthal H, Wiedenmann J, Douglas AE (2002) Molecular diversity of symbiotic algae at the latitudinal margins of their distribution: dinoflagellates of the genus Symbiodinium in corals and sea anemones. Marine Ecology progress Series 244, 17-26.	http://www.int-res.com/articles/meps2002/244/m244p027.pdf
B	B2	ITS2	N_A	same_as_B2.1	NO_Hunter_2007_J_Phycology_43_120	N_A	DGGE	EU315253	http://www.ncbi.nlm.nih.gov/nuccore/EU315253	Cnidaria	Anthozoa	Scleractinia	Oculinidae	Sorites	arbuscula	Oculina arbuscula	287096	in hospite	Atlantic	United States	Georgia	N_A	J Reef	31.3441	-81.1249	50000	18.3	21.3	2005	2005	Thornhill_2008_J_Phycol_44_1126	Thornhill DJ, Kemp DW, Bruns BU, Fitt WK, Schmidt GW (2008) Correspondence between cold tolerance and temperate biogeography in a western Atlantic Symbiodinium (Dinophyta) lineage. Journal of Phycology 44, 1126-1135.	http://onlinelibrary.wiley.com/doi/10.1111/j.1529-8817.2008.00567.x/abstract
B	B2	ITS2	N_A	same_as_B2.1	NO_Hunter_2007_J_Phycology_43_120	N_A	DGGE	same_as_AF333513	http://www.ncbi.nlm.nih.gov/nuccore/AF333513	Cnidaria	Anthozoa	Zoanthidea	Zoanthidae	Sorites	sp.	Parazoanthus sp.	100793	in hospite	Caribbean	Barbados	Eastern Caribbean	N_A	N_A	13.114	-59.3235	14655	10	20	2005	2005	Finney_2010_Microb_Ecol_60_250	Finney JC, Pettay DT, Sampayo EM, Warner ME, Oxenford HA, LaJeunesse TC (2010) The relative significance of host-habitat, depth, and geography on the ecology, endemism, and speciation of coral endosymbionts in the genus Symbiodinium. Microbial Ecology 60, 250-263.	http://www.springerlink.com/content/lw3714t60p771p17/
B	B2	ITS2	N_A	same_as_B2.1	NO_Hunter_2007_J_Phycology_43_120	N_A	DGGE	same_as_EU315253	http://www.ncbi.nlm.nih.gov/nuccore/EU315253	Cnidaria	Anthozoa	Scleractinia	Rhizangiidae	Sorites	poculata	Astrangia poculata	157967	in hospite	Atlantic	United States	Georgia	N_A	J Reef	31.3441	-81.1249	50000	18.3	21.3	2005	2005	Thornhill_2008_J_Phycol_44_1126	Thornhill DJ, Kemp DW, Bruns BU, Fitt WK, Schmidt GW (2008) Correspondence between cold tolerance and temperate biogeography in a western Atlantic Symbiodinium (Dinophyta) lineage. Journal of Phycology 44, 1126-1135.	http://onlinelibrary.wiley.com/doi/10.1111/j.1529-8817.2008.00567.x/abstract
B	B2	ITS2	N_A	same_as_B2.1	NO_Hunter_2007_J_Phycology_43_120	N_A	DGGE	same_as_EU315253	http://www.ncbi.nlm.nih.gov/nuccore/EU315253	Cnidaria	Anthozoa	Scleractinia	Rhizangiidae	Sorites	poculata	Astrangia poculata	157967	in hospite	Atlantic	United States	Rhode Island	N_A	Lower Pettaquamscutt River	41.5981	-71.3842	20000	3	3	2005	2005	Thornhill_2008_J_Phycol_44_1126	Thornhill DJ, Kemp DW, Bruns BU, Fitt WK, Schmidt GW (2008) Correspondence between cold tolerance and temperate biogeography in a western Atlantic Symbiodinium (Dinophyta) lineage. Journal of Phycology 44, 1126-1135.	http://onlinelibrary.wiley.com/doi/10.1111/j.1529-8817.2008.00567.x/abstract
B	B2	ITS2	N_A	same_as_B2.1	NO_Hunter_2007_J_Phycology_43_120	N_A	DGGE	same_as_EU315253	http://www.ncbi.nlm.nih.gov/nuccore/EU315253	Cnidaria	Anthozoa	Scleractinia	Rhizangiidae	Sorites	poculata	Astrangia poculata	157967	in hospite	Atlantic	United States	Rhode Island	N_A	Ft. Wetherill	41.5981	-71.3842	20000	3	7	2005	2005	Thornhill_2008_J_Phycol_44_1126	Thornhill DJ, Kemp DW, Bruns BU, Fitt WK, Schmidt GW (2008) Correspondence between cold tolerance and temperate biogeography in a western Atlantic Symbiodinium (Dinophyta) lineage. Journal of Phycology 44, 1126-1135.	http://onlinelibrary.wiley.com/doi/10.1111/j.1529-8817.2008.00567.x/abstract
B	B2	ITS2	N_A	same_as_B2.1	NO_Hunter_2007_J_Phycology_43_120	N_A	DGGE	AF333512	http://www.ncbi.nlm.nih.gov/nuccore/AF333512	Cnidaria	Anthozoa	Actiniaria	Aiptasiidae	Sorites	pallida	Aiptasia pallida	283486	culture	Caribbean	United States	Florida	N_A	N_A	27.5	-81.5	750000	N_A	N_A	N_A	N_A	LaJeunesse_2001_J_Phycology_37_866	LaJeunesse T (2001) Investigating the biodiversity, ecology, and phylogeny of endosymbiotic dinoflagellates in the genus Symbiodinium using the ITS region: in search of a "species" level marker. Journal of Phycology 37, 866-880.	http://www3.interscience.wiley.com/journal/118994400/abstract
B	B2.1	ITS2	N_A	same_as_B2	N_A	N_A	DGGE	AF333513	http://www.ncbi.nlm.nih.gov/nuccore/AF333513	Cnidaria	Anthozoa	Scleractinia	Oculinidae	Sorites	diffusa	Oculina diffusa	287097	culture	Atlantic	United Kingdom	Bermuda	N_A	N_A	32.3687	-64.7898	17500	N_A	N_A	N_A	N_A	LaJeunesse_2001_J_Phycology_37_866	LaJeunesse T (2001) Investigating the biodiversity, ecology, and phylogeny of endosymbiotic dinoflagellates in the genus Symbiodinium using the ITS region: in search of a "species" level marker. Journal of Phycology 37, 866-880.	http://www3.interscience.wiley.com/journal/118994400/abstract
B	B20	ITS2	N_A	N_A	N_A	N_A	DGGE	GU907642	http://www.ncbi.nlm.nih.gov/nuccore/GU907642	Cnidaria	Anthozoa	Scleractinia	Meandrinidae	Sorites	stokesi	Dichocoenia stokesi	289807	in hospite	Caribbean	Belize	Western Caribbean	South Yucatan	Carrie Bow	16.48	-88.046	15000	10	20	2002	2003	Finney_2010_Microb_Ecol_60_250	Finney JC, Pettay DT, Sampayo EM, Warner ME, Oxenford HA, LaJeunesse TC (2010) The relative significance of host-habitat, depth, and geography on the ecology, endemism, and speciation of coral endosymbionts in the genus Symbiodinium. Microbial Ecology 60, 250-263.	http://www.springerlink.com/content/lw3714t60p771p17/
B	B21	ITS2	N_A	N_A	NO_Hunter_2007_J_Phycology_43_120	N_A	DGGE	DQ865213	http://www.ncbi.nlm.nih.gov/nuccore/DQ865213	Cnidaria	Anthozoa	Gorgonacea	Briareidae	Sorites	sp.	Briareum sp.	267277	N_A	Caribbean	United States	Florida	Florida Keys	N_A	24.59	-80.22	5000	N_A	N_A	N_A	N_A	Hunter_2007_J_Phycology_43_120	Hunter RL, LaJeunesse TC, Santos SR (2007) Structure and evolution of the rDNA internal transcribed spacer (ITS) region 2 in the symbiotic dinoflagellates (Symbiodinium, Dinophyta). Journal of Phycology 43, 120-128.	http://www3.interscience.wiley.com/journal/118502428/abstract
B	B23	ITS2	N_A	N_A	N_A	N_A	DGGE	GU907630	http://www.ncbi.nlm.nih.gov/nuccore/GU907630	Cnidaria	Hydrozoa	Anthoathecata	Milleporidae	Sorites	alcicornis	Millepora alcicornis	210726	in hospite	Caribbean	Barbados	Eastern Caribbean	N_A	N_A	13.114	-59.3235	14655	6	10	2005	2005	Finney_2010_Microb_Ecol_60_250	Finney JC, Pettay DT, Sampayo EM, Warner ME, Oxenford HA, LaJeunesse TC (2010) The relative significance of host-habitat, depth, and geography on the ecology, endemism, and speciation of coral endosymbionts in the genus Symbiodinium. Microbial Ecology 60, 250-263.	http://www.springerlink.com/content/lw3714t60p771p17/
B	B23	ITS2	N_A	N_A	N_A	N_A	DGGE	same_as_GU907630	http://www.ncbi.nlm.nih.gov/nuccore/GU907630	Cnidaria	Hydrozoa	Anthoathecata	Milleporidae	Sorites	alcicornis	Millepora alcicornis	210726	in hospite	Caribbean	Barbados	Eastern Caribbean	N_A	N_A	13.114	-59.3235	14655	10	20	2005	2005	Finney_2010_Microb_Ecol_60_250	Finney JC, Pettay DT, Sampayo EM, Warner ME, Oxenford HA, LaJeunesse TC (2010) The relative significance of host-habitat, depth, and geography on the ecology, endemism, and speciation of coral endosymbionts in the genus Symbiodinium. Microbial Ecology 60, 250-263.	http://www.springerlink.com/content/lw3714t60p771p17/
B	B23	ITS2	N_A	N_A	N_A	N_A	DGGE	same_as_GU907630	http://www.ncbi.nlm.nih.gov/nuccore/GU907630	Cnidaria	Hydrozoa	Anthoathecata	Milleporidae	Sorites	squarrosa	Millepora squarrosa	287425	in hospite	Caribbean	Barbados	Eastern Caribbean	N_A	N_A	13.114	-59.3235	14655	6	10	2005	2005	Finney_2010_Microb_Ecol_60_250	Finney JC, Pettay DT, Sampayo EM, Warner ME, Oxenford HA, LaJeunesse TC (2010) The relative significance of host-habitat, depth, and geography on the ecology, endemism, and speciation of coral endosymbionts in the genus Symbiodinium. Microbial Ecology 60, 250-263.	http://www.springerlink.com/content/lw3714t60p771p17/
B	B23	ITS2	N_A	N_A	N_A	N_A	DGGE	same_as_GU907630	http://www.ncbi.nlm.nih.gov/nuccore/GU907630	Cnidaria	Hydrozoa	Anthoathecata	Milleporidae	Sorites	squarrosa	Millepora squarrosa	287425	in hospite	Caribbean	Barbados	Eastern Caribbean	N_A	N_A	13.114	-59.3235	14655	6	10	2005	2005	Finney_2010_Microb_Ecol_60_250	Finney JC, Pettay DT, Sampayo EM, Warner ME, Oxenford HA, LaJeunesse TC (2010) The relative significance of host-habitat, depth, and geography on the ecology, endemism, and speciation of coral endosymbionts in the genus Symbiodinium. Microbial Ecology 60, 250-263.	http://www.springerlink.com/content/lw3714t60p771p17/
B	B23	ITS2	N_A	N_A	N_A	N_A	DGGE	same_as_GU907630	http://www.ncbi.nlm.nih.gov/nuccore/GU907630	Cnidaria	Hydrozoa	Anthoathecata	Milleporidae	Sorites	squarrosa	Millepora squarrosa	287425	in hospite	Caribbean	Barbados	Eastern Caribbean	N_A	N_A	13.114	-59.3235	14655	10	20	2005	2005	Finney_2010_Microb_Ecol_60_250	Finney JC, Pettay DT, Sampayo EM, Warner ME, Oxenford HA, LaJeunesse TC (2010) The relative significance of host-habitat, depth, and geography on the ecology, endemism, and speciation of coral endosymbionts in the genus Symbiodinium. Microbial Ecology 60, 250-263.	http://www.springerlink.com/content/lw3714t60p771p17/
B	B23	ITS2	N_A	N_A	N_A	N_A	DGGE	same_as_GU907630	http://www.ncbi.nlm.nih.gov/nuccore/GU907630	Cnidaria	Hydrozoa	Anthoathecata	Milleporidae	Sorites	squarrosa	Millepora squarrosa	287425	in hospite	Caribbean	Barbados	Eastern Caribbean	N_A	N_A	13.114	-59.3235	14655	10	20	2005	2005	Finney_2010_Microb_Ecol_60_250	Finney JC, Pettay DT, Sampayo EM, Warner ME, Oxenford HA, LaJeunesse TC (2010) The relative significance of host-habitat, depth, and geography on the ecology, endemism, and speciation of coral endosymbionts in the genus Symbiodinium. Microbial Ecology 60, 250-263.	http://www.springerlink.com/content/lw3714t60p771p17/
B	B24	ITS2	N_A	N_A	N_A	N_A	DGGE	GU907643	http://www.ncbi.nlm.nih.gov/nuccore/U907643	Cnidaria	Anthozoa	Scleractinia	Faviidae	Sorites	strigosa	Diploria strigosa	289827	in hospite	Caribbean	Belize	Western Caribbean	South Yucatan	Carrie Bow	16.48	-88.046	15000	6	10	2002	2003	Finney_2010_Microb_Ecol_60_250	Finney JC, Pettay DT, Sampayo EM, Warner ME, Oxenford HA, LaJeunesse TC (2010) The relative significance of host-habitat, depth, and geography on the ecology, endemism, and speciation of coral endosymbionts in the genus Symbiodinium. Microbial Ecology 60, 250-263.	http://www.springerlink.com/content/lw3714t60p771p17/
B	B3	ITS2	N_A	N_A	N_A	N_A	DGGE	AF333514	http://www.ncbi.nlm.nih.gov/nuccore/AF333514	Cnidaria	Hydrozoa	Leptothecata	Dipleurosomatidae	Sorites	sp.	Dichotomia sp.	267385	culture	Caribbean	Bahamas	N_A	N_A	N_A	24.3333	-76.3333	375000	N_A	N_A	N_A	N_A	LaJeunesse_2001_J_Phycology_37_866	LaJeunesse T (2001) Investigating the biodiversity, ecology, and phylogeny of endosymbiotic dinoflagellates in the genus Symbiodinium using the ITS region: in search of a "species" level marker. Journal of Phycology 37, 866-880.	http://www3.interscience.wiley.com/journal/118994400/abstract
B	B30	ITS2	N_A	N_A	N_A	N_A	DGGE	GU907644	http://www.ncbi.nlm.nih.gov/nuccore/GU907644	Cnidaria	Hydrozoa	Anthoathecata	Milleporidae	Sorites	squarrosa	Millepora squarrosa	287425	in hospite	Caribbean	Barbados	Eastern Caribbean	N_A	N_A	13.114	-59.3235	14655	10	20	2005	2005	Finney_2010_Microb_Ecol_60_250	Finney JC, Pettay DT, Sampayo EM, Warner ME, Oxenford HA, LaJeunesse TC (2010) The relative significance of host-habitat, depth, and geography on the ecology, endemism, and speciation of coral endosymbionts in the genus Symbiodinium. Microbial Ecology 60, 250-263.	http://www.springerlink.com/content/lw3714t60p771p17/
B	B30	ITS2	N_A	N_A	N_A	N_A	DGGE	same_as_GU907644	http://www.ncbi.nlm.nih.gov/nuccore/GU907644	Cnidaria	Hydrozoa	Anthoathecata	Milleporidae	Sorites	squarrosa	Millepora squarrosa	287425	in hospite	Caribbean	Barbados	Eastern Caribbean	N_A	N_A	13.114	-59.3235	14655	10	20	2005	2005	Finney_2010_Microb_Ecol_60_250	Finney JC, Pettay DT, Sampayo EM, Warner ME, Oxenford HA, LaJeunesse TC (2010) The relative significance of host-habitat, depth, and geography on the ecology, endemism, and speciation of coral endosymbionts in the genus Symbiodinium. Microbial Ecology 60, 250-263.	http://www.springerlink.com/content/lw3714t60p771p17/
B	B31	ITS2	N_A	N_A	N_A	N_A	DGGE	GU907645	http://www.ncbi.nlm.nih.gov/nuccore/GU907645	Cnidaria	Hydrozoa	Anthoathecata	Milleporidae	Sorites	squarrosa	Millepora squarrosa	287425	in hospite	Caribbean	Barbados	Eastern Caribbean	N_A	N_A	13.114	-59.3235	14655	1	5	2005	2005	Finney_2010_Microb_Ecol_60_250	Finney JC, Pettay DT, Sampayo EM, Warner ME, Oxenford HA, LaJeunesse TC (2010) The relative significance of host-habitat, depth, and geography on the ecology, endemism, and speciation of coral endosymbionts in the genus Symbiodinium. Microbial Ecology 60, 250-263.	http://www.springerlink.com/content/lw3714t60p771p17/
B	B31	ITS2	N_A	N_A	N_A	N_A	DGGE	same_as_GU907645	http://www.ncbi.nlm.nih.gov/nuccore/GU907645	Cnidaria	Hydrozoa	Anthoathecata	Milleporidae	Sorites	complanata	Millepora complanata	287421	in hospite	Caribbean	Barbados	Eastern Caribbean	N_A	N_A	13.114	-59.3235	14655	1	5	2005	2005	Finney_2010_Microb_Ecol_60_250	Finney JC, Pettay DT, Sampayo EM, Warner ME, Oxenford HA, LaJeunesse TC (2010) The relative significance of host-habitat, depth, and geography on the ecology, endemism, and speciation of coral endosymbionts in the genus Symbiodinium. Microbial Ecology 60, 250-263.	http://www.springerlink.com/content/lw3714t60p771p17/
B	B31a	ITS2	N_A	N_A	N_A	N_A	DGGE	GU907646	http://www.ncbi.nlm.nih.gov/nuccore/GU907646	Cnidaria	Hydrozoa	Anthoathecata	Milleporidae	Sorites	complanata	Millepora complanata	287421	in hospite	Caribbean	Barbados	Eastern Caribbean	N_A	N_A	13.114	-59.3235	14655	1	5	2005	2005	Finney_2010_Microb_Ecol_60_250	Finney JC, Pettay DT, Sampayo EM, Warner ME, Oxenford HA, LaJeunesse TC (2010) The relative significance of host-habitat, depth, and geography on the ecology, endemism, and speciation of coral endosymbionts in the genus Symbiodinium. Microbial Ecology 60, 250-263.	http://www.springerlink.com/content/lw3714t60p771p17/
B	B31a	ITS2	N_A	N_A	N_A	N_A	DGGE	same_as_GU907646	http://www.ncbi.nlm.nih.gov/nuccore/GU907646	Cnidaria	Hydrozoa	Anthoathecata	Milleporidae	Sorites	squarrosa	Millepora squarrosa	287425	in hospite	Caribbean	Barbados	Eastern Caribbean	N_A	N_A	13.114	-59.3235	14655	1	5	2005	2005	Finney_2010_Microb_Ecol_60_250	Finney JC, Pettay DT, Sampayo EM, Warner ME, Oxenford HA, LaJeunesse TC (2010) The relative significance of host-habitat, depth, and geography on the ecology, endemism, and speciation of coral endosymbionts in the genus Symbiodinium. Microbial Ecology 60, 250-263.	http://www.springerlink.com/content/lw3714t60p771p17/
B	B32	ITS2	N_A	N_A	N_A	N_A	DGGE	GU907647	http://www.ncbi.nlm.nih.gov/nuccore/GU907647	Cnidaria	Hydrozoa	Anthoathecata	Milleporidae	Sorites	complanata	Millepora complanata	287421	in hospite	Caribbean	Barbados	Eastern Caribbean	N_A	N_A	13.114	-59.3235	14655	1	5	2005	2005	Finney_2010_Microb_Ecol_60_250	Finney JC, Pettay DT, Sampayo EM, Warner ME, Oxenford HA, LaJeunesse TC (2010) The relative significance of host-habitat, depth, and geography on the ecology, endemism, and speciation of coral endosymbionts in the genus Symbiodinium. Microbial Ecology 60, 250-263.	http://www.springerlink.com/content/lw3714t60p771p17/
B	B33	ITS2	N_A	N_A	N_A	N_A	DGGE	GU907648	http://www.ncbi.nlm.nih.gov/nuccore/U907648	Cnidaria	Anthozoa	Alcyonacea	Briareidae	Sorites	asbestinum	Briareum asbestinum	289534	in hospite	Caribbean	Barbados	Eastern Caribbean	N_A	N_A	13.114	-59.3235	14655	1	5	2005	2005	Finney_2010_Microb_Ecol_60_250	Finney JC, Pettay DT, Sampayo EM, Warner ME, Oxenford HA, LaJeunesse TC (2010) The relative significance of host-habitat, depth, and geography on the ecology, endemism, and speciation of coral endosymbionts in the genus Symbiodinium. Microbial Ecology 60, 250-263.	http://www.springerlink.com/content/lw3714t60p771p17/
B	B35	ITS2	N_A	N_A	N_A	N_A	DGGE	N_A	N_A	Cnidaria	Anthozoa	Scleractinia	Faviidae	Sorites	strigosa	Diploria strigosa	289827	in hospite	Caribbean	Barbados	Eastern Caribbean	N_A	N_A	13.114	-59.3235	14655	10	20	2005	2005	Finney_2010_Microb_Ecol_60_250	Finney JC, Pettay DT, Sampayo EM, Warner ME, Oxenford HA, LaJeunesse TC (2010) The relative significance of host-habitat, depth, and geography on the ecology, endemism, and speciation of coral endosymbionts in the genus Symbiodinium. Microbial Ecology 60, 250-263.	http://www.springerlink.com/content/lw3714t60p771p17/
B	B36	ITS2	N_A	N_A	N_A	N_A	DGGE	N_A	N_A	Cnidaria	Anthozoa	Alcyonacea	Nephtheidae	Sorites	sp.	Nephthea sp.	205891	in hospite	Pacific	Australia	Great Barrier Reef	N_A	N_A	-18.5365	146.85	65000	2	6	1998	1998	Goulet_2008_Mar_Biol_154_795	Goulet TL, LaJeunesse TC, Fabricius KE (2008) Symbiont specificity and bleaching susceptibility among soft corals in the 1998 Great Barrier Reef mass coral bleaching event. Marine Biology 154, 795-804.	http://www.springerlink.com/content/r2021lv5146th156/
B	B37	ITS2	N_A	N_A	N_A	N_A	DGGE	GU907650	http://www.ncbi.nlm.nih.gov/nuccore/GU907650	Cnidaria	Hydrozoa	Anthoathecata	Milleporidae	Sorites	alcicornis	Millepora alcicornis	210726	in hospite	Caribbean	Belize	Western Caribbean	South Yucatan	Carrie Bow	16.48	-88.046	15000	10	20	2002	2003	Finney_2010_Microb_Ecol_60_250	Finney JC, Pettay DT, Sampayo EM, Warner ME, Oxenford HA, LaJeunesse TC (2010) The relative significance of host-habitat, depth, and geography on the ecology, endemism, and speciation of coral endosymbionts in the genus Symbiodinium. Microbial Ecology 60, 250-263.	http://www.springerlink.com/content/lw3714t60p771p17/
B	B38	ITS2	N_A	B21	N_A	N_A	DGGE	GU907651	http://www.ncbi.nlm.nih.gov/nuccore/GU907651	Cnidaria	Anthozoa	Scleractinia	Faviidae	Sorites	strigosa	Diploria strigosa	289827	in hospite	Caribbean	Belize	Western Caribbean	South Yucatan	Carrie Bow	16.48	-88.046	15000	10	20	2002	2003	Finney_2010_Microb_Ecol_60_250	Finney JC, Pettay DT, Sampayo EM, Warner ME, Oxenford HA, LaJeunesse TC (2010) The relative significance of host-habitat, depth, and geography on the ecology, endemism, and speciation of coral endosymbionts in the genus Symbiodinium. Microbial Ecology 60, 250-263.	http://www.springerlink.com/content/lw3714t60p771p17/
B	B4	ITS2	N_A	N_A	NO_Hunter_2007_J_Phycology_43_120	Symbiodinium muscatinei	DGGE	AF333510	http://www.ncbi.nlm.nih.gov/nuccore/AF333510	Cnidaria	Anthozoa	Actiniaria	Actiniidae	Sorites	elegantissima	Anthopleura elegantissima	283347	in hospite	N_A	N_A	N_A	N_A	N_A	N_A	N_A	N_A	N_A	N_A	N_A	N_A	LaJeunesse_2001_J_Phycology_37_866	LaJeunesse T (2001) Investigating the biodiversity, ecology, and phylogeny of endosymbiotic dinoflagellates in the genus Symbiodinium using the ITS region: in search of a "species" level marker. Journal of Phycology 37, 866-880.	http://www3.interscience.wiley.com/journal/118994400/abstract
B	B40	ITS2	N_A	N_A	N_A	N_A	DGGE	EU099825	http://www.ncbi.nlm.nih.gov/nuccore/EU099825	Cnidaria	Anthozoa	Scleractinia	Siderastreidae	Sorites	marshae	Coscinaraea marshae	287941	in hospite	Indian	Australia	Western Australia	Rottnest Island	N_A	-32.0238	115.551	15000	0	7	2005	2005	Silverstein_2011_MEPS_422_63	Silverstein RN, Correa AMS, LaJeunesse TC, Baker AC (2011) Novel algal symbiont (Symbiodinium spp.) diversity in reef corals of Western Australia. Marine Ecology Progress Series 422, 63-75.	http://www.int-res.com/abstracts/meps/v422/p63-75/
B	B5	ITS2	N_A	N_A	N_A	N_A	DGGE	AF499781	http://www.ncbi.nlm.nih.gov/nuccore/AF499781	N_A	N_A	N_A	N_A	Sorites	N_A	N_A	N_A	N_A	N_A	N_A	N_A	N_A	N_A	N_A	N_A	N_A	N_A	N_A	N_A	N_A	LaJeunesse_2002_Mar_Biol_141_387	LaJeunesse T (2002) Diversity and community structure of symbiotic dinoflagellates from Caribbean coral reefs. Marine Biology 141, 387-400.	http://www.springerlink.com/content/4magydv1cmrgn7kr/?p=57ad39a7eb934febb450a37537b61884&pi=18
B	B5	ITS2	N_A	N_A	N_A	N_A	DGGE	same_as_AF499781	http://www.ncbi.nlm.nih.gov/nuccore/AF499781	Cnidaria	Anthozoa	Scleractinia	Siderastreidae	Sorites	siderea	Siderastrea siderea	207516	in hospite	Caribbean	United States	US Virgin Islands	N_A	N_A	18.2961	-64.8909	14000	4	9	2007	2007	Correa_2009_Coral_Reefs_28_437	Correa, A. M. S., Brandt, M. E., Smith, T. B., Thornhill, D. J., & Baker, A. C. (2009). Symbiodinium associations with diseased and healthy scleractinian corals. Coral Reefs 28, 437-448.	http://www.springerlink.com/content/a3t40h5061377234/
B	B5	ITS2	N_A	N_A	N_A	N_A	DGGE	same_as_AF499781	http://www.ncbi.nlm.nih.gov/nuccore/AF499781	Cnidaria	Anthozoa	Scleractinia	Siderastreidae	Sinularia	siderea	Siderastrea siderea	207516	in hospite	Caribbean	United States	Florida	Florida Keys	N_A	24.7764	-80.7178	80000	3	4	2006	2006	Correa_2009_Coral_Reefs_28_437	Correa, A. M. S., Brandt, M. E., Smith, T. B., Thornhill, D. J., & Baker, A. C. (2009). Symbiodinium associations with diseased and healthy scleractinian corals. Coral Reefs 28, 437-448.	http://www.springerlink.com/content/a3t40h5061377234/
B	B5	ITS2	N_A	N_A	N_A	N_A	DGGE	same_as_AF499781	http://www.ncbi.nlm.nih.gov/nuccore/AF499781	Cnidaria	Anthozoa	Scleractinia	Siderastreidae	Sinularia	siderea	Siderastrea siderea	207516	in hospite	Caribbean	United States	Florida	Florida Keys	N_A	24.7764	-80.7178	80000	5	5	2006	2006	Correa_2009_Coral_Reefs_28_437	Correa, A. M. S., Brandt, M. E., Smith, T. B., Thornhill, D. J., & Baker, A. C. (2009). Symbiodinium associations with diseased and healthy scleractinian corals. Coral Reefs 28, 437-448.	http://www.springerlink.com/content/a3t40h5061377234/
B	B5	ITS2	N_A	N_A	N_A	N_A	DGGE	same_as_AF499781	http://www.ncbi.nlm.nih.gov/nuccore/AF499781	Cnidaria	Anthozoa	Scleractinia	Siderastreidae	Sinularia	siderea	Siderastrea siderea	207516	in hospite	Caribbean	United States	Florida	Florida Keys	N_A	24.7764	-80.7178	80000	2	10	2006	2006	Correa_2009_Coral_Reefs_28_437	Correa, A. M. S., Brandt, M. E., Smith, T. B., Thornhill, D. J., & Baker, A. C. (2009). Symbiodinium associations with diseased and healthy scleractinian corals. Coral Reefs 28, 437-448.	http://www.springerlink.com/content/a3t40h5061377234/
B	B5	ITS2	N_A	N_A	N_A	N_A	DGGE	same_as_AF499781	http://www.ncbi.nlm.nih.gov/nuccore/AF499781	Cnidaria	Anthozoa	Scleractinia	Siderastreidae	Sinularia	radians	Siderastrea radians	207517	in hospite	Caribbean	Barbados	Eastern Caribbean	N_A	N_A	13.114	-59.3235	14655	1	5	2005	2005	Finney_2010_Microb_Ecol_60_250	Finney JC, Pettay DT, Sampayo EM, Warner ME, Oxenford HA, LaJeunesse TC (2010) The relative significance of host-habitat, depth, and geography on the ecology, endemism, and speciation of coral endosymbionts in the genus Symbiodinium. Microbial Ecology 60, 250-263.	http://www.springerlink.com/content/lw3714t60p771p17/
B	B5	ITS2	N_A	N_A	N_A	N_A	DGGE	same_as_AF499781	http://www.ncbi.nlm.nih.gov/nuccore/AF499781	Cnidaria	Anthozoa	Scleractinia	Siderastreidae	Sinularia	radians	Siderastrea radians	207517	in hospite	Caribbean	Belize	Western Caribbean	South Yucatan	Carrie Bow	16.48	-88.046	15000	1	5	2002	2003	Finney_2010_Microb_Ecol_60_250	Finney JC, Pettay DT, Sampayo EM, Warner ME, Oxenford HA, LaJeunesse TC (2010) The relative significance of host-habitat, depth, and geography on the ecology, endemism, and speciation of coral endosymbionts in the genus Symbiodinium. Microbial Ecology 60, 250-263.	http://www.springerlink.com/content/lw3714t60p771p17/
B	B5	ITS2	N_A	N_A	N_A	N_A	DGGE	same_as_AF499781	http://www.ncbi.nlm.nih.gov/nuccore/AF499781	Cnidaria	Anthozoa	Scleractinia	Siderastreidae	Sinularia	radians	Siderastrea radians	207517	in hospite	Caribbean	Mexico	Quintana Roo	Puerto Morelos	N_A	20.5	-86.52	4000	2.5	2.5	1998	1999	LaJeunesse_2002_Mar_Biol_141_387	LaJeunesse T (2002) Diversity and community structure of symbiotic dinoflagellates from Caribbean coral reefs. Marine Biology 141, 387-400.	http://www.springerlink.com/content/4magydv1cmrgn7kr/?p=57ad39a7eb934febb450a37537b61884&pi=18
B	B5	ITS2	N_A	N_A	N_A	N_A	DGGE	same_as_AF499781	http://www.ncbi.nlm.nih.gov/nuccore/AF499781	Cnidaria	Anthozoa	Scleractinia	Siderastreidae	Sinularia	radians	Siderastrea radians	207517	in hospite	Caribbean	Bahamas	Exuma Islands	Lee Stocking Island	N_A	23.7673	-76.0946	3000	1.5	1.5	1998	1999	LaJeunesse_2002_Mar_Biol_141_387	LaJeunesse T (2002) Diversity and community structure of symbiotic dinoflagellates from Caribbean coral reefs. Marine Biology 141, 387-400.	http://www.springerlink.com/content/4magydv1cmrgn7kr/?p=57ad39a7eb934febb450a37537b61884&pi=18
B	B5	ITS2	N_A	N_A	N_A	N_A	DGGE	same_as_AF499781	http://www.ncbi.nlm.nih.gov/nuccore/AF499781	Cnidaria	Anthozoa	Scleractinia	Siderastreidae	Sinularia	siderea	Siderastrea siderea	207516	in hospite	Caribbean	Barbados	N_A	N_A	N_A	13.0653	-59.3912	3000	N_A	N_A	2005	2007	LaJeunesse_2009_Proc_Royal_Soc_B_276_4139	LaJeunesse TC, Smith RT, Finney J, Oxenford H (2009) Outbreak and persistence of opportunistic symbiotic dinoflagellates during the 2005 Caribbean mass coral "bleaching" event. Proceedings of the Royal Society of London B 276, 4139-4148.	http://rspb.royalsocietypublishing.org/content/276/1676/4139.full
B	B5	ITS2	N_A	N_A	N_A	N_A	DGGE	same_as_AF499781	http://www.ncbi.nlm.nih.gov/nuccore/AF499781	Cnidaria	Anthozoa	Scleractinia	Siderastreidae	Sinularia	radians	Siderastrea radians	207517	in hospite	Caribbean	United States	Florida	Florida Keys	Admiral Patch	24.59	-80.22	10000	1	2	2002	2005	Thornhill_2006_Coral_Reefs_25_515	Thornhill D, Fitt W, Schmidt G (2006) Highly stable symbiosis among western brooding corals. Coral Reefs 25, 515-519.	http://www.springerlink.com/content/v567562k303739u0/fulltext.pdf
B	B5a	ITS2	N_A	N_A	N_A	N_A	DGGE	AF499782	http://www.ncbi.nlm.nih.gov/nuccore/AF499782	Cnidaria	Anthozoa	Scleractinia	Siderastreidae	Sinularia	radians	Siderastrea radians	207517	in hospite	Caribbean	Mexico	Quintana Roo	Puerto Morelos	N_A	20.5	-86.52	4000	2.5	2.5	1998	1999	LaJeunesse_2002_Mar_Biol_141_387	LaJeunesse T (2002) Diversity and community structure of symbiotic dinoflagellates from Caribbean coral reefs. Marine Biology 141, 387-400.	http://www.springerlink.com/content/4magydv1cmrgn7kr/?p=57ad39a7eb934febb450a37537b61884&pi=18
B	B5a	ITS2	N_A	N_A	N_A	N_A	DGGE	same_as_AF499782	http://www.ncbi.nlm.nih.gov/nuccore/AF499782	Cnidaria	Anthozoa	Scleractinia	Siderastreidae	Sinularia	siderea	Siderastrea siderea	207516	in hospite	Caribbean	United States	US Virgin Islands	N_A	N_A	18.2961	-64.8909	14000	4	9	2007	2007	Correa_2009_Coral_Reefs_28_437	Correa, A. M. S., Brandt, M. E., Smith, T. B., Thornhill, D. J., & Baker, A. C. (2009). Symbiodinium associations with diseased and healthy scleractinian corals. Coral Reefs 28, 437-448.	http://www.springerlink.com/content/a3t40h5061377234/
B	B5a	ITS2	N_A	N_A	N_A	N_A	DGGE	same_as_AF499782	http://www.ncbi.nlm.nih.gov/nuccore/AF499782	Cnidaria	Anthozoa	Scleractinia	Siderastreidae	Sinularia	siderea	Siderastrea siderea	207516	in hospite	Caribbean	United States	Florida	Florida Keys	N_A	24.7764	-80.7178	80000	3	4	2006	2006	Correa_2009_Coral_Reefs_28_437	Correa, A. M. S., Brandt, M. E., Smith, T. B., Thornhill, D. J., & Baker, A. C. (2009). Symbiodinium associations with diseased and healthy scleractinian corals. Coral Reefs 28, 437-448.	http://www.springerlink.com/content/a3t40h5061377234/
B	B5a	ITS2	N_A	N_A	N_A	N_A	DGGE	same_as_AF499782	http://www.ncbi.nlm.nih.gov/nuccore/AF499782	Cnidaria	Anthozoa	Scleractinia	Siderastreidae	Sinularia	siderea	Siderastrea siderea	207516	in hospite	Caribbean	United States	Florida	Florida Keys	N_A	24.7764	-80.7178	80000	5	5	2006	2006	Correa_2009_Coral_Reefs_28_437	Correa, A. M. S., Brandt, M. E., Smith, T. B., Thornhill, D. J., & Baker, A. C. (2009). Symbiodinium associations with diseased and healthy scleractinian corals. Coral Reefs 28, 437-448.	http://www.springerlink.com/content/a3t40h5061377234/
[truncated: 4,205 more rows]
