# Supplementary material for: Towards an in-depth characterization of Symbiodiniaceae in tropical giant clams via metabarcoding of pooled multi-gene amplicons
Source: PeerJ. 2019 May 13;7:e6898. doi: 10.7717/peerj.6898 (PMC6521813; doi:10.7717/peerj.6898)
Supplement: Supplemental Information 7 — Zip file containing the sequence alignments used for (1) the design of LSU primers (ITS2_LSU_Alignment_PrimerDesign.fasta), and (2) the three in-house sequence databases employed during the first step of sequence annotation: 23S (23S_Ref_Database.fasta; Takabayashi et al., 2011), ITS2 (ITS2_Ref_Database.fasta; Franklin et al., 2012), and LSU (LSU_Ref_Database.fasta; modified from Pochon et al., 2012). [file peerj-07-6898-s007.zip › Supplementary File1/ITS2_LSU_Alignment_PrimerDesign.fasta]

>T1_C1_1_S7.4
GTGAATTGCAGAACTCCGTGAACCAATGGCCTCCTGAACGTGCGTTGCACTCTTGGGAT-TTCCTGAGAGTATGTCTGCTTCAGTGCTTAACTTGCCCCAACT----TTGCAAGCAGGATG--------TGTTTCTGCCTT--GCGTTCTTATGAGCTATTGCCCT--------------CTG-----AGCCAATGGCTTGTTAATTGCTTGGTTCTTGC------AAAATGCTTT-GCGCGCTGTTATTCAGGTTTCT---ACCTT------C--GTGGTTTTACTTGAG----------------------------T---GACGCTGCT-CATGCT---------------------------TGCAACCGCTGGGATGCAG------GTGCATGCCTC-TAGCATGAAGTCAGACAAGTGAACCCGCTGAATTTAAGCATATAAGTAAGCGGAGGAAAAGGAACTAAATAGGATTCCC-TCAGTAATGGCGAATGAACAGGGATTAGCTCAGGCTGGAAACTGAAGCTTCGGTTTCGGGATGTAGCCTGCAGGCATAGTGCTATCGGCGGCTCGAGCGTAAGCCTCTTGGAATAGAGCGTGTGCCCGGG-TGAGAATCCTGTGTTTCGCTTGATGTCCGCTGTCCACAGCACTTGTTCTCAGAGTCACGCTCCTCGGAATTGGAGCGTAAATAAGGTGGTAAATTTCATCTAAAGCTAAATACGGGCTCGAGACCGATAGTGAACAAGTACCATGAGGGAAAGATGAAAAGGACTTTGGAAA------GAGAGTTAAAAGT-GCTTGAAATCGCTGAAAGGGAAGCGAA-GAGAACCACACGTCTTGCTGAGATTGCTGTAGGCTGCTGTGAGCCTTGGGCACATCAGCGCAAGCTGTGTGCTTAAGCGTGAATAGTTGTCTGCTGTGTTTCTTAGCTTGCGCGTCACTTGCCACACCTGTTTGAGGATGGCCTTCAGCTCGCAGGGCACATTTGCGGATGCGTCTCTGGGCTGTTAGGGATTCAGACAAGCGTGG----------------------------------------------------CTA------------------------------------------------GTTGACTCATTGGTTTTTTT-CGACC-GTCTTGAAACACGGACCAAGGAGTCTAGCACGCCTGCAAGTTCTTGGGTAGCAAGCCTAAAGGCGCAATGAAGGTGACTGCTGGGAT--TTTGCACCGGCAACCGACCGATCAATTAGGAGAAGTTTGAGTTTGAGCATGTGTGTTAGGACCCGAAAGATGGTGAACTAA---------------------------------
>Tub1_C1_2_S7.5
GTGAATTGCAGAACTCCGTGAACCAATGGCCTCCTGAACGTGCGTTGCACTCTTGGGAT-TTCCTGAGAGTATGTCTGCTTCAGTGCTTAACTTGCCCCAACT----TTGCAAGCAGGATG--------TGTTTCTGCCTT--GCGTTCTTATGAGCTATTGCCCT--------------CTG-----AGCCAATGGCTTGTTAATTGCTTGGTTCTTGC------AAAATGCTTT-GCGCGCTGTTATTCAGGTTTCT---ACCTT------C--GTGGTTTTACTTGAG----------------------------T---GACGCTGCT-CATGCT---------------------------TGCAACCGCTGGGATGCAG------GTGCATGCCTC-TAGCATGAAGTCAGACAAGTGAACCCGCTGAATTTAAGCATATAAGTAAGCGGAGGAAAAGGAACTAAATAGGATTCCC-TCAGTAATGGCGAATGAACAGGGATTAGCTCAGGCTGGAAACTGAAGCTTCGGTTTCGGGATGTAGCCTGCAGGCATAGTGCTATCGGCGGCTCGAGCGTAAGCCTCTTGGAATAGAGCGTGTGCCCGGG-TGAGAATCCTGTGTTTCGCTTGATGTCCGCTGTCCACAGCACTTGTTCTCAGAGTCACGCTCCTCGGAATTGGAGCGTAAATAAGGTGGTAAATTTCATCTAAAGCTAAATACGGGCTCGAGACCGATAGTGAACAAGTACCATGAGGGAAAGATGAAAAGGACTTTGGAAA------GAGAGTTAAAAGT-GCTTGAAATCGCTGAAAGGGAAGCGAA-GAGAACCACACGTCTTGCTGAGATTGCTGTAGGCTGCTGTGAGCCTTGGGCACATCAGCGCAAGCTGTGTGCTTAAGCGTGAATAGTTGTCTGCTGTGTTTCTTAGCTTGCGCGTCACTTGCCACACCTGTTTGAGGATGGCCTTCAGCTCGCAGGGCACATTTGCGGATGCGTCTCTTGGCTGTTAGGGATTCAGACAAGCGTGG----------------------------------------------------CTA------------------------------------------------GTTGACTCATTGGTTTTTTT-CGACCCGTCTTGAAACACGGACCAAGGAGTCTAGCACGCCTGCAAGTTCTTGGGTAGCAAGCCTAAAGGCGCAATGAAGGTGACTGCTGGGAT--TTTGCACCGGCAACCGACCGATCAATTAGGAGAAGTTTGAGTTTGAGCATGTGTGTTAGGACCCGAAAGATGGTGAACTAA---------------------------------
>Tub3_C15_3_S7.8
GTGAATTGCAGAACTCCGTGAACCAATGGCCTCCTGAACGTGCGTTGCACCCTTGGGAT-TTCCTGAGAGTATGTCTGCTTCAGTGCTTAACTTGCCCCAACT----TTGCAAGCAGGATG--------TGTTTCTGCCTT--GCGTTCTTATGAGCTATTGCCTT--------------CTG-----CGCCAATGGCTTGTTAATTGCTTGGTTCTTGC------AAAATGCTTT-GCGCGCTGTTATTCAAGTTTCT---ACCTT------C--GCGGTTTTACTTGAG----------------------------T---GACGCTGCT-CATGCT---------------------------TGCAACCGCTGGGATGCAG------GTGCATGCCTC-TAGCATGAAGTCAGACAAGTGAACCCGCTGAATTTAAGCATATAAGTAAGCGGAGGAAAAGGAACTAAATAGGATTCCC-TCAGTAATGGCGAATGAACAGGGATTGGCTCAGGCTGGAAACTGAAGCTTCGGTTTCGGGATGTAGCCTGCAGGCATAGTGCTATCGGCGGCTCGAGCGTAAGCCTCTTGGAATAGAGCGTGTGCCCGGG-TGAGAATCCTGTGTTTCGCTTGATGTCCGCTGTCCACAGCACTTGTTCTCAGAGTCACGCTCCTCGGAATTGGAGCGTAAATAAGGTGGTAAATTTCATCTAAAGCTAAATACGGGCTCGAGACCGATAGTGAACAAGTACCATGAGGGAAAGATGAAAAGGACTTTGGAAA------GAGAGTTAAAAGT-GCTTGAAATCGCTGAAAGGGAAGCGAA-GAGAACCACACGTCTTGCTGAGATTGCTGTAGGCTGCTATGAGCCTTGGGCGCATCAGCGCAAGCTGTGTGCTTAAGCGTGAGTAGTTGTCTGCTGTGTTTCTTAGCTTGCGCGTCACTTGCCACACCTGTTTGAGGATGGCCTTCAGCTCGCAGGGCACATTTGCGGATGCGTCTCTGGGCTGTTAGGGATTCAGACAAGCGTGG----------------------------------------------------CTA------------------------------------------------GTTGACTCATTGGTTTTCTT-CGACCCGTCTTGAAACACGGACCAAGGAGTCTAGCACGCCTGCAAGTTCTTGGGTAGCAAGCCTAAAGGCGCAATGAAGGTGACTGCTGGGAT--TTTGCACCGGCAACCGACCGAGCAATTAGGAGAAGTTTGAGTTTGAGCATGTGTGTTAGGACCCGAAAGATGGTGAACTAA---------------------------------
>Tub3_C15_2_S7.6
GTGAATTGCAGAACTCCGTGAACCAATGGCCTCCTGAACGTGCGTTGCACCCTTGGGAT-TTCCTGAGAGTATGTCTGCTTCAGTGCTTAACTTGCCCCAACT----TTGCAAGCAGGATG--------TGTTTCTGCCTT--GCGTTCTTATGAGCTATTGCCTT--------------CTG-----CGCCAATGGCTTGTTAATTGCTTGGTTCTTGC------AAAATGCTTT-GCGCGCTGTTATTCAAGTTTCT---ACCTT------C--GCGGTTTTACTTGAG----------------------------T---GACGCTGCT-CATGCT---------------------------TGCAACCGCTGGGATGCAG------GTGCATGCCTC-TAGCATGAAGTCAGACAAGTGAACCCGCTGAATTTAAGCATATAAGTAAGCGGAGGAAAAGGAACTAAATAGGATTCCC-TCAGTAATGGCGAATGAACAGGGATTAGCTCAGGCTGGAAACTGAAGCTTCGGTTTCGGGATGTAGCCTGCAGGCATAGTGCTATCGGCGGCTCGAGCGTAAGCCTCTTGGAATAGAGCGTGTGCCCGGG-TGAGAATCCTGTGTTTCGCTTGATGTCCGCTGTCCACAGCACTTGTTCTCAGAGTCACGCTCCTCGGAATTGGAGCGTAAATAAGGTGGTAAATTTCATCTAAAGCTAAATACGGGCTCGAGACCGATAGTGAACAAGTACCATGAGGGAAAGATGAAAAGGACTTTGGAAA------GAGAGTTAAAAGT-GCTTGAAATCGCTGAAAGGGAAGCGAA-GAGAACCACACGTCTTGCTGAGATTGCTGTAGGCTGCTATGAGCCTTGGGCGCATCAGCGCAAGCTGTGTGCTTAAGCGTGAGTAGTTGTCTGCTGTGTTTCTTAGCTTGCGCGTCACTTGCCACACCTGTTTGAGGATGGCCTTCAGCTCGCAGGGCACATTTGCGGATGCGTCTCTGGGCTGTTAGGGATTCAGACAAGCGTGG----------------------------------------------------CTA------------------------------------------------GTTGACTCATTGGTTTTTTT-CGACCCGTCTTGAAACACGGACCAAGGAGTCTAGCACGCCTGCAAGTTCTTGGGTAGCAAACCTAAAGGCGCAATGAAGGTGACTGCTGGGAT--TTTGCACCGGCAACCGACCGATCAATTAGGAGAAGTTTGAGTTTGAGCATGTGTGTTAGGACCCGAAAGATGGTGAACTAA---------------------------------
>Tub3_C15_1_S7.7
GTGAATTGCAGAACTCCGTGAACCAATGGCCTCCTGAACGTGCGTTGCACCCTTGGGAT-TTCCTGAGAGTATGTCTGCTTCAGTGCTTAACTTGCCCCAACT----TTGCAAGCAGGATG--------TGTTTCTGCCTT--GCGTTCTTATGAGCTATTGCCTT--------------CTG-----CGCCAATGGCTTGTTAATTGCTTGGTTCTTGC------AAAATGCTTT-GCGCGCTGTTATTCAAGTTTCT---ACCTT------C--GCGGTTTTACTTGAG----------------------------T---GACGCTGCT-CATGCT---------------------------TGCAACCGCTGGGATGCAG------GTGCATGCCTC-TAGCATGAAGTCAGACAAGTGAACCCGCTGAATTTAAGCATATAAGTAAGCGGAGGAAAAGGAACTAAATAGGATTCCC-TCAGTAATGGCGAATGAACAGGGATTAGCTCAGGCTGGAAACTGAAGCTTCGGTTTCGGGATGTAGCCTGCAGGCATAGTGCTATCGGCGGCTCGAGCGTAAGCCTCTTGGAATAGAGCGTGTGCCCGGG-TGAGAATCCTGTGTTTCGCTTGATGTCCGCTGTCCACAGCACTTGTTCTCAGAGTCACGCTCCTCGGAATTGGAGCGTAAATAAGGTGGTAAATTTCATCTAAAGCTAAATACGGGCTCGAGACCGATAGTGAACAAGTACCATGAGGGAAAGATGAAAAGGACTTTGGAAA------GAGAGTTAAAAGT-GCTTGAAATCGCTGAAAGGGAAGCGAA-GAGAACCACACGTCTTGCTGAGATTGCTGTAGGCTGCTATGAGCCTTGGGCGCATCAGCGCAAGCTGTGTGCTTAAGCGTGAGTAGTTGTCTGCTGTGTTTCTTAGCTTGCGCGTCACTTGCCACACCTGTTTGAGGATGGCCTTCAGCTCGCAGGGCACATTTGCGGATGCGTCTCTGGGCTGTTAGGGATTCAGACAAGCGTGG----------------------------------------------------CTA------------------------------------------------GTTGACTCATTGGTTTTTTT-CGACCCGTCTTGAAACACGGACCAAGGAGTCTAGCACGCCTGCAAGTTCTTGGGTAGCAAGCCTAAAGGCGCAATGAAGGTGACTGCTGGGAT--TTTGCACCGGCAACCGACCGATCAATTAGGAGAAGTTTGAGTTTGAGCATGTGTGTTAGGACCCGAAAGATGGTGAACTAA---------------------------------
>Tub6_C90_1_S10.3
GTGAATTGCAGAACTCCGTGAACCAATGGCCTCCTGAACGTGCGTTGCACTCTTGGGAT-TTCCTGAGAGTATGTCTGCTTCAGTGCTTAACTTGCCCCAACT----TTGCAAGCAGGATG--------TGTTTCTGCCTT--GCGTTCTTATGAGCTATTGCCCT--------------CTG-----CGCCAATGGCTTGTTAATTGCTTGGTTCTTGC------AAAATGCTTT-GCGCGCTGTTATTCAAGTTTCT---ACCTT------CAAGTGGTTTTACTTGAG----------------------------T---GACGCTGCT-CATGCT---------------------------TGCAACCGCTGGGATGCAG------GTGCATGCCTC-TAGCATGAAGTCAGACAAGTGAACCCGCTGAATTTAAGCATATAAGTAAGCGGAGGAAAAGGAACTAAATAGGATTCCC-TCAGTAATGGCGAATGAACAGGGATTAGCTCAGGCTGGAAACTGAAGCTTCGGTTTCGGGATGTAGCCTGCAGGCATAGTGCTATCGGCGGCTCGAGCGTAAGCCTCTTGGAATAGAGCGTGTGCCCGGG-TGAGAATCCTGTGTTTCGCTTGATGTCCGCTGTCCACAGCACTTGTTCTCAGAGTCACGCTCCTCGGAATTGGAGCGTAAATAAGGTGGTAAATTTCATCTAAAGCTAAATACGGGCTCGAGACCGATAGTGAACAAGTACCATGAGGGAAAGATGAAAAGGACTTTGGAAA------GAGAGTTAAAAGT-GCTTGAAATCGCTGAAAGGGAAGCGAA-GAGAACCACACGTCTTGCTGAGATTGCTGTAGGCTGCTGTGAGCCTTGGGCACATCAGCGCAAGCTGTGTGCTTAAGCGTGAATAGTTGTCTGCTGTGTTTCTTAGCTTGCGCGTCACTTGCCACACCTGTTTGAGGATGGCCTTCAGCTCGCAGGGCACATTTGCGGATGCGTCTCTGGGCTGTTAGGGATTCAGACAAGCGTGG----------------------------------------------------CTA------------------------------------------------GTTGACTCATTGGTTTTTTT-CGACCCGTCTTGAAACACGGACCAAGGAGTCTAGCACGCCTGCAAGTTCTTGGGTAGCAAGCCTAAAGGCGCAATGAAGGTGACTGCTGGGAT--TTTGCACCGGCAACCGACCGATCAATTAGGAGAAGTTTGAGTTTGAGCATGTGTGTTAGGACCCGAAAGATGGTGAACTAA---------------------------------
>Tub6_C90_2_S10.4
GTGAATTGCAGAACTCCGTGAACCAATGGCCTCCTGAACGTGCGTTGCACTCTTGGGAT-TTCCTGAGAGTATGTCTGCTTCAGTGCTTAACTTGCCCCAACT----TTGCAAGCAGGATG--------TGTTTCTGCCTT--GCGTTCTTATGAGCTATTGCCCT--------------CTG-----CGCCAATGGCTTGTTAATTGCTTGGTTCTTGC------AAAATGCTTT-GCGCGCTGTTATTCAAGTTTCT---ACCTT------CAAGTGGTTTTACTTGAG----------------------------T---GACGCTGCT-CATGCT---------------------------TGCAACCGCTGGGATGCAG------GTGCATGCCTC-TAGCATGAAGTCAGACAAGTGAACCCGCTGAATTTAAGCATATAAGTAAGCGGAGGAAAAGGAACTAAATAGGATTCCC-TCAGTAATGGCGAATGAACAGGGATTAGCTCAGGCTGGAAACTGAAGCTTCGGTTTCGGGATGTAGCCTGCAGGCATAGCGCTATCGGCGGCTCGAGCGTAAGCCTCTTGGAATAGAGCGTGTGCCCGGG-TGAGAATCCTGTGTTTCGCTTGATGTCCGCTGTCCACAGCACTTGTTCTCAGAGTCACGCTCCTCGGAATTGGAGCGTAAATAAGGTGGTAAATTTCATCTAAAGCTAAATACGGGCTCGAGACCGATAGTGAACAAGTACCATGAGGGAAAGATGAAAAGGACTTTGGAAA------GAGAGTTAAAAGT-GCTTGAAATCGCTGAAAGGGAAGCGAA-GAGAACCACACGTCTTGCTGAGATTGCTGTAGGCTGCTGTGAGCCTTGGGCACATCAGCGCAAGCTGTGTGCTTAAGCGTGAATAGTTGTCTGCTGTGTTTCTTAGCTTGCGCGTCACTTGCCACACCTGTTTGAGGATGGCCTTCAGCTCGCAGGGCACATTTGCGGATGCGTCTCTGGGCTGTTAGGGATTCAGACAAGCGTGG----------------------------------------------------CTA------------------------------------------------GTTGACCCATTGGTTTTTTT-CGACCCGTCTTGAAACACGGACCAAGGAGTCTAGCACGCCTGCAAGTTCTTGGGTAGCAAGCCTAAAGGCGCAATGAAGGTGACTGCTGGGAT--TTTGCACCGGCAACCGACCGATCAATTAGGAGAAGTTTGAGTTTGAGCATGTGTGTTAGGACCCGAAAGATGGTGAACTAA---------------------------------
>Tub6_C90_3_S7.13
GTGAATTGCAGAACTCCGTGAACCAATGGCCTCCTGAACGTGCGTTGCACTCTTGGGAT-TTCCTGAGAGTATATCTGCTTCAGTGCTTGACTTGCCCCAACT----TTGCAAGCAGGATG--------TGTTTCTGCCTT--GCGTTCTTATGAGCTATTGCCCT--------------CTG-----CGCCAATGGCTTGTTAATTGCTTGGTTCTTGC------AAAATGCTTT-GCGCGCTGTTATTCAAGTTTCT---ACCTT------CAAGTGGTTTTACTTGAG----------------------------T---GACGCTGCT-CATGCT---------------------------TGCAACCGCTGGGATGCAG------GTGCATGCCTC-TAGCATGAAGTCAGACAAGTGAACCCACTGAATTTAAGCATATAAGTAAGCGGAGGAAAAGGAACTAAATAGGATTCCC-TCAGTAATGGCGAATGAACAGGGATTAGCTCAGGCTGGAAACTGAAGCTTCGGTTTCGGGATGTAGCCTGCAGGCATAGTGCTATCGGCGGCTCGAGCGTAAGCCTCTTGGAATAGAGCGTGTGCCCGGG-TGAGAATCCTGTGTTTCGCTTGATGTCCGCTGTCCACAGCACTTGTTCTCAGAGTCACGCTCCTCGGAATTGGAGCGTAAATAAGGTGGTAAATTTCATCTAAAGCTAAATACGGGCTCGAGACCGATAGTGAACAAGTACCATGAGGGAAAGATGAAAAGGACTTTGGAAA------GAGAGTTAAAAGT-GCTTGAAATCGCTGAAAGGGAAGCGAA-GAGAACCACACGTCTTGCTGAGATTGCTGTAGGCTGCTGTGAGCCTTGGGCACATCAGCGCAAGCTGTGTGCTTAAGCGTGAATAGTTGTCTGCTGTGTTTCTTAGCTTGCGCGTCACTTGCCACACCTGTTTGAGGATGGCCTTCAGCTCGCAGGGCACATTTGCGGATGCGTCTCTGGGCTGTTAGGGATTCAGACAAGCGTGG----------------------------------------------------CTA------------------------------------------------GTTGACTCATTGGTTTTTTT-CGACCCGTCTTGAAACACGGACCAAGGAGTCTAGCACGCCTGCAAGTTCTTGGGTAGCAAGCCTAAAGGCGCAATGAAGGTGACTGCTGGGAT--TTTGCACCGGCAACCGACCGATCAATTGGGAGAAGTTTGAGTTTGAGCATGTGTGTTAGGACCCGAAAGATGGTGAACTAA---------------------------------
>Tub8_C91_1_S7.16
GTGAATTGCAGAACTCCGTGAACCAATGGCCTCCTGAACGTGCGTTGCACTCTTGGGAT-TTCCTGAGAGTATGTCTGCTTCAGTGCTTAACTTGCCCCAACT----TTGCAAGCAGGATG--------TGTTTCTGCCTT--GCGTTCTTATGAGCTATTGCCCT--------------CTG-----CGCCAATGGCTTGTTAATTGCTTGGTTCTTGC------AAAATGCTTT-GCGCGCTGTTATTCAAGTTTCT---ACCTT------C--GCGGTTTTACTTGAG----------------------------T---GACGCTGCT-CATGCT---------------------------TGCAACCGCTGGGATGCAG------GTGCATGCCTC-TAGCATGAAGTCAGACAAGTGAACCCGCTGAATTTAAGCATATAAGTAAGCGGAGGAAAAGGAACTAAATAGGATTCCC-TCAGTAATGGCGAATGAACAGGGATTAGCTCAGGCTGGAAACTGAAGCTTCGGTTTCGGGATGTAGCCTGCAGGCATAGTGCTATCGGCGGCTCGAGCGTAAGCCTCTTGGAATAGAGCGTGTGCCCGGG-TGAGAATCCTGTGTTTCGCTTGATGTCCGCTGTCCACAGCACTTGTTCTCAGAGTCACGCTCCTCGGAATTGGAGCGTAAATAAGGTGGTAAATTTCATCTAAAGCTAAATACGGGCTCGAGACCGATAGTGAACAAGTACCATGAGGGAAAGATGAAAAGGACTTTGGAAA------GAGAGTTAAAAGT-GCTTGAAATCGCTGAAAGGGAAGCGAA-GAGAACCACACGTCTTGCTGAGATTGCTGTAGGCTGCTGTGAGCCTTGGGCGCATCAGCGCAAGCTGTGTGCTTAAGCGTGAATAGTTGTCTGCTGTGTTTCTTAGCTTGCGCGTCACTTGCCACACCTGTTTGAGGATGGCCTTCAGCTCGCAGGGCACATTTGCGGATGCGTCTCTGGGCTGTTAGGGATTCAGACAAGCGTGG----------------------------------------------------CTA------------------------------------------------GTTGACTCATTGGTTTTTTT-CGACCCGTCTTGAAACACGGACCAAGGAGTCTAGCACGCCTGCAAGTTCTTGGGTAGCAAACCTAAAGGCGCAATGAAGGTGACTGCTGGGAT--TTTGCACCGGCAACCGACCGATCAATTAGGAGAAGTTTGAGTTTGAGCATGTGTGTTAGGACCCGAAAGATGGTGAACTAA---------------------------------
>Tub8_C91_2_S7.17
GTGAATTGCAGAACTCCGTGAACCAATGGCCTCCTGAACGTGCGTTGCACTCTTGGGAT-TTCCTGAGAGTATGTCTGCTTCAGTGCTTAACTTGCCCCAACT----TTGCAAGCAGGATG--------TGTTTCTGCCTT--GCGTTCTTATGAGCTATTGCCCT--------------CTG-----CGCCAATGGCTTGTTAATTGCTTGGTTCTTGC------AAAATGCTTT-GCGCGCTGTTATTCAAGTTTCT---ACCTT------C--GCGGTTTTACTTGAG----------------------------T---GACGCTGCT-CATGCT---------------------------TGCAACCGCTGGGATGCAG------GTGCATGCCTC-TAGCATGAAGTCAGACAAGTGAACCCGCTGAATTTAAGCATATAAGTAAGCGGAGGAAAAGGAACTAAATAGGATTCCC-TCAGTAATGGCGAATGAACAGGGATTAGCTCAGGCTGGAAACTGAAGCTTCGGTTTCGGGATGTAGCCTGCAGGCATAGTGCTATCAGCGGCTCGAGCGTAAGCCTCTTGGAATAGAGCGTGTGCCCGGG-TGAGAATCCTGTGTTTCGCTTGATGTCCGCTGTCCACAGCACTTGTTCTCAGAGTCACGCTCCTCGGAATTGGAGCGTAAATAAGGTGGTAAATTTCATCTAAAGCTAAATACGGGCTCGAGACCGATAGTGAACAAGTACCATGAGGGAAAGATGAAAAGGACTTTGGAAA------GAGAGTTAAAAGT-GCTTGAAATCGCTGAAAGGGAATCGAA-GAGAACCACACGTCTTGCTGAGATTGCTGTAGGCTGCTGTGAGCCTTGGGCGCATCAGCGCAAGCTGTGTGCTTAAGCGTGAATAGTTGTCTGCTGTGTTTCTTAGCTTGCGCGTCACTTGCCACACCTGTTTGAGGATGGCCTTCAGCTCGCAGGGCACATTTGCGGATGCGTCTCTGGGCTGTTAGGGATTCAGACAAGCGTGG----------------------------------------------------CTA------------------------------------------------GTTGACTCATTGGTTTTTTT-CGACCCGTCTTGAAACACGGACCAAGGAGTCTAGCACGCCTGCAAGTTCTTGGGTAGCAAACCTAAAGGCGCAATGAAGGTGACTGCTGGGAT--TTTGCACTGGCAACCGACCGATCAATTAGGAGAAGTTTGAGTTTGAGCATGTGTGTTAGGACCCGAAAGATGGTGAACTAA---------------------------------
>Tub8_C91_3_S7.19
GTGAATTGCAGAACTCCGTGAACCAATGGCCTCCTGAACGTGCGTTGCACTCTTGGGAT-TTCCTGAGAGTATGTCTGCTTCAGTGCTTAACTTGCCCCAACT----TTGCAAGCAGGATG--------TGTTTCTGCCTT--GCGTTCTTATGAGCTATTGCCCT--------------CTG-----CGCCAATGGCTTGTTAATTGCTTGGTTCTTGC------AAAATGCTTT-GCGCGCTGTTATTCAAGTTTCT---ACCTT------C--GCGGTTTTACTTGAG----------------------------T---GACGCTGCT-CATGCT---------------------------TGCAACCGCTGGGATGCAG------GTGCATGCCTC-TAGCATGAAGTCAGACAAGTGAACCCGCTGAATTTAAGCATATAAGTAAGCGGAGGAAAAGGAACTAAATAGGATTCCC-TCAGTAATGGCGAATGAACAGGGATTAGCTCAGGCTGGAAACTGAAGCTTCGGTTTCGGGATGTAGCCTGCAGGCATAGTGCTATCAGCGGCTCGAGCGTAAGCCTCTTGGAATAGAGCGTGTGCCCGGG-TGAGAATCCTGTGTTTCGCTTGATGTCCGCTGTCCACAGCACTTGTTCTCAGAGTCACGCTCCTCGGAATTGGAGCGTAAATAAGGTGGTAAATTTCATCTAAAGCTAAATACGGGCTCGAGACCGATAGTGAACAAGTACCATGAGGGAAAGATGAAAAGGACTTTGGAAA------GAGAGTTAAAAGT-GCTTGAAATCGCTGAAAGGGAATCGAA-GAGAACCACACGTCTTGCTGAGATTGCTGTAGGCTGCTGTGAGCCTTGGGCGCATCAGCGCAAGCTGTGTGCTTAAGCGTGAATAGTTGTCTGCTGTGTTTCTTAGCTTGCGCGTCACTTGCCACACCTGTTTGAGGATGGCCTTCAGCTCGCAGGGCACATTTGCGGATGCGTCTCTGGGCTGTTAGGGATTCAGACAAGCGTGG----------------------------------------------------CTA------------------------------------------------GTTGACTCATTGGTTTTTTT-CGACCCGTCTTGAAACACGGACCAAGGAGTCTAGCACGCCTGCAAGTTCTTGGGTAGCAAACCTAAAGGCGCAATGAAGGTGACTGCTGGGAT--TTTGCACCGGCAACCGACCGATCAATTAGGAGAAGTTTGAGTTTGAGCATGTGTGTTAGGACCCGAAAGATGGTGAACTAA---------------------------------
>Tub80_H1_1_S7.22
GTGAATTGCAGAACTCCGTGAACCAATGGCCTCCTGAACGTGCGTTGCACTCTCGGGAT-TTCCTGAGAGTATGTCTGCTTCAGTGCTTAGCTTACCC-AACT----TTGCAATCAGGCTGA---CTACCAAGCCTGCTTTTTGCGTTCCTATGAGCTATTGCGCTT------------CCTT-----TGCCAATGGCTTGTTGATTGGTAGGTTCCTGC------AAAATGCTTT-GCGCGCTGTTATTCAAGTTTC----GCCTG------C--ACGGCTTTGCTTGAG----------------------------T---GACGCTGCT-CATGCG---------------------------TGCAACCGCTGGGATGCGCT---CCGCGCATGCCTC-TAGCATGAAGTCAGACAAGCGAACCCGCTGAATTTAAGCATATAAGTAAGCGGAGGAAAAGGAACTAAACAGGATTCCC-TCAGTAATGGCGAATGAACAGGGATGAGCTCAGGCTTGTAACTGAAGCTTCTGTTTCGGGTTGTAGCCTGCAGGCATAGTGCTATCGGCGGCTCGAGCGTAAGCCTCTTGGAATAGAGCGTGCGCCCGGG-TGAGAATCCTGCGTTTCGCTTGATGTCCGCTGTCCACGGCACTTGTTCTCAGAGTCACGCTCCTCGGAATTGGAGCGTAAATAAGGTGGTAAATTTCATCTAAAGCTAAATACGGGCCCGAGACCGATAGCGAACAAGTACCATGAGGGAAAGATGAAAAGGACTTTGGAAA------GAGAGTTAAAAGT-GCTTGAAATCGCTGAAAGGGAAGCGAA-GGGAACCACACGTCTTGCTGAGATTGCTGTTGGCTGCTGTGAGCTTCGG------------------------------TGAGCTGCTGCCTGCAGTGTTTCTTAGCTTGCGCGTCACTTGCCACATTTGTTTGAGGATGGCCTTCGGCTCGCAGGGCACATTTGCGAATGGGTTCCTGGGCTGTTTGGGATTCAGACAAACGTGG----------------------------------------------------CTC------------------------------------------------GTTGACTCATTGGTTTTTTT-CGACCCGTCTTGAAACACGGACCAAGGAGTCTAGCACGCCTGCAAGTTCTTGGGTAGCAAGCCTGAAGGCGCAATGAAGGTGACTGCTGGGAT--TTTGCACCGGCAACCGACCGATCAATTAGGAGAAGTTTGAGTTTGAGCATGTGTGTTAGGACCCGAAAGATGGTGAACTAA---------------------------------
>Tub80_H1_2_S7.23
GTGAATTGCAGAACTCCGTGAACCAATGGCCTCCTGAACGTGCGTTGCACTCTCGGGAT-TTCCTGAGAGTATGTCTGCTTCAGTGCTTAGCTTACCC-AACT----TTGCAATCAGGCTGA---CTACCAAGCCTGCCTTTTGCGTTCCTATGAGCTATTGCGCTT------------CCTT-----TGCCAATGGCTTGTTGATTGGTAGGTTCCTGC------AAAATGCTTT-GCGCGCTGTTATTCAAGTTTC----GCCTG------C--ACGGCTTTGCTTGAG----------------------------T---GACGCTGCT-CATGCG---------------------------TGCAACCGCTGGGATGCGCT---CCGCGCATGCCTC-TAGCATGAAGTCAGACAAGCGAACCCGCTGAATTTAAGCATATAAGTAAGCGGAGGAAAAGGAACTAAACAGGATTCCC-TCAGTAATGGCGAATGAACAGGGATGAGCTCAGGCTTGTAACTGAAGCTTCTGTTTCGGGTTGTAGCCTGCAGGCATAGTGCTATCGGCGGCTCGAGCGTAAGCCTCTTGGAATAGAGCGTGCGCCCGGG-TGAGAATCCTGCGTTTCGCTTGATGTCCGCTGTCCACGGCACTTGTTCTCAGAGTCACGCTCCTCGGAATTGGAGCGTAAATAAGGTGGTAAATTTCATCTAAAGCTAAATACGGGCCCGAGACCGATAGCGAACAAGTACCATGAGGGAAAGATGAAAAGGACTTTGGAAA------GAGAGTTAAAAGT-GCTTGAAATCGCTGAAAGGGAAGCGAA-GGGAACCACACGTCTTGCTGAGATTGCTGTTGGCTGCTGTGAGCTTCGG------------------------------TGAGCTGCTGCCTGCAGTGTTTCTTAGCTTGCGCGTCACTTGCCACATTTGTTTGAGGATGGCCTTCGGCTCGCAGGGCACATTTGCGAATGAGTTCCTGGGCTGTTTGGGATTCAGACAAACGTGG----------------------------------------------------CTC------------------------------------------------GTTGACTCATTGGTTTTTTT-CGACCCGTCTTGAAACACGGACCAAGGAGTCTAGCACGCCTGCAAGTTCTTGGGTAGCAAGCCTGAAGGCGCAATGAAGGTGACTGCTGGGAT--TTTGCACCGGCAACCGACCGATCAATTAGGAGAAGTTTGAGTTTGAGCATGTGTGTTAGGACCCGAAAGATGGTGAACTAA---------------------------------
>Tub92_H1a_1_S7.35
GTGAATTGCAGAACTCCGTGAACCAATGGCCTCCTGAACGTGCGTTGCACTCTCGGGAT-TTCCTGAGAGTATGTCTGCTTCAGTGCTTAGCTTACCC-AACT----GTGCAATCAGGCTGA---CTACCAAGCCTGCTTTTTGCGTTCCTATGAGCTATTGCGCTT------------CCTT-----TGCCAATGGCTTGTTGATTGGTAGGTTCCTGC------AAAATGCTTT-GCGCGCTGTTATTCAAGTTTC----GCCTG------C--ACGGCTTTGCTTGAG----------------------------T---GACGCTGCT-CATGCG---------------------------TGCAACCGCTGGGATGCGCT---CCGCGCATGCCTC-TAGCATGAAGTCAGACAAGCGAACCCGCTGAATTTAAGCATATAAGTAAGCGGAGGAAAAGGAACTAAACAGGATTCCC-TCAGTAATGGCGAATGAACAGGGATGAGCTCAGGCTTGTAACTGAAGCTTCTGTTTCGGGTTGTAGCCTGCAGGCATAGTGCTATCGGCGGCTCGAGCGTAAGCCTCTTGGAATAGAGCGTGCGCCCGGG-TGAGAATCCTGCGTTTCGCTTGATGTCCGCTGTCCACGGCACTTGTTCTCAGAGTCACGCTCCTCGGAATTGGAGCGTAAATAAGGTGGTAAATTTCATCTAAAGCTAAATACGGGCCCGAGACCGATAGCGAACAAGTACCATGAGGGAAAGATGAAAAGGACTTTGGAAA------GAGAGTTAAAAGT-GCTTGAAATCGCTGAAAGGGAAGCGAA-GGGAACCACACGTCTTGCTGAGATTGCTGTTGGCTGCTGTGAGCTTCGG------------------------------TGAGCTGCTGCCTGCAGTGTTTCTTAGCTTGCGCGTCACTTGCCACATTTGTTTGAGGATGGCCTTCGGCTCGCAGGGCACATTTGCGAATGAGTTCCTGGGCTGTTTGGGATTCAGACAAACGTGG----------------------------------------------------CTC------------------------------------------------GTTGACTCATTGGTTTTTTT-CGACCCGTCTTGAAACACGGACCAAGGAGTCTAGCACGCCTGCAAGTTCTTGGGTAGCAAGCCTGAAGGCGCAATGAAGGTGACTGCTGGGAT--TTTGCACCGGCAACCGACCGATCAATTAGGAGAAGTTTGAGTTTGAGCATGTGTGTTAGGACCCGAAAGATGGTGAACTAA---------------------------------
>Tub92_H1a_2_S7.33
GTGAATTGCAGAACTCCGTGAACCAATGGCCTCCTGAACGTGCGTTGCACTCTCGGGAT-TTCCTGAGAGTATGTCTGCTTCAGTGCTTAGCTTACCC-AACT----GTGCAATCAGGCTGA---CTACCAAGCCTGCTTTTTGCGTTCCTATGAGCTATTGCGCTT------------CCTT-----TGCCAATGGCTTGTTGGTTGGTAGGTTCCTGC------AAAATGCTTT-GCGCGCTGTTATTCAAGTTTC----GCCTG------C--ACGGCTTTGCTTGAG----------------------------T---GACGCTGCT-CATGCG---------------------------TGCAACCGCTGGGATGCGCT---CCGCGCATGCCTC-TAGCATGAAGTCAGACAAGCGAACCCGCTGAATTTAAGCATATAAGTAAGCGGAGGAAAAGGAACTAAACAGGATTCCC-TCAGTAATGGCGAATGAACAGGGATGAGCTCAGGCTTGTAACTGAAGCTTCTGTTTCGGGTTGTAGCCTGCAGGCATAGTGCTATCGGCGGCTCGAGCGTAAGCCTCTTGGAATAGAGCGTGCGCCCGGG-TGAGAATCCTGCGTTTCGCTTGATGTCCGCTGTCCACGGCACTTGTTCTCAGAGTCACGCTCCTCGGAATTGGAGCGTAAATAAGGTGGTAAATTTCATCTAAAGCTAAATACGGGCCCGAGACCGATAGCGAACAAGTACCATGAGGGAAAGATGAAAAGGACTTTGGAAA------GAGAGTTAAAAGT-GCTTGAAATCGCTGAAAGGGAAGCGAA-GGGAACCACACGTCTTGCTGAGATTGCTGTTGGCTGCTGTGAGCTTCGG------------------------------TGAGCTGCTGCCTGCAGTGTTTCTTAGCTTGCGCGTCACTTGCCACATTTGTTTGAGGATGGCCTTCGGCTCGCAGGGCACATTTGCGAATGAGTTCCTGGGCTGTTTGGGATTCAGACAAACGTGG----------------------------------------------------CTC------------------------------------------------GTTGACTCATTGGTTTTTTT-CGACCCGTCTTGAAACACGGACCAAGGAGTCTAGCACGCCTGCAAGTTCTTGGGTAGCAAGCCTGAAGGCGCAATGAAGGTGACTGCTGGGAT--TTTGCACCGGCAACCGACCGATCAATTAGGAGAAGTTTGAGTTTGAGCATGTGTGTTAGGACCCGAAAGATGGTGAACTAA---------------------------------
>133_F5.1_1
GTGAATTGCAGAACTCCGTGAACCAATGGCCTCCTGAACGTACGTTGCACTCTTGGGAT-TTCCTGAGAGTATGTCTGCTTCAGTGCTTAGCTTGCCC-AATC----TTGCGGATAGACTT--------TGTTTCTGTCTT--GCGCCCCTGTGAGCCATTGAGCG--------------TCT-----AGTCAATGGCTTATTGAATGATTCGGTCTTGC------AAAA-GCTTT-GCGCGCTTCTATTCAAGATTCC---ACCTT------GGAGTGGTATTGCTTGAG----------------------------T---GACGCTGCT-CATGCT---------------------------TGCAACTGCTGGGATGCTA------ACGCATGCCTC-TAGCATGAAGTCAGACAAGCGAACCCGCTGAATTTAAGCATATAAGTAAGCGGAGGAAAAGGAACTAAAAAGGATTCCC-TTAGTAATGGCGAATGAACAGGGATAAGCTCAGGTTGGAAACCGGGGCATTCGTTCCGGGTTGTGGCCTGCAGGCAAGGTGCTATCGGCGGCTTGTGCGTAAGACTCTTGGAATGGAGCGTGCGTCCGGG-CGAGAATCCTGCGTTTCGCGCAATGTCCGCTGTCCACAGCCCTTGTTCTCAGAGTCACGCTCCTCGGAATTGGAGCGTAAATAAGGTGGTAAATTTCATCTAAAGCTAAATAGGGGCTTGAGACCGATAGCGAACAAGTACCATGAGGGAAAGATGAAAAGGACTTTGGAAA------GAGAGTTAAAAGT-GTTTGAAATCGCTGAAAGGGAAGCGAA-TGGAACCACAGATCTTGCTGAGATTGCTGTGGGCCTTTGTGAGCTTTGGGCGTGACAGCGCAAGCGTCGCGCTCATGTGTGAACAACTGCCCGCAGTGTTTCTTAGCTTGCGCGTCACTTGCCACGTCTGTTTGAGGACGGCCTTCAGCTCACAAGTTGCATCTGCGGGTGTTTCTTCGGGCTGTTAGGGACTCAGACAGGTGCGG----------------------------------------------------CTG------------------------------------------------GTTGGCTCAATGGTTTTTTT-CGACCCGTCTTGAAACACGGACCAAGGAGTCTAGCACGCCTGCGAGTTCTTGGGTAGCAAGCCTAACGGCGTAATGAAGGTGACTGCTGGGAT--TTTGCACCGGCAACCGACCGATCAATTAGGAGAAGTTTGAGTTTGAGCATGTGTGTTAGGACCCGAAAGATGGTGAACTAA---------------------------------
>133_F5.1_2
GTGAATTGCAGAACTCCGTGAACCAATGGCCTCCTGAACGTACGTTGCACTCTTGGGAT-TTCCTGAGAGTATGTCTGCTTCAGTGCTTAGCTTGCCC-AATC----TTGCGGATAGACTT--------TGTTTCTGTCTT--GCGCCCCTGTGAGCCATTGAGCG--------------TCT-----AGTCAATGGCTTATTGAATGATTCGGTCTTGC------AAAA-GCTTT-GCGCGCTTCTATTCAAGATTCC---ACCTT------GGAGTGGTATTGCTTGAG----------------------------T---GACGCTGCT-CATGCT---------------------------TGCAACTGCTGGGATGCTA------ACGCATGCCTC-TAGCATGAAGTCAGACAAGCGAACCCGCTGAATTTAAGCATATAAGTAAGCGGAGGAAAAGGAACTAAAAAGGATTCCC-TTAGTAATGGCGAATGAACAGGGATAAGCTCAGGTTGGAAACCGGGGCATTCGTTCCGGGTTGTGGCCTGCAGGCAAGGTGCTATCGGCGGCTTGTGCGTAAGACTCTTGGAATGGAGCGTGCGTCCGGG-TGAGAATCCTGCGTTTTGCGCAATGTCCGCTGTCCACAGCCCTTGTTCTCAGAGTCACGCTCCTCGGAATTGGAGCGTAAATAAGGTGGTAAATTTCATCTAAAGCTAAATAGGGGCTTGAGACCGATAGCGAACAAGTACCATGAGGGAAAGATGAAAAGGACTTTGGAAA------GAGAGTTAAAAGT-GTTTGAAATCGCTGAAAGGGAAGCGAA-TGGAACCACAGATCTTGCTGAGATTGCTGTGGGCCTTTGTGAGCTTTGGGCGTGACAGCGCAAGCGTCGCGCTCATGTGTGAACAACTGCCCGCAGTGTTTCTTAGCTTGCGCGTCACTTGCCACGTCTGTTTGAGGACGGCCTTCAGCTCACAAGTTGCATCTGCGGGTGTTTCTTCGGGCTGTTAGGGACTCAGACAGGTGCGG----------------------------------------------------CTG------------------------------------------------GTTGGCTCAATGGTTTTTTT-CGACCCGTCTTGAAACACGGACCAAGGAGTCTAGCACGCCTGCGAGTTCTTGGGTAGCAAGCCTAACGGCGTAATGAAGGTGACTGCTGGGAT--TTTGCACCGGCAACCGACCGATCAATTAGGAGAAGTTTGAGTTTGAGCATGTGTGTTAGGACCCGAAAGATGGTGAACTAA---------------------------------
>133_F5.1_3
GTGAATTGCAGAACTCCGTGAACCAATGGCCTCCTGAACGTACGTTGCACTCTTGGGAT-TTCCTGAGAGTATGTCTGCTTCAGTGCTTAGCTTGCCC-AATC----TTGCGGATAGACTT--------TGTTTCTGTCTT--GCGCCCCTGTGAGCCATTGAGCG--------------TCT-----AGTCAATGGCTTATTGAATGATTCGGTCTTGC------AAAA-GCTTT-GCGCGCTTCTATTCAAGATTCC---ACCTT------GGAGTGGTATTGCTTGAG----------------------------T---GACGCTGCT-CATGCT---------------------------TGCAACTGCTGGGATGCTA------ACGCATGCCTC-TAGCATGAAGTCAGACAAGCGAACCCGCTGAATTTAAGCATATAAGTAAGCGGAGGAAAAGGAACTAAAAAGGATTCCC-TTAGTAATGGCGAATGAACAGGGATAAGCTCAGGTTGGAAACCGGGGCATTCGTTCCGGGTTGTGGCCTGCAGGCAAGGTGCTATCGGCGGCTTGTGCGTAAGACTCTTGGAATGGAGCGTGCGTCCGGG-TGAGAATCCTGCGTTTCGCGCAATGTCCGCTGTCCACAGCCCTTGTTCTCAGAGTCACGCTCCTCGGAATTGGAGCGTAAATAAGGTGGTAAATTTCATCTAAAGCTAAATAGGGGCTTGAGACCGATAGCGAACAAGTACCATGAGGGAAAGATGAAAAGGACTTTGGAAA------GAGAGTTAAAAGT-GTTTGAAATCGCTGAAAGGGAAGCGAA-TGGAACCACAGATCTTGCTGAGATTGCTGTGGGCCTTTGTGAGCTTTGGGCGTGACAGCGCAAGCGTCGCGCTCATGTGTGAACAACTGCCCGCAGTGTTTCTTAGCTTGCGCGTCACTTGCCACGTCTGTTTGAGGACGGCCTTCAGCTCACAAGTTGCATCTGCGGGTGTTTCTTCGGGCTGTTAGGGACTCAGACAGGTGCGG----------------------------------------------------CTG------------------------------------------------GTTGGCTCAATGGTTTTTTT-CGACCCGTCTTGAAACACGGACCAAGGAGTCTAGCACGCCTGCGAGTTCTTGGGTAGCAAGCCTAACGGCGTAATGAAGGTGACTGCTGGGAT--TTTGCACCGGCAACCGACCGATCAATTAGGAGAAGTTTGAGTTTGAGCATGTGTGTTAGGACCCGAAAGATGGTGAACTAA---------------------------------
>Sin_F5.1d_1
GTGAATTGCAGAACTCCGTGAACCAATGGCCTCCTGAACGTACGTTGCACTCTTGGGAT-TTCCTGAGAGTATGTCTGCTTCAGTGCTTAGCTTGCCC-AATC----TTGCGGATAGACTT--------TGTTTCTGTCTT--GCGCCCCTGTGAGCCATTGAGCG--------------TCT-----AGCCAATGGCTTATTGAATGATTCGGTCTTGC------AAAA-GCTTT-GCGCGCTTCTATTCAAGATTCC---ACCTT------GGAGTGGTAATGCTTGAG----------------------------T---GACGCTGCT-CATGCT---------------------------TGCAACCTCTGGGATGCTA------ACGCATGCCTC-TAGCATGAAGTCAGACAAGCGAACCCGCTGAATTTAAGCATATAAGTAAGCGGAGGAAAAGGAACTAAAAAGGATTCCC-TTAGTAATGGCGAATGAACAGGGATAAGCTCAGGTTGGAAACCGGGGCATTTGTCCCGGGTTGTGGCCTGCAGGCAAGGTGCTATCGGCGGCTTGCGCGTAAGACTCTTGGAATGGAGCGTGCGTCCGGG-TGAGAATCCTGCGTTTCGCGCAATGTCCGCTGTCCACAGCCCTTGTTCTCAGAGTCACGCTCCTCGGAATTGGAGCGTAAATAAGGTGGTAAATTTCATCTAAAGCTAAATAGGGGCTTGAGACCGATAGCGAACAAGTACCATGAGGGAAAGATGAAAAGGACTTTGGAAA------GAGAGTTAAAAGT-GTTTGAAATCGCTGAAAGGGAAGCGAA-TGGAACCACAGATCTTGCTGAGATTGCTGTGGGCCTTTGTGAGCTTTGGGCGTGACAGCGCAAGCGTTACGCTCATGTGTGAACAACTGCCCGTAGTGTTTCTTAGCTTGCGCGTCACTTGCCACGTCTGTTTGAGGATGGCCTTCGGCTCACAAGTTGCATCTGCGGGTGCTTCTTCGGGCTGTTAGGGATTCAGACAGGTGCGG----------------------------------------------------CTG------------------------------------------------GTTGGCTCAATGGTTTTTTT-CGACCCGTCTTGAAACACGGACCAAGGAGTCTAGCACGCCTGCGAGTTCTTGGGTAGCAAGCCTAACGGCGTAATGAAGGTGACTGCTGGGAT--TTTGCACCGGCAACCGACCGATCAATTAGGAGAAGTTTGAGTTTGAGCATGTGTGTTAGGACCCGAAAGATGGTGAACTAA---------------------------------
>Sin_F5.1d_2
GTGAATTGCAGAACTCCGTGAACCAATGGCCTCCTGAACGTACGTTGCACTCTTGGGAT-TTCCTGAGAGTATGTCTGCTTCAGTGCTTAGCTTGCCC-AATC----TTGCGGATAGACTT--------TGTTTCTGTCTT--GCGCCCCTGTGAGCCATTGAGCG--------------TCT-----AGCCAATGGCTTATTGAATGATTCGGTCTTGC------AAAA-GCTTT-GCGCGCTTCTATTCAAGATTCC---ACCTT------GGAGTGGTAATGCTTGAG----------------------------T---GACGCTGCT-CATGCT---------------------------TGCAACCTCTGGGATGCTA------ACGCATGCCTC-TAGCATGAAGTCAGACAAGCGAACCCGCTGAATTTAAGCATATAAGTAAGCGGAGGAAAAGGAACTAAAAAGGATTCCC-TTAGTAATGGCGAATGAACAGGGATAAGCTCAGGTTGGAAACCGGGGCATTTGTCCCGGGTTGTGGCCTGCAGGCAAGGTGCTATCGGCGGCTTGCGCGTAAGACTCTTGGAATGGAGCGTGCGTCCGGG-TGAGAATCCTGCGTTTCGCGCAATGTCCGCTGTCCACAGCCCTTGTTCTCAGAGTCACGCTCCTCGGAATTGGAGCGTAAATAAGGTGGTAAATTTCATCTAAAGCTAAATAGGGGCTTGAGACCGATAGCGAACAAGTACCATGAGGGAAAGATGAAAAGGACTTTGGAAA------GAGAGTTAAAAGT-GTTTGAAATCGCTGAAAGGGAAGCGAA-TGGAACCACAGATCTTGCTGAGATTGCTGTGGGCCTTTGTGAGCTTTGGGCGTGACAGCGCAAGCGTTACGCTCATGTGTGAACAACTGCCCGTAGTGTTTCTTAGCTTGCGCGTCACTTGCCACGTCTGTTTGAGGATGGCCTTCGGCTCACAAGTTGCATCTGCGGGTGCTTCTTCGGGCTGTTAGGGATTCAGACAGGTGCGG----------------------------------------------------CTG------------------------------------------------GTTGGCTCAATGGTTTTTTT-CGACCCGTCTTGAAACACGGACCAAGGAGTCTAGCACGCCTGCGAGTTCTTGGGTAGCAAGCCTAACGGCGTAATGAAGGTGACTGCTGGGAT--TTTGCACCGGCAACCGACCGATCAATTAGGAGAAGTTTGAGTTTGAGCATGTGTGTTAGGACCCGAAAGATGGTGAACTAA---------------------------------
>Sin_F5.1d_3
GTGAATTGCAGAACTCCGTGAACCAATGGCCTCCTGAACGTACGTTGCACTCTTGGGAT-TTCCTGAGAGTATGTCTGCTTCAGTGCTTAGCTTGCCC-AATC----TTGCGGATAGACTT--------TGTTTCTGTCTT--GCGCCCCTGTGAGCCATTGAGCG--------------TCT-----AGCCAATGGCTTATTGAATGATTCGGTCTTGC------AAAA-GCTTT-GCGCGCTTCTATTCAAGATTCC---ACCTT------GGAGTGGTAATGCTTGAG----------------------------T---GACGCTGCT-CATGCT---------------------------TGCAACCTCTGGGATGCTA------ACGCATGCCTC-TAGCATGAAGTCAGACAAGCGAACCCGCTGAATTTAAGCATATAAGTAAGCGGAGGAAAAGGAACTAAAAAGGATTCCC-TTAGTAATGGCGAATGAACAGGGATAAGCTCAGGTTGGAAACCGGGGCATTTGTCCCGGGTTGTGGCCTGCAGGCAAGGTGCTATCGGCGGCTTGCGCGTAAGACTCTTGGAATGGAGCGTGCGTCCGGG-TGAGAATCCTGCGTTTCGCGCAATGTCCGCTGTCCACAGCCCTTGTTCTCAGAGTCACGCTCCTCGGAATTGGAGCGTAAATAAGGTGGTAAATTTCATCTAAAGCTAAATAGGGGCTTGAGACCGATAGCGAACAAGTACCATGAGGGAAAGATGAAAAGGACTTTGGAAA------GAGAGTTAAAAGT-GTTTGAAATCGCTGAAAGGGAAGCGAA-TGGAACCACAGATCTTGCTGAGATTGCTGTGGGCCTTTGTGAGCTTTGGGCGTGACAGCGCAAGCGTTACGCTCATGTGTGAACAACTGCCCGTAGTGTTTCTTAGCTTGCGCGTCACTTGCCACGTCTGTTTGAGGATGGCCTTCGGCTCACAAGTTGCATCTGCGGGTGCTTCTTCGGGCTGTTAGGGATTCAGACAGGTGCGG----------------------------------------------------CTG------------------------------------------------GTTGGCTCAATGGTTTTTTT-CGACCCGTCTTGAAACACGGACCAAGGAGTCTAGCACGCCTGCGAGTTCTTGGGTAGCAAGCCTAACGGCGTAATGAAGGTGACTGCTGGGAT--TTTGCACCGGCAACCGACCGATCAATTAGGAGAAGTTTGAGTTTGAGCATGTGTGTTAGGACCCGAAAGATGGTGAACTAA---------------------------------
>Mv_F1_1
GTGAATTGCAGAACTCCGTGAACCAATGGCCTCCTGAACGTACGTTGCACTCTTGGGAT-TTCCTGAGAGTATGTCTGCTTCAGTGCTTAGCTTGCCC-AATC----TTGCGGATAGATTT--------TGTTTCTGTCTT--GCGCCCCTGTGAGCCATTGAAAC--------------TCT-----AGTCAATGGCTTATTGAATGAGTTGGTCTTGC------AAAA-GCTTT-GCGCGATGCTATTCAAGATTCC---ACCTT------GAAATGGTATTTCTTGAG----------------------------T---GACGCTGCT-TATGCT---------------------------TGCAACTGCTGGGATGCTA------GCGCATGCCTC-TAGCATGAAGTCAGACAAGTGAACCCGCTGAATTTAAGCATATAAGTAAGCGGAGGAAAAGGAACTAAAAAGGATTCCC-TCAGTAATGGCGAATGAACAGGGATAAGCTCAGGTTGGAAACCGGGGCATTTGTTCCGGGTTGTGGCCTGCAGGCAAGGTGCTATCGGCGGCTTGCGCGTAAGACTCTTGGAATGGAGCGTGCGTCCGGG-TGAGAATCCTGCGTTTCGCGTAATGTCCGCTGTCCACAGCCCTTGTTCTCAGAGTCACGCTCCTCGGAATTGGAGCGTAAATAAGGTGGTAAATTTCATCTAAAGCTAAATAGGGGCTTGAGACCGATAGCGAACAAGTACCATGAGGGAAAGATGAAAAGGACTTTGGAAA------GAGAGTTAAAAGT-GTTTGAAATCGCTGAAAGGGAAGCGAA-TGGAACCACAGATCTTGCTGAGATTGCCGCGGGCGTTCGTAAGCTTTGGGCGTGACAGCGAAAGCGTTGTGCTCATGTGTGAACGGTTGCCCGCAGTGTTTCTTAGCTTGCGCGTCACTYGCCACGTCTGTTTGAGGATGGCCTTCAGCTCACAAGTTGCATCTGTGGGTGCTTCTTCGGGTTGCTAGGGACTCAGACAGGTGAGG----------------------------------------------------CTG------------------------------------------------GTTGGCTCAATGGTTTTTTT-CGACCCGTCTTGAAACACGGACCAAGGAGTCTAGCACGCCTGCAAGTTCTTGGGTAGCAAGCCTAACGGCGCAATGAAGGTGACTGCTGGGAT--TTTGCACCGGCAACCGACCGATCAATTAGGAGAAGTTTGAGTTTGAGCATGTGTGTTAGGACCCGAAAGATGGTGAACTAA---------------------------------
>Mv_F1_3
GTGAATTGCAGAACTCCGTGAACCAATGGCCTCCTGAACGTACGTTGCACTCTTGGGAT-TTCCTGAGAGTATGTCTGCTTCAGTGCTTAGCTTGCCC-AATC----TTGCGGATAGATTT--------TGTTTCTGTCTT--GCGCCCCTGTGAGCCATTGAAAC--------------TCT-----AGTCAATGGCTTATTGAATGAGTTGGTCTTGC------AAAA-GCTTT-GCGCGATGCTATTCAAGATTCC---ACCTT------GAAATGGTATTTCTTGAG----------------------------T---GACGCTGCT-TATGCT---------------------------TGCAACTGCTGGGATGCTA------GCGCATGCCTC-TAGCATGAAGTCAGACAAGTGAACCCGCTGAATTTAAGCATATAAGTAAGCGGAGGAAAAGGAACTAAAAAGGATTCCC-TCAGTAATGGCGAATGAACAGGGATAAGCTCAGGTTGGAAACCGGGGCATTTGTTCCGGGTTGTGGCCTGCAGGCAAGGTGCTATCGGCGGCTTGCGCGTAAGACTCTTGGAATGGAGCGTGCGTCCGGG-TGAGAATCCTGCGTTTCGCGTAATGTCCGCTGTCCACAGCCCTTGTTCTCAGAGTCACGCTCCTCGGAATTGGAGCGTAAATAAGGTGGTAAATTTCATCTAAAGCTAAATAGGGGCTTGAGACCGATAGCGAACAAGTACCATGAGGGAAAGATGAAAAGGACTTTGGAAA------GAGAGTTAAAAGT-GTTTGAAATCGCTGAAAGGGAAGCGAA-TGGAACCACAGATCTTGCTGAGATTGCCGCGGGCGTTCGTAAGCTTTGGGCGTGACAGCGAAAGCGTTGTGCTCATGTGTGAACGGTTGCCCGCAGTGTTTCTTAGCTTGCGCGTCACTTGCCACGTTTGTTTGAGGATGGCCTTCAGCTCACAAGTTGCATCTGTGGGTGCTTCTTCGGGTTGCTAGGGACTCAGACAGGTGAGG----------------------------------------------------CTG------------------------------------------------GTTGGCTCAATGGTTTTTTT-CGACCCGTCTTGAAACACGGACCAAGGAGTCTAGCACGCCTGCAAGTTCTTGGGTAGCAAGCCTAACGGCGCAATGAAGGTGACTGCTGGGAT--TTTGCACCGGCAACCGACCGATCAATTAGGAGAAGTTTGAGTTTGAGCATGTGTGTTAGGACCCGAAAGATGGTGAACTAA---------------------------------
>Mv_F1_2
GTGAATTGCAGAACTCCGTGAACCAATGGCCTCCTGAACGTACGTTGCACTCTTGGGAT-TTCCTGAGAGTATGTCTGCTTCAGTGCTTAGCTTGCCC-AATC----TTGCGGATAGATTT--------TGTTTCTGTCTT--GCGCCCCTGTGAGCCATTGAAAC--------------TCT-----AGTCAATGGCTTATTGAATGAGTTGGTCTTGC------AAAA-GCTTT-GCGCGATGCTATTCAAGATTCC---ACCTT------GAAATGGTATTTCTTGAG----------------------------T---GACGCTGCT-TATGCT---------------------------TGCAACTGCTGGGATGCTA------GCGCATGCCTC-TAGCATGAAGTCAGACAAGTGAACCCGCTGAATTTAAGCATATAAGTAAGCGGAGGAAAAGGAACTAAAAAGGATTCCC-TCAGTAATGGCGAATGAACAGGGATAAGCTCAGGTTGGAAACCGGGGCATTTGTTCCGGGTTGTGGCCTGCAGGCAAGGTGCTATCGGCGGCTTGCGCGTAAGACTCTTGGAATGGAGCGTGCGTCCGGG-TGAGAATCCTGCGTTTCGCGTAATGTCCGCTGTCCACAGCCCTTGTTCTCAGAGTCACGCTCCTCGGAATTGGAGCGTAAATAAGGTGGTAAATTTCATCTAAAGCTAAATAGGGGCTTGAGACCGATAGCGAACAAGTACCATGAGGGAAAGATGAAAAGGACTTTGGAAA------GAGAGTTAAAAGT-GTTTGAAATCGCTGAAAGGGAAGCGAA-TGGAACCACAGATCTTGCTGAGATTGCCGCGGGCGTTCGTAAGCTTTGGGCGTGACAGCGAAAGCGTTGTGCTCATGTGTGAACGGTTGCCCGCAGTGTTTCTTAGCTTGCGCGTCACTTGCCACGTCTGTTTGAGGATGGCCTTCAGCTCACAAGTTGCATCTGTGGGTGCTTCTTCGGGTTGCTAGGGACTCAGACAGGTGAGG----------------------------------------------------CTG------------------------------------------------GTTGGCTCAATGGTTTTTTT-CGACCCGTCTTGAAACACGGACCAAGGAGTCTAGCACGCCTGCAAGTTCTTGGGTAGCAAGCCTAACGGCGCAATGAAGGTGACTGCTGGGAT--TTTGCACCGGCAACCGACCGATCAATTAGGAGAAGTTTGAGTTTGAGCATGTGTGTTAGGACCCGAAAGATGGTGAACTAA---------------------------------
>F2_LSU_s66.25_1
GTGAATTGCAGAACTCCGTGAGTCAATGGCCTCCTGAACGTACGTTGCACTCTTGGGGT-TTCCTGAGAGTATGTCTGCTTCAGTGCTTAGCTTGCCC-AACCATGC--AAGCAGT-TTTGTCGTCTGCC-TTGCGCTCCTACGA-GCCATTGT--GACT-----------------------ACCAATGGCTTG-TTGAATGTTCT-TACT-TGCATAT-GA-AAGTTTTACGCGC-TATT--------GTCCAAGTTT--TA------------CCTTCTCCGGTGTTG--CTTGAG-----TGACGCTGCT-AACG-----------------CTTGCAACTGC----------CGGGCTGCTG----------GTGCATGCCTCT---------------AGCATGAAGTCAGGCAAGTGAACCCGCTGAATTTAAGCATATAAGTAAGCGGAGGAAAAGAAACTAAATAGGATTCCC-TTAGTAATGGCGAATGAACAGGGACAAGCTCAGGCTGGAAACTGAAGCATCTGTTTCGGGCTGTAGCCTGTAGGCATAGTGCTATCGGCGGCTCGAATGTAAGACTCTTGGAATAGAGCGTGCGCCCGGG-TGAGAATCCTGCGTTTCGTTCGATGTCCGCTGTCCACAGCACTTGTTCTCAGAGTCACGCTCCTCGGAATTGGAGCGTAAATTGGGTGGTAAATTTCATCTGAAGCTAAATAAGGGCTCGAGACCGATAGTGAACAAGTACCATGAGGGAAAGATGAAAAGGACTTTGGAAA------GAGAGTTAAAAGT-GTTTGAAATCGCTGAAAAGGAAGCGAA-TAGAACCACGTACCTCGCTGAGATTGCTGCACGCTGCTGTGAGCTTTAAGCGCAAAAGCGAAAGCTTTGTGCTTATTTGTGAATGGCTGCTTGTGGTGTTTCTTAGCTTGTGTGTCACTTGCCACGCTTGTCTGAGGATGTCCTTCAGCTCACAGGGCATGTTTGCGAATATGCTTTTGGGTTGGTAGGGGTTTAGACAAGTGTGG----------------------------------------------------TTC------------------------------------------------GCTGGCTTACTGGTTTTTTT-CGACCCGTCTTGAAACACGGACCAAGGAGTCTAGCACACCTGCGAGTTCTCGGGTAGCAAGCCCGTATGCGCAATGAAGGTGACTGCTGGGAT--TTTGCACCGGCAACCGACCGATCACTTAGGAGAAGTTTGAGTTTGAGCATGTGTGTTAGGACCCGAAAGATGGTGAACTAA---------------------------------
>F2_LSU_s66.30_3
GTGAATTGCAGAACTCCGTGAGTCAATGGCCTCCTGAACGTACGTTGCACTCTTGGGGT-TTCCTGAGAGTATGTCTGCTTCAGTGCTTAGCTTGCCC-AACCATGC--AAGCAGT-TTTGTCGTCTGCC-TTGCGCTCCTACGA-GCCATTGT--GACT-----------------------ATCAATGGCTTG-TTGAATGTTCT-TACT-TGCATAT-GA-AAGTTTTGCGCGC-TATT--------GTCCAAGTTT--TA------------CCTTCTCCGGTATTA--CTTGAG-----TGACGCTGCT-AACG-----------------CTTGCAACTGC----------CGGGCTGCTG----------GTGCATGCCTCT---------------AGCATGAAGTCAGGCAAGTGAACCCGCTGAATTTAAGCATATAAGTAAGCGGAGGAAAAGAAACTAAATAGGATTCCC-TTAGTAATGGCGAATGAACAGGGACAAGCTCAGGCTGGAAACTGAAGCATCTGTTTCGGGCTGTAGCCTGCAGGCATAGTGCTATCGGCGGCTCGAATGTAAGACTCTTGGAATAGAGCGTGCGCCCGGG-TGAGAATCCTGCGTTTCGTTCGATGTCCGCTGTCCACAGCACTTGTTCTCAGAGTCACGCTCCTCGGAATTGGAGCGTAAATTGGGTGGTAAATTTCATCTGAAGCTAAATAAGGGCTCGAGACCGATAGTGAACAAGTACCATGAGGGAAAGATGAAAAGGACTTTGGAAA------GAGAGTTAAAAGT-GTTTGAAATCGCTGAAAAGGAAGCGAA-TAGAACCACGTACCTCGCTGAGATTGCTGCACGCTGCTGTGAGCTTTAAGCGCAAAAGCGAAAGCTTTGTGCTTATTTGTGAATGGCTGCTTGTGGTGTTTCTTAGCTTGTGTGTCACTTGCCACGCTTGTCTGAGGATGTCCTTCAGCTCACAGGGCATGTTTGCGAATATGCTTTTGGGTTGGTAGGGGTTTAGACAAGTGTGG----------------------------------------------------TTC------------------------------------------------GCTGGCTTACTGGTTTTTTT-CGACCCGTCTTGAAACACGGACCAAGGAGTCTAGCACACCTGCGAGTTCTCGGGTAGCAAGCCCGTATGCGCAATGAAGGTGACTGCTGGGAT--TTTGCACCGGCAACCGACCGATCACTTAGGAGAAGTTTGAGTTTGAGCATGTGTGTTAGGACCCGAAAGATGGTGAACTAA---------------------------------
>F2a_LSU_s66.43_1
GTGAATTGCAGAACTCCGTGAGTCAATGGCCTCCTGAACGTACGTTGCACTCTTGGGGT-TTCCTGAGAGTATGTCTGCTTCAGTGCTTAGCTTGCCC-AACCATGC--AAGCAGT-TTTGTCGTCTGCC-TTGCGCTCCTACGA-GCCATTGT--GACT-----------------------ACCAATGGCTTG-TTGAATAATCT-TACT-TGCATAT-GA-AAGTTTTGCGCGC-TATT--------GTCCAAGTTT--TA------------CCTTCTCCGGTATTG--CTTGAG-----TGACGCTGCT-AACG-----------------CTTGCAACTGC----------CGGGCTGCTG----------GTGCATGCCTCT---------------AGCATGAAGTCAGGCAAGTGAACCCGCTGAATTTAAGCATATAAGTAAGCGGAGGAAAAGAAACTAAATAGGATTCCC-TTAGTAATGGCGAATGAACAGGGACAAGCTCAGGCTGGAAACTGAAGCATCTGTTTCGGGCTGTAGCCTGCAGGCATAGTGCTATCGGCGGCTCGAATGTAAGACTCTTGGAATAGAGCGTGCGCCCGGG-TGAGAATCCTGCGTTTCGTTCGATGTCCGCTGTCCACAGCACTTGTTCTCAGAGTCACGCTCCTCGGAATTGGAGCGTAAATTGGGTGGTAAATTTCATCTGAAGCTAAATAAGGGCTCGAGACCGATAGTGAACAAGTACCATGAGGGAAAGATGAAAAGGACTTTGGAAA------GAGAGTTAAAAGT-GTTTGAAATCGCTGAAAAGGAAGCGAA-TAGAACCACGTACCTCGCTGAGATTGCTGCACGCTGCTGTGAGCTTTAAGCGCGAAAGCGAAAGCTTTGTGCTTATTTGTGAATGGCTGCTTGTGGTGTTTCTTAGCTTGTGTGTCACTTGCCACGCTTGTCTGAAGATGTCCTTCAGCTCACCGGGCATGTTTGCGAATATGCTTTTGGGTTGGTAGGGGTTTAGACAAGTGTGG----------------------------------------------------TTA------------------------------------------------GCTGGCTTACTGGTTTTTTT-CGACCCGTCTTGAAACACGGACCAAGGAGTCTAGCACACCTGCGAGTTCTCGGGTAGCAAGCCCGTATGCGCAATGAAGGTGACTKCTGGGAT--TTTGCACCGGCAACCGACCGATCACTTAGGAGAAGTTTGAGTTTGAGCATGTGTGTTAGGACCCGAAAGATGGTGAACTAA---------------------------------
>F2a_LSU_s66.44_2
GTGAATTGCAGAACTCCGTGAGTCAATGGCCTCCTGAACGTACGTTGCACTCTTGGGGT-TTCCTGAGAGTATGTCTGCTTCAGTGCTTAGCTTGCCC-AACCATGC--AAGCAGT-TTTGTCGTCTGCC-TTGCGCTCCTACGA-GCCATTGT--GACT-----------------------GCCAATGGCTTG-TTGAATAATCT-TACT-TGCATAT-GA-AAGTTTTGCGCGC-TATT--------GTCCAAGTTT--TA------------CCTTCTCCGGTATTG--CTTGAG-----TGACGCTGCT-AACG-----------------CTTGCAACTGC----------CGGGCTGCTG----------GTGCATGCCTCT---------------AGCATGAAGTCAGGCAAGTGAACCCGCTGAATTTAAGCATATAAGTAAGCGGAGGAAAAGAAACTAAATAGGATTCCC-TTAGTAATGGCGAATGAACAGGGACAAGCTCAGGCTGGAAACTGAAGCATCTGTTTCGGGCTGTAGCCTGCAGGCATAGTGCTATCGGCGGCTCGAATGTAAGACTCTTGGAATAGAGCGTGCGCCCGGG-TGAGAATCCTGCGTTTCATTCGATGTCCGCTGTCCACAGCACTTGTTCTCAGAGTCACGCTCCTCGGAATTGGAGCGTAAATTGGGTGGTAAATTTCATCTGAAGCTAAATAAGGGCTCGAGACCGATAGTGAACAAGTACCATGAGGGAAAGATGAAAAGGACTTTGGAAA------GAGAGTTAAAAGT-GTTTGAAATCGCTGAAAAGGAAGCGAA-TAGAACCACGTACCTCGCTGAGATTGCTGCACGCTGCTGTGAGCTTTAAGCGCGAAAGCGAAAGCTTTGTGCTTATTTGTGAATGGCTGCTTGTGGTGTTTCTTAGCTTGTGTGTCACTTGCCACGCTTGTCTGAAGATGTCCTTCAGCTCACAGGGCATGTTTGCGAATATGCTTTTGGGTTGGTAGGGGTTTAGACAAGTGTGG----------------------------------------------------TTA------------------------------------------------GCTGGCTTACTGGTTTTTTT-CGACCCGTCTTGAAACACGGACCAAGGAGTCTAGCACACCTGCGAGTTCTCGGGTAGCAGGCCCGTATGCGCAATGAAGGTGACTGCTGGGAT--TTTGCACCGGCAACCGACCGATCACTTAGGAGAAGTTTGAGTTTGAGCGTGTGTGTTAGGACCCGAAAGATGGTGAACTAA---------------------------------
>F2a_LSU_s66.45_3
GTGAATTGCAGAACTCCGTGAGTCAATGGCCTCCTGAACGTACGTTGCACTCTTGGGGT-TTCCTGAGAGTATGTCTGCTTCAGTGCTTAGCTTGCCC-AACCATGC--AAGCAGT-TTTGTCGTCTGCC-TTGCGCTCGTACGA-GCCATTGT--GACT-----------------------ACCAATGGCTTG-TTGAATAATCT-TACT-TGCATAT-GA-AAGTTTTGCGCGC-TATT--------GTCCAAGTTT--TA------------CCTTCTCCGGTATTG--CTTGAG-----TGACGCTGCT-AACG-----------------CTTGCAACTGC----------CGGGCTGCTA----------GTGCATGCCTCT---------------AGCATGAAGTCAGGCAAGTGAACCCGCTGAATTTAAGCATATAAGTAAGCGGAGGAAAAGAAACTAAATAGGATTCCC-TTAGTAATGGCGAATGAACAGGGACAAGCTCAGGCTGGAAACTGAAGCATCTGTTTCGGGCTGTAGCCTGCAGGCATAGTGCTATCGGCGGCTCGAATGTAAGACTCTTGGAATAGAGCGTGCGCCCGGG-TGAGAATCCTGCGTTTCGTTCGATGTCCGCTGTCCACAGCACTTGTTCTCAGAGTCACGCTCCTCGGAATTGGAGCGTAAATTGGGTGGTAAATTTCATCTGAAGCTAAATAAGGGCTCGAGACCGATAGTGAACAAGTACCATGAGGGAAAGATGAAAAGGACTTTGGAAA------GAGAGTTAAAAGT-GTTTGAAATCGCTGAAAAGGAAGCGAA-TAGAACCACGTACCTCGCTGAGATTGCTGCACGCTGCTGTGAGCTTTAAGCGCGAAAGCGAAAGCTTTGTGCTTATTTGTGAATGGCTGCTTGTGGTGTTTCTTAGCTTGTGTGTCACTTGCCACGCTTGTCTGAAGATGTCCTTCAGCTCACAGGGCAGGTTTGCGAATATGCTTTTGGGTTGGTAGGGGTTTAGACAAGTGTGG----------------------------------------------------TTA------------------------------------------------GCTGGCTCACTGGTTTTTTT-CGACCCGTCTTGAAACACGGACCAAGGAGTCTAGCACACCTGCGAGTTCTCGGGTAGCAAGCCCGTATGCGCAATGAAGGTGACTGCTGGGAT--TTTGCACCGGCAACCGACCGATCACTTAGGAGAAGTTTGAGTTTGAGCATGTGTGTTAGGACCCGAAAGATGGTGAACTAA---------------------------------
>F3.1a_LSU_s67.1_1
GTGAATTGCAGAACTCCGTGAATCAATGGCCTCCTGAACGTACGTTGCACTCTCGGGGT-TTCCTGAGAGTATGTCTGCTTCAGTGCTTAGCTTGCCC-GACCTTGCACAAGCGGC-TTTGA-GTCTGCT-TTGCGCTCTTATGA-GCCATTGG--TTTG--TGAA-----------------GCCTATGGCTCG-TTAAATCGTTG-TGTT-TGCGAAC-GAAAAGCTTTGCGCGC-TGTTA-------TT-CGAGTAAAGTG------------CCCTTTGGGGTTCTGGGCTTGAG-----TGACGCTGCT-CTTG-----------------CTTGCAACTGC----------CAGGCTGCTGTG--------GTGCACGCCTCT---------------AGCATGAAGTCAGGCAAGTGAACCCGCTGAATTTAAGCATATAAGTAAGCGGAGGAAAAGGAACTAAATAGGATTCCC-TTAGTAATGGCGAATGAACAGGGATAAGCTCAGGCTGGAAACTGAAGCGTCTGTTTCGGGTTGTGGCCTGCAGGCATAGTGCTATCGGCGGCTCGAACGTAAGACTCTTGGAATGGAGCGTGCGCCCGGG-TGAGAATCCTGCGTTTCGTTCGATGTCCGCTGTCCACAGCACTTGTTCTCAGAGTCACGCTCCTCGGAATTGGAGCGTAAATCAGGTGGTAAATTTCATCTAAAGCTAAATACGGGCTCGAGACCGATAGCGAACAAGTACCATGAGGGAAAGATGAAAAGGACTTTAGAAA------GAGAGTTAAAAGT-GTTTGAAATCGCTGAAAAGGAAGCGAA-TGGAACCACATAACTGGCTCAGATTGCTGCGCGCCTTCGTGAGCTTTAAGCGCAAAAGCGCAAGCTTTGTGCTTATTTGTGAGCGGCTGCTCGTAGTGTTTCTTAGCTTGCACGTCACTTGCCACGCTTGTTTGAGGATGGCCTTCAGCTCACAGGGCACATCTGCGGATGCGCCTTTGGGTTGCTTGGGGTTTAGACGAGTGTGG----------------------------------------------------CTT------------------------------------------------GTCGGCTCAATGGTTTTTTT-CGACCCGTCTTGAAACACGGACCAAGGAGTCTAGCACGCCTGCAAGTTCTTGGGTAGCAAGCCCAAATGCGCAATGAAGGTGACTGCTGGGTT--TTTGCACCGGCAACCGACCGATCGCTTAGGAGAAGTTTGAGTTTGAGCATGTGTGTTAGGACCCGAAAGATGGTAAACTAA---------------------------------
>F3.1a_LSU_s67.2_2
GTGAATTGCAGAACTCCGTGAATCAATGGCCTCCTGAACGTACGTTGCACTCTCGGGGT-TTCCTGAGAGTATGTCTGCTTCAGTGCTTAGCTTGCCC-GACCTTGCACAAGCGGC-TTTGA-GTCTGCT-TTGCGCTCTTATGA-GCCATTGG--TTTG--TGAA-----------------GCCTATGGCTCG-TTAAATCGTTG-TGTT-TGCGAAC-GAAAAGCTTTGCGCGC-TGTTA-------TT-CGAGTAAAGTG------------CCCTTTGGGGTTCTGGGCTTGAG-----TGACGCTGCT-CTTG-----------------CTTGCAACTGC----------CAGGCTGCTGTG--------GTGCACGCCTCT---------------AGCATGAAGTCAGGCAAGCGAACCCGCTGAATTTAAGCATATAAGTAAGCGGAGGAAAAGGAACTAAATAGGATTCCC-TTAGTAATGGCGAATGAACAGGGATAAGCTCAGGCTGGAAACTGAAGCGTCTGTTTCGGGTTGTGGCCTGCAGGCATAGTGCTATCGGCGGCTCGAACGTAAGACTCTTGGAATGGAGCGTGCGCCCGGG-TGAGAATCCTGCGTTTCGTTCGATGTCCGCTGTCCACAGCACTTGTTCTCAGAGTCACGCTCCTCGGAATTGGAGCGTAAATCAGGTGGTAAATTTCATCTAAAGCTAAATACGGGCTCGAGACCGATAGCGAACAAGTACCATGAGGGAAAGATGAAAAGGACTTTGGAAA------GAGAGTTAAAAGT-GTTTGAAATCGCTGAAAAGGAAGCGAA-TGGAACCACATAACTGGCTCAGATTGCTGCGCGCCTTCGTGAGCTTTAAGCGCAAAAGCGCAAGCTTTGTGCTTATTTGTGAGCGGCTGCTCGTAGTGTTTCTTAGCTTGCACGTCACTTGCCACGCTTGTTTGAGGATGGCCTTCAGCTCACAGGGCACATCTGCGGATGCGCCTTTGGGTTGCTTGGGGTTTAGACGAGTGTGG----------------------------------------------------CTT------------------------------------------------GTCGGCTCAATGGTTTTTTT-CGACCCGTCTTGAAACACGGACCAAGGAGTCTAGCACGCCTGCAAGTTCTTGGGTAGCAAGCCCAAATGCGCAATGAAGGTGACTGCTGGGTT--TTTGCACCGGCAACCGACCGATCGCTTAGGAGAAGTTTGAGTTTGAGCATGTGTGTTAGGACCCGAAAGATGGTGAACTAA---------------------------------
>F3.1a_LSU_s67.5_3
GTGAATTGCAGAACTCCGTGAATCAATGGCCTCCTGAACGTACGTTGCACTCTCGGGGT-TTCCTGAGAGTATGTCTGCTTCAGTGCTTAGCTTGCCC-GACCTTGCACAAGCGGC-TTTGA-GTCTGCT-TTGCGCTCTTATGA-GCCATTGG--TTTG--TGAA-----------------GCCTATGGCTCG-TTAAATCGATG-TGTT-TGCGAAC-GAAAAGCTTTGCGCGC-TGTTA-------TT-CGAGTAAAGTG------------CCCTTTGGGGTTCTGGGCTTGAG-----TGACGCTGCT-CTTG-----------------CTTGCAGCTGC----------CAGGCTGCTGTG--------GTGCACGCCTCT---------------AGCATGAAGTCAGGCAAGTGAACCCGCTGAATTTAAGCATATAAGTAAGCGGAGGAAAAGGAACTAAATAGGATTCCC-TTAGTAATGGCGAATGAACAGGGATAAGCTCAGGCTGGAAACTGAAGCGTCTGTTTCGGGTTGTGGCCTGCAGGCATAGTGCTATCGGCGGCTCGAACGTAAGACTCTTGGAATGGAGCGTGCGCCCGGG-TGAGAATCCTGCGTTTCGTTCGATGTCCGCTGTCCACAGCACTTGTTCTTAGAGTCACGCTCCTCGGAATTGGAGCGTAAATCAGGTGGTAAATTTCATCTAAAGCTAAATACGGGCTCGAGACCGATAGCGAACAAGTACCATGAGGGAAAGATGAAAAGGACTTTGGAAA------GAGAGTTAAAAGT-GTTTGAAATCGCTGAAAAGGAAGCGAA-TGGAACCACATAACTGGCTGAGATTGCTGCGCGCCTTCGTGAGCTTTAAGCGCAAAAGCGCAAGCTTTGTGCTTATTTGTGAGCGGCTGCTCGTAGTGTTTCTTAGCTTGCACGTCACTTGCCACGCTTGTTTGAGGATGGCCTTCAGCTCACAGGGCACATCTGCGGATGCGCCTTTGGGTTGCTTGGGGTTTAGACGAGTGTGG----------------------------------------------------CTT------------------------------------------------GTCGGCTCAATGGTTTTTTT-CGACCCGTCTTGAAACACGGACCAAGGAGTCTAGCACGCCTGCAAGTTCTTGGGTAGCAAGCCCAAATGCGCAATGAAGGTGACTGCTGGGAT--TTTGCACCGGCAACCGACCGATCGCTTAGGAGAAGTTTGAGTTTGAGCATGTGTGTTAGGACCCGAAAGATGGTGAACTAA---------------------------------
>F3.2_LSU_s67.19_1
GTGAATTGCAGAACTCCGTGAATCAATGGCCTCCTGAACGTACGTTGCACTCTCGGGGT-TTCCTGAGAGTATGTCTGCTTCAGTGCTTAGCTTGCCC-AACCTTGCAAAAGCGGC-TTTGT-GTCTGCT-TTGTGCCCTTATGA-GCCATTGG--TTTC----CA-----------------ACCAATGGCTTG-TTAAATCATTG-TGTT-TGCAAAT-GAAAAGCTTTGCGCGC-TGTTA-------TT-CAAGTAA-GTA------------CCCTTCAGGGTTCTAAACTTGAG-----TGACGCTGCT-CTTG-----------------CTTGCAACTGC----------CAGGCTGCTG----------GTGCATGCCTCT---------------AGCATGAAGTCAGGCAAGCGAACCCGCTGAATTTAAGCATATAAGTAAGCGGAGGAAAAGGAACTAAATAGGATTCCC-TCAGTAATGGCGAATGAACAGGGATAAGCTCAGGCTGGAAACTGAAGCATCTGTTTCGGGTTGTGGCCTGCAGGCATAGTGCTATCGGCGGCTCGAATGTAAGACTCTTGGAATGGAGCGTGCGCCCGGG-TGAGAATCCTGCGTTTCGTTCGATGTCCGCTGTCCACAGCACTTGTTCTCAGAGTCACGCTCCTCGGAATTGGAGCGTAAATCAGGTGGTAAATTTCATCTAAAGCTAAATAAGGGCTCGAGACCGATAGCGAACAGGTACCATGAGGGAAAGATGAAAAGGACTTTGGAAA------GAGAGTTAAAAGT-GTTTGAAATCGCTGAGAAGGAAGCGAA-TGGAACCACATCACTGGCTGAGATTGCTGCGCGCTGTCGTGAGCTTTAAGTGCAAAAGCGCAAGCTTTGTGCTTATTTGTGAGCGGCTGCCCGTAGTGTTTCTTAGCTTGCGTGTCACTTGCCACGCTTGTTTGAGGATGGCCTTCAGCTCACAGGGCACATTTGCGGATGCGCCTTTGGGTTGGTTGGGGCTTAGACAAGTGTGG----------------------------------------------------CTT------------------------------------------------GTCGGCTCAATGGTTTTTTT-CGACCCGTCTTGAAACACGGACCAAGGAGTCTAGCACGCCTGCAAGTTCTTGGGTAGCAAGCCCAAATGCGCAATGAAGGTGACTGCTGGGAT--TTTGCACCGGCAACCGACCGATCACTTAGGAGAAGTTTGAGTTTGAGCATGTGTGTTAGGACCCGAAAGATGGTGAACTAA---------------------------------
>F3.2_LSU_s67.20_2
GTGAATTGCAGAACTCCGTGAATCAATGGCCTCCTGAACGTACGTTGCACTCTCGGAGT-TTCCTGAGAGTATGTCTGCTTCAGTGCTTAGCTTGCCC-AACCTTGCAAAAGCGGC-TTTGT-GTCTGCT-TTGTGCCCTTATGA-GCCATTGG--TTTC----CA-----------------ACCAATGGCTTG-TTAAATCATTG-TGTT-TGCAAAT-GAAAAGCTTTGCGCGC-TGTTA-------TT-CAAGTAA-GTA------------CCCTTCAGGGTTCTAAACTTGAG-----TGACGCTGCT-CTTG-----------------CTTGCAACTGC----------CAGGCTGCTG----------GTGCATGCCTCT---------------AGCATGAAGTCAGGCAAGCGAACCCGCTGAATTTAAGCATATAAGTAAGCGGAGGAAAAGGAACTAAATAGGATTCCC-TCAGTAATGGCGAATGAACAGGGATAAGCTCAGGCTGGAAACTGAAGCATCTGTTTCGGGTTGTGGCCTGCAGGCATAGTGCTATCGGCGGCTCGAATGTAAGACTCTTGGAATGGAGCGTGCGCCCGGG-TGAGAATCCTGCGTTTCGTTCGATGTCCGCTGTCCACAGCACTTGTTCTCAGAGTCACGCTCCTCGGAATTGGAGCGTAAATCAGGTGGTAAATTTCATCTAAAGCTAAATAAGGGCTCGAGACCGATAGCGAACAAGTACCATGAGGGAAAGATGAAAAGGACTTTGGAAA------GAGAGTTAAAAGT-GTTTGAAATCGCTGAAAAGGAAGCGAA-TGGAACCACATCACTGGCTGAGATTGCTGCGCGCTGTCGTGAGCTTTAAGTGCAAAAGCGCAAGCTTTGTGCTTATTTGTGAGCGGCTGCTCGTAGTGTTTCTTAGCTTGCGTGTCACTTGCCACGCTTGTTTGAGGATGGCCTTCAGCTCACAGGGCACATTTGCGGATGCGCCTTTGGGTTGGTTGGGGTTTAGACAAGTGTGG----------------------------------------------------CTT------------------------------------------------GTCGGCTCAATGGTTTTTTT-CGACCCGTCTTGAAACACGGACCAAGGAGTCTAGCACGCCTGCAAGTTCTTGGGTAGCAAGCCCAAATGCGCAATGAAGGTGACTGCTGGGAT--TTTGCACCGGCAACCGACCGATCACTTAGGAGAAGTTTGAGTTTGAGCATGTGTGTTAGGACCCGAAAGATGGTGAACTAA---------------------------------
>F3.2_LSU_s67.16_3
GTGAATTGCAGAACTCCGTGAATCAATGGCCTCCTGAACGTACGTTGCACTCTCGGGGT-TTCCTGAGAGTATGTCTGCTTCAGTGCTTAGCTTGCCC-AACCTTGCAAAAGCGGC-TTTGT-GTCTGCT-TTGTGCCCTTATGA-GCCATTGG--TTTC----CA-----------------ACCAATGGCTTG-TTAAATCATTG-TGTT-TGCAAAT-GAAAAGCTTTGCGCGC-TGTTA--------TTCAAGTAA-GTA------------CCCTTCAGGGTTCTAAACTTGAG-----TGACGCTGCT-CTTG-----------------CTTGCAACTGC----------CAGGCTGCTG----------GTGCATGCCTCT---------------AGCATGAAGTCAGGCAAGCGAACCCGCTGAATTTAAGCATATAAGTAAGCGGAGGAAAAGGAACTAAATAGGATTCCC-TCAGTAATGGCGAATGAACAGGGATAAGCTCAGGCTGGAAACTGAAGCATCTGTTTCGGGTTGTGGCCTGCAGGCATAGTGCTATCGGCGGCTCGAATGTAAGACTCTTGGAATGGAGCGTGCGCCCGGG-TGAGAATCCTGCGCTTCGTTCGATGTCCGCTGTCCACAGCACTTGTTCTCAGAGTCACGCTCCTCGGAATTGGAGCGTAAATCAGGTGGTAAATTTCATCTAAAGCTAAATAAGGGCTCGAGACCGATAGCGAACAAGTACCATGAGGGAAAGATGAAAAGGACTTTGGAAA------GAGAGTTAAAAGT-GTTTGAAATCGCTGAAAAGGAAGCGAA-TGGAACCACATCACTGGCTGAGATTGCTGCGCGCTGTCGTGAGCTTTAAGTGCAAAAGCGCAAGCTTTGTGCTTATTTGTGAGCGGCTGCTCGTAGTGTTTCTTAGCTTGCGTGTCACTTGCCACGCTTGTTTGAGGATGGCCTTCAGCTCACAGGGCACATTTGCGGATGCGCCTTTGGGTTGGTTGGGGTTTAGACAAGTGTGG----------------------------------------------------CTT------------------------------------------------GTCGGCTCAATGGTTTTTTT-CGACCCGTCTTGAAACACGGACCAAGGAGTCTAGCACGCCTGCAAGTTCTTGGGTAGCAAGCCCAAATGCGCAATGAAGGTGACTGCTGGGAT--TTTGCACCGGCAACCGACCGATCACTTAGGAGAAGTTTGAGTTTGAGCATGTGTGTTAGGACCCGAAAGATGGTGAACTAA---------------------------------
>F4.1_LSU_s67.26_1
GTGAATTGCAGAACTCCGTGAACCAATGGCCTCCTGAACGTACGTTGCACTCTTGGGAT-TTCCTGAGAGTATGTCTGCTTCAGTGCTTAGCTTTCTC-AACTTTGCA-AAGCAA--TTCCCTTATTGCC-TTGCGTTCCTATGA-GCCATTGA--CAATCATGGT-------------------CCATGGCTTG-TTGAC----CA-ACCGGTTCCTGC-AAAGCTT--TGCGCGC-TGT----T----GTTCAAGCTT--TT------------CTGCTTTGAGTGACG--CTG--C-----TGACG--CTTGCAA-------------------------CCGC----------CGGGGTGCCCAT--------GCACATCTCT-----------------AGCATGAAGTCAGACAAGCAAACCCGCTGAATTTAAGCATATAAGTAAGCGGAGGAAAAGAAACTAAACAGGATTCCC-TTAGTAATGGCGAATGAACAGGGATAAGCTCAGGCTGGAAACTGAAGCATCTGTTTCGGGTTGTGGCCTGCAGGCATAGTGCTATCGGCGGCTCGAACGTAAGCCTCTTGGAATAGAGCGTGTGCCCGGG-TGAGAATCCTGTGTCTCGTTCGGTGTCCGCTGTTCACAGCACTTGTTCTCAGAGTCACGCTCCTCGGAATTGGAGCGTAAATAAGGTGGTAAATTTCATCTAAAGCTGAATAAGGGCTCGAGACCGGTAGCGAACAAGTACCATGAGGGAAAGATGAAAAGGACTTTGGAAA------GAGAGTTAAAAGT-GCTTGAAATTGCTGAAAGGGAAGCGAA-TGGAACCATATCCCTGGCTGAGATTGCGGCGAATGATTGTGAGCGCTTGGCATGAAAGCGCAAGCTTCGGGCCAAAGCGTGAGCTGTTGTTCGCAGTGTTTCTTAGCTTGCACGTCACTTGCCACGCCTGTTTGAGGACGGCCTTCGGTTCGCAGGACTCACTTGCGGGTGTGTCTCTGGGCCGCTTGGGACTCAGACAAGTGTGG----------------------------------------------------CTA------------------------------------------------GTCGGCGCAATGGTTTTTTT-CGACCCGTCTTGAAACACGGACCAAGGAGTCTAGCACGCCTGCGAGTTCTTGGGTAGCAAGCTTGGATGCGCAATGAAGGTGACTGCTGGGAT--TTTGCACCGGCAACCGACCGATCAATTAGGAGAAGTTTGAGTTTGAGCATGTGTGTTAGGACCCGAAAGATGGTGAACTAA---------------------------------
>F4.1_LSU_s67.28_2
GTGAATTGCAGAACTCCGTGAACCAATGGCCTCCTGAACGTACGTTGCACTCTTGGGAT-TTCCTGAGAGTATGTCTGCTTCAGTGCTTAGCTTTCTC-AACTTTGCA-AAGCAA--TTCCCTTATTGCC-TTGCGTTCCTATGA-GCCATTGA--CGATCATGGT-------------------CCATGGCTTG-TTGAC----CA-ACCGGTTCCTGC-AAAGCTT--TGCGCGC-TGT----T----GTTCAAGCTT--TT------------CTGCTTTGAGTGACG--CTG--C-----TGACG--CTTGCAA-------------------------CCGC----------CGGGGTGCCCAT--------GCACATCTCT-----------------AGCATGAAGTCAGACAAGCAAACCCGCTGAATTTAAGCATATAAGTAAGCGGAGGAAAAGAAACTAAACAGGATTCCC-TTAGTAATGGCGAATGAACAGGGATAAGCTCAGGCTGGAAACTGAAGCATCTGTTTCGGGTTGTGGCCTGCAGGCATAGTGCTATCGGCGGCTCGAACGTAAGCCTCTTGGAATAGAGCGTGTGCCCGGG-TGAGAATCCTGTGTCTCGTTCGATGTCCGCTGTTCACAGCACTTGTTCTCAGAGTCACGCTCCTTGGAATTGGAGCGTAAATAAGGTGGTAAATTTCATCTAAAGCTGAATAAGGGCTCGAGACCGATAGCGAACAAGTACCATGAGGGAAAGATGAAAAGGACTTTGGAAA------GAGAGTTAAAAGT-GCTTGAAATTGCTGAAAGGGAAGCGAA-TGGAACCATATCCCTGGCTGAGATTGCGGCGAATGATTGTGAGCGCTTGGCGTGAAAGCGCAAGCTTCGGGCCAAAGCGTGAGCTGTTGTTCGCAGTGTTTCTTAGCTTGCACGTCACTTGCCACGCCTGTTTGAGGACGGCCTTCGGTTCGCAGGACTCACTTGCGGGTGTGTCTCTGGGCCGCTTGGGACTCAGACAAGTGTGG----------------------------------------------------CTA------------------------------------------------GTCGGCGCAATGGTTTTTTT-CGACCCGTCTTGAAACACGGACCAAGGAGTCTAGCACGCCTGCGAGTTCTTGGGTAGCAAGCTTGGATGCGCAATGAAGGTGACCGCTGGGAT--TTTGCACCGGCAACCGACCGATCAATTAGGAGAAGTTTGAGTTTGAGCATGTGTGTTAGGACCCGAAAGATGGTGAACTAA---------------------------------
>F4.1_LSU_s67.30_3
GTGAATTGCAGAACTCCGTGAACCAATGGCCTCCTGAACGTACGTTGCACTCTTGGGAT-TTCCTGAGAGTATGTCTGCTTCAGTGCTTAGCTTTCTC-AACTTTGCA-AAGCAA--TTCCCTTATTGCC-TTGCGTTCCTATGA-GCCATTGA--CAATCATGGT-------------------CCATGGCTTG-TTGAC----CA-ACCGGTTCCTGC-AAAGCTT--TGCGCGC-TGT----T----GTTCAAGCTT--TT------------CTGCTTTGAGTGACG--CTG--C-----TGACG--CTTGCAA-------------------------CCGC----------CGGGGTGCCCAT--------GCACATCTCT-----------------AGCATGAAGTCAGACAAGCAAACCCGCTGAATTTAAGCATATAAGTAAGCGGAGGAAAAGAAACTAAACAGGATTCCC-TTAGTAATGGCGAATGAACAGGGATAAGCTCAGGCTGGAAACTGAAGCATCTGTTTCGGGTTGTGGCCTGCAGGCATAGTGCTATCGGCGGCTCGAACGTAAGCCTCTTGGAATAGAGCGTGTGCCCGGG-TGAGAATCCTGTGTCTCGTTCGATGTCCGCTGTTCACAGCACTTGTTCTCAGAGTCACGCTCCTCGGAATTGGAGCGTAAATAAGGTGGTAAATTTCATCTAAAGCTGAATAAGGGCTCGAGACCGATAGCGAACAAGTACCATGAGGGAAAGATGAAAAGGACTTTGGAAA------GAGAGTTAAAAGT-GCTTGAAATTGCTGAAAGGGAAGCGAA-TGGAACCATATCCCTGGCTGAGATTGCGGCGAATGATTGTGAGCGCTTGGCATGAAAGCGCAAGCTTCGGGCCAAAGCGTGAGCTGTTGTTCGCAGTGTTTCTTAGCTTGCACGTCACTTGCCACGCCTGTTTGAGGATGGCCTTCGGTTCGCAGGACTCACTTGCGGGTGTGTCTCTGGGCCGCTTGGGACTCAGACAAGTGTGG----------------------------------------------------CTA------------------------------------------------GTCGGCGCAATGGTTTTTCT-CGACCCGTCTTGAAACACGGACCAAGGAGTCTAGCACGCCTGCGAGTTCTTGGGTAGCAAGCTTGGATGCGCAATGAAGGTGACTGCTGGGAT--TTTGCACCGGCAACCGACCGATCAATTAGGAGAAGTTTGAGTTCGAGCATGTGTGTTAGGACCCGAAAGATGGTGAACTAA---------------------------------
>F4.8_LSU_s67.41_1
GTGAATTGCAGAACTCCGTGAACCAATGGCCTCCTGAACGTACGTTGCACTCTCGGGAT-TTCCTGAGAGTATGTCTGCTTCAGTGCTTAGCTTTCTC-AACCTTGCA-AAGCAAAGTCTTTTCTTTGCTGTTGCGCTCCTATGG-GCCATTGA--CAATCATGGT-------------------CAATGGCTTG-TTGAC----TA-ACCGGTTCCTGC-AAAGCTT--TGCGCGC-TGT----T----GTTCAAGCTT--CT------------CTGCTCTGAGTGACG--CTG--C-----TCACG--CTTGCAA-------------------------CCGC----------CGGGGTGCTGAA--------GCACAACTCT-----------------AGCATGAAGTCAGACAAGTGAACCCGCTGAATTTAAGCATATAAGTAAGCGGAGGAAAAGAAACTAAACAGGATTCCC-TTAGTAATGGCGAATGAACAGGGATAAGCTCAGGCTGGAAACTGAAGCATCTGTTTCAGGTTGTGGCCTGCAGGCATAGTGCTATCGGTGGCTCGAACGTAAGCCTCTTGGAATAGAGCGTGCGCCCGGG-TGAGAATCCTGTGTCTCGTTCGATGTCCGCTGTTCACAGCACTTGTTCTCAGAGTCACGCTCCTCGGAATTGGAGCGTAAATAAGGTGGTAAATTTCATCTAAAGCTGAATAAGGGCTCGAGACCGATAGTGAACAAGTACCATGAGGGAAAGATGAAAAGGACTTTGGAAA------GAGAGTTAAAAGT-GCTTGAAATTGCTGAAAGGGAAGCGAA-TGGAACCACATCCCTAGCTGAGATTGCGGCGAATGATTGTGAGCGTTTGGTACGAAAGCGCAAGCTTCGGGCTGAAACGTGAGCTGCTGTTCGCAGTGTTTCTTAGCTTGCACGTCACTTGCCACGCCTGCTTGAGGACAGCCTTCGGCTCGCAGGACGCACTCGTGGGTGTGTCTCTGGGCTGCTTGGGACTCAGACAAGTGTGG----------------------------------------------------CTA------------------------------------------------GTCGGCGCAATGGTTTTTTT-CGACCCGTCTTGAAACACGGACCAAGGAGTCTAGCACGCCTGCGAGTTCTTGGGTAGCAAGCTTGGATGCGCAATGAAGGTGACTGCTGGGAT--TTTGCACCGGCAACCGACCGATCAATTAGGAGAAGTTTGAGTTTGAGCATGTGTGTTAGGACCCGAAAGATGGTGAACTAA---------------------------------
>F4.8_LSU_s67.38_2
GTGAATTGCAGAACTCCGTGAACCAATGGCCTCCTGAACGTACGTTGCACTCTCGGGAT-TTCCTGAGAGTATGTCTGCTTCAGTGCTTAGCTTTCTC-AACCTTGCA-AAGCAAAGTCTTTTCTTTGCTGTTGCGCTCCTATGG-GCCATTGA--CAATCATGGT-------------------CAATGGCTTG-TTGAC----TA-ACCGGTTCCTGC-AAAGCTT--TGCGCGC-TGT----T----GTTCAAGCTT--CT------------CTGCTCTGAGTGACG--CTG--C-----TCACG--CTTGCAA-------------------------CCGC----------CGGAGTGCTGAA--------GCACAACTCT-----------------AGCATGAAGTCAGACAAGTGAACCCGCTGAATTTAAGCATATAAGTAAGCGGAGGAAAAGAAACTAAACAGGATTCCC-TTAGTAATGGCGAATGAACAGGGATAAGCTCAGGCTGGAAACTGAAGCATCTGTTTCGGGTTGTGGCCTGCAGGCATAGTGCTATCGGTGGCTCGAACGTAAGCCTCTTGGAATAGAGCGTGCGCCCGGG-TGAGAATCCTGTGTCTCGTTCGATGTCCGCTGTTCACAGCACTTGTTCTCAGAGTCACGCTCCTCGGAATTGGAGCGTAAATAAGGTGGTAAATTTCATCTAAAGCTGAATAAGGGCTCGAGACCGATAGTGAACAAGTACCATGAGGGAAAGATGAAAAGGACTTTGGAAA------GAGAGTTAAAAGT-GCTTGAAATTGCTGAAAGGGAAGCGAA-TGGAACCACATCCCTAGCTGAGATTGCGGCGAATGATTGTGAGCGTTTGGTACGAAAGCGCAAGCTTCGGGCCGAAACGTGAGCTGCTGTTCGCAGTGTTTCTTAGCTTGCACGTCACTTGCCACGCCTGTTTGAGGACAGCCTTCGGCTCGCAGGACGCACTCGCGGGCTTGTCTCTGGGCTGCTTGGGACTCAGACAAGTGTGG----------------------------------------------------CTA------------------------------------------------GTCGGCGCAATGGTTTTTTT-CGACCCGTCTTGAAACACGGACCAAGGAGTCTAGCACGCCTGCAAGTTCTTGGGTAGCAAGCTTGGATGCGCAATGAAGGTGACTGCTGGGAT--TTTGCACCGGCAACCGACCGATCAATTAGGAGAAGTTTGAGTTTGAGCATGTGTGTTAGGACCCGAAAGATGGTGAACTAA---------------------------------
>F4.8_LSU_s67.39_3
GTGAATTGCAGAACTCCGTGAACCAATGACCTCCTGAACGTACGTTGCACTCTCGGGAT-TTCCTGAGAGTATGTCTGCTTCAGTGCTTAGCTTTCTC-AACCTTGCA-AAGCAAAGTCTTTTCTTTGCTGTTGCGCTCCTATGG-GCCATTGA--CAATCATGGT-------------------CAATGGCTTG-TTGAC----TA-ACCGGTTCCTGC-AAAGCTT--TGCGCGC-TGT----T----GTTCAAGCTT--CT------------CTGCTCTGAGTGACG--CTG--C-----TCACG--CTTGCAA-------------------------CCGC----------CGGAGTGCTGAA--------GCACAACTCT-----------------AGCATGAAGTCAGACAAGTGAACCCGCTGAATTTAAGCATATAAGTAAGCGGAGGAAAAGAAACTAAACAGGATTCCC-TTAGTAATGGCGAATGAACAGGGATAAGCTCAGGCTGGAAACTGAAGCATCTGTTTCGGGTTGTGGCCTGCAGGCATAGTGCTATCGGTGGCTCGAACGTAAGCCTCTTGGAATAGAGCGTGCGCCCGGG-TGAGAATCCTGTGTCTCGTTCGATGTCCGCTGTTCACAGCACTTGTTCTCAGAGTCACGCTCCTCGGAATTGGAGCGTAAATAAGGTGGTAAATTTCATCTAAAGCTGAATAAGGGCTCGAGACCGATAGTGAACAAGTACCATGAGGGAAAGATGAAAAGGACTTTGGAAA------GAGAGTTAAAAGT-GCTTGAAATTGCTGAAAGGGAAGCGAA-TGGAACCACATCCCTAGCTGAGATTGCGGCGAATGATTGTGAGCGTTTGGTACGAAAGCGCAAGCTTCGGGCCGAAACGTGAGCTGCTGTTCGCAGTGTTTCTTAGCTTGCACGTCACTTGCCACGCCTGTTTGAGGACAGCCTTCGGCTCGCAGGACGCACTCGCGGGTTTGTCTCTGGGCTGCTTGGGACTCAGACAAGTGTGG----------------------------------------------------CTA------------------------------------------------GTCGGCGCAATGGTTTTTTT-CGACCCGTCTTGAAACACGGACCAAGGAGTCTAGCACGCCTGCAAGTTCTTGGGTAGCAAGCTTGGATGCGCAATGAAGGTGACTGCTGGGAT--TTTGCACCGGCAACCGACCGATCAATTAGGAGAAGTTTGAGTTTGAGCATGTGTGTTAGGACCCGAAAGATGGTGAACTAA---------------------------------
>Mf_F5.2g_1
GTGAATTGCAGAACTCCGTGAACCAATGGCCTCCTGAACGTACGTTGCACTCTTGGGAT-TTCCTGAGAGTATGTCTGCTTCAGTGCTTAGCTTGCCC-AATC----TTGCGGACAGATTG--------TGTTTCTGTCTT--GCGCCCCTGTGAGCCATTGAATG--------------TCT-----ACTCAGTGGCTTATTGAATGATTTGGTCTTGC------AAAA-GCTTT-GCGCGCTGCTATTCAAGATTCC---ACCTT------AAAGTGGTATTGCTTGAG----------------------------T---GACGCTGCT-TATGCT---------------------------TGCAGCTGCTGGGATGCTA------GCGCATGCCTC-TAGCATGAAGTCAGACAAGCGAACCCGCTGAATTTAAGCATATAAGTAAGCGGAGGAAAAGGAACTAAAAAGGATTCCC-TCAGTAATGGCGAATGAACAGGGATAAGCTCAGGTTGGAAACCGGGGCATTTGTTCCGGGTTGTGGCCTGCAGGCAAGGTGCTATCGGCGGCTTGCGCGTAAGACTCTTGGAATGGAGCGTGCGTCCGGG-TGAGAATCCTGCGTTTCGCGCAATGTCCGCTGTCCACAGCCCTTGTTCTCAGAGTCACGCTCCTCGGAATTGGAGCGTAAATAAGGTGGTAAATTTCATCTAAAGCTAAATAGGGGCTTGAGACCGATAGCGAACAAGTACCATGAGGGAAAGATGAAAAGGACTTTGGAAA------GAGAGTTAAAAGT-GTTTGAAATCGCTGAAAGGGAAGCGAA-TGGAACCACAGATCTTGCTGAGATTGCTGTGGGCCTTCGTGAGCTTTGGGTGTGACAGCGAAAGCGTTGCGCTCATTTGTGAACGGCTGCCCGCAGTGTTTCTTAGCTTGCGCGTCACTTGCCACGTCTGTTTGAGGATGGCCTTCAGCTCACAAGTTGCATCTGCGGGTGCTTCTTCGGGCTGTTAGGGACTCAGACAGGTGAGG----------------------------------------------------CTG------------------------------------------------GTTGGCTCAATGGTTTTTTT-CGACCCGTCTTGAAACACGGACCAAGGAGTCTAGCACGCCTGCGAGTTCTTGGGTAGCAAGCCTAACGGCGCAATGAAGGTGACTGCTGGGAT--TTTGCACCGGCAACCGACCGATCAATTAGGAGAAGTTTGAGTTTGAGCATGTGTGTTAGGACCCGAAAGATGGTGAACTAA---------------------------------
>Mf_F5.2g_2
GTGAATTGCAGAACTCCGTGAACCAATGGCCTCCTGAACGTACGTTGCACTCTTGGGAT-TTCCTGAGAGTATGTCTGCTTCAGTGCTTAGCTTGCCC-AATC----TTGCGGACAGATTG--------TGTTTCTGTCTT--GCGCCCCTGTGAGCCATTGAATG--------------TCT-----ACTCAGTGGCTTATTGAATGATTTGGTCTTGC------AAAA-GCTTT-GCGCGCTGCTATTCAAGATTCC---ACCTT------AAAGTGGTATTGCTTGAG----------------------------T---GACGCTGCT-TATGCT---------------------------TGCAGCTGCTGGGATGCTA------GCGCATGCCTG-TAGCATGAAGTCAGACAAGCGAACCCGCTGAATTTAAGCATATAAGTAAGCGGAGGAAAAGGAACTAAAAAGGATTCCC-TCAGTAATGGCGAATGAACAGGGATAAGCTCGGGTTGGAAACCGGGGCATTTGTTCCGGGTTGTGGCCTGCAGGCAAGGTGCTATCGGCGGCTTGCGCGTAAGACTCTTGGAATGGAGCGTGCGTCCGGG-TGAGAATCCTGCGTTTCGCGCAATGTCCGCTGTCCACAGCCCTTGTTCTCAGAGTCACGCTCCTCGGAATTGGAGCGTAAATAAGGTGGTAAATTTCATCTAAAGCTAAATAGGGGCTTGAGACCGATAGCGAACAAGTACCATGAGGGAAAGATGAAAAGGACTTTGGAAA------GAGAGTTAAAAGT-GTTTGAAATCGCTGAAAGGGAAGCGAA-TGGAACCACAGATCTTGCTGAGATTGCTGTGGGCCTTCGTGAGCTTTGGGTGTGACAGCGAAAGCGTTGCGCTCATTTGTGAACGGCTGCCCGCAGTGTTTCTTAGCTTGCGCGTCACTTGCCACGTCTGTTTGAGGATGGCCTTCAGCTCACAAGTTGCATCTGCGGGTGCTTCTTCGGGCTGTTAGGGACTCAGACAGGTGAGG----------------------------------------------------CTG------------------------------------------------GTTGGCTCAATGGTTTTTTT-CGACCCGTCTTGAAACACGGACCAAGGAGTCTAGCACGCCTGCGAGTTCTTGGGTAGCAAGCCTAACGGCGCAATGAAGGTGACTGCTGGGAT--TTTGCACCGGCAACCGACCGATCAATTAGGAGAAGTTTGAGTTTGAGCATGTGTGTTAGGACCCGAAAGATGGTGAACTAA---------------------------------
>Mf_F5.2g_3
GTGAATTGCAGAACTCCGTGAACCAATGGCCTCCTGAACGTACGTTGCACTCTTGGGAT-TTCCTGAGAGTATGTCTGCTTCAGTGCTTAGCTTGCCC-AATC----TTGCGGACAGATTG--------TGTTTCTGTCTT--GCGCCCCTGTGAGCCATTGAATG--------------TCT-----ACTCAGTGGCTTATTGAATGATTTGGTCTTGC------AAAA-GCTTT-GCGCGCTGCTATTCAAGATTCC---ACCTT------AAAGTGGTATTGCTTGAG----------------------------T---GACGCTGCT-TATGCT---------------------------TGCAGCTGCTGGGATGCTA------GCGCATGCCTC-TAGCATGAAGTCAGACAAGCGAACCCGCTGAATTTAAGCATATAAGTAAGCGGAGGAAAAGGAACTAAAAAGGATTCCC-TCAGTAATGGCGAATGAACAGGGATAAGCTCAGGTTGGAAACCGGGGCATTTGTTCCGGGTTGTGGCCTGCAGGCAAGGTGCTATCGGCGGCTTGCGCGTAAGACTCTTGGAATGGAGCGTGCGTCCGGG-TGAGAATCCTGCGTTTCGCGCAATGTCCGCTGTCCACAGCCCTTGTTCTCAGAGTCACGCTCCTCGGAATTGGAGCGTAAATAAGGTGGTAAATTTCATCTAAAGCTAAATAGGGGCTTGAGACCGATAGCGAACAAGTACCATGAGGGAAAGATGAAAAGGACTTTGGAAA------GAGAGTTAAAAGT-GTTTGAAATCGCTGAAAGGGAAGCGAA-TGGAACCACAGATCTTGCTGAGATTGCTGTGGGCCTTCGTGAGCTTTGGGTGTGACAGCGAAAGCGTTGCGCTCATTTGTGAACGGCTGCCCGCAGTGTTTCTTAGCTTGCGCGTCACTTGCCACGTCTGTTTGAGGATGGCCTTCAGCTCACAAGTTGCATCTGCGGGTGCTTCTTCGGGCTGTTAGGGACTCAGACAGGTGAGG----------------------------------------------------CTG------------------------------------------------GTTGGCTCAATGGTTTTTTT-CGACCCGTCTTGAAACACGGACCAAGGAGTCTAGCACGCCTGCGAGTTCTTGGGTAGCAAGCCTAACGGCGCAATGAAGGTGACTGCTGGGAT--TTTGCACCGGCAACCGACCGATCAATTAGGAGAAGTTTGAGTTTGAGCATGTGTGTTAGGACCCGAAAGATGGTGAACTAA---------------------------------
>703_B19_1
GTGAATTGCAGAACTCCGTGAACCGATGGCCTCCTGAACGCGCATTGCGCTCTCGGGAT-TTCCTGAGAGCAGGTCTGCTTCAGTGCTTAGCATTATCTACCTCTGCTTGCAAGCAGCATGT----ATACACTGCTGCTTC--GCTTTCCAACAAGTCATCGATCGC------------GTTTGTGTTCGTAAATGGCTTGTTTGCTGCCTGGCCCATGC------GCCAAGCTTGAGCGTAC-ATCGTA-------------------------------------------------------------------------CGTACAGCT-CAAGCG---------------------------CGCAGCTGTTGGGATGCTG------ATGCATGCCCT-TAGCATGAAGTCAGACAAGAGAACCCGCTGAATTTAAGCATATAAGTAAGCGGAGGAAAAGGAACTAAATAGGATTCCC-TCAGTAATGGCGAATGAACAGGGATGAGCTCAGGCTGGAAACCGATACATCTGTGTCGGGCTGTAGCCTGCAGGCATAGCGCTATCGGCGGCTCGAGCGCAAGCCTCTTGGAATAGAGCGTGTGCCCGGG-TGAGAATCCTGCATTTCGCTCGATGTCCGCTGTCCACAGTGCTTGTTCTGAGAGTCACGCTCCTCGGAATTGGAGCGTAAATCAGGTGGTAAGTTTCATCCAAAGCTAAATAGAAGCTCGAGACCAATAGCAAACAAGTACCATGAGGGAAAGATGAAAAGGACTTTGGAAA------GAGAGTTAAAAGT-GTTTGAAATTGCTGAGAGCGAAGCGAA-CGGAGCCACATGTCGTGCTGAGATTGCTGTGGGTCTTTGTGAGCCTTGAGCATGTAAGCGCAAGCTGACTGCTTATGCATGAGCATTTGTCCGCAGTGTTTCTCAGCATGCGAGTCATTAGCCACATTTGTTTGAGGATGGCCTTCAGCTCACATGGCACACTTGTTAGTGTGCCTCTGTGCGGTGTGGGACTCAGACAGGTGTAG----------------------------------------------------CTT------------------------------------------------GTTGACCCAGTGGTTTTTTT-CGACCCGTCTTGAAACACGGACCAAGGAGTCTAGCACATGTGCGAGCTCTCGGGTAGCAAGCCTGAAGGCGGAATGAAGGTGACTGCTGGGAA--TTGGCACCAGCAACCGACCGATCAATTGGGAGAAGTTTGAGTTTGAGCATGTGTGTTAGGACCCGAAAGATGGTGAACTAA---------------------------------
>703_B19_2
GTGAATTGCAGAACTCCGTGAACCGATGGCCTCCTGAACGCGCATTGCGCTCTCGGGAT-TTCCTGAGAGCAGGTCTGCTTCAGTGCTTAGCATTATCTACCTCTGCTTGCAAGCAGCATGT----ATACACTGCTGCTTC--GCTTTCCAACAAGTCATCGATCGC------------GTTTGTGTTCGTAAATGGCTTGTTTGCTGCCTGGCCCATGC------GCCAAGCTTGAGCGTAC-ATCGTA-------------------------------------------------------------------------CGTACAGCT-CAAGCG---------------------------CGCAGCTGTTGGGATGCTG------ATGCATGCCCT-TAGCATGAAGTCAGACAAGAGAACCCGCTGAATTTAAGCATATAAGTAAGCGGAGGAAAAGGAACTAAATAGGATTCCC-TCAGTAATGGCGAATGAACAGGGATGAGCTCAGGCTGGAAACCGATACATCTGTGTCGGGCTGTAGCCTGCAGGCATAGCGCTATCGGCGGCTCGAGCGCAAGCCTCTTGGAATAGAGCGTGTGCCCGGG-TGAGAATCCTGCATTTCGCTCGATGTCCGCTGTCCACAGTGCTTGTTCTGAGAGTCACGCTCCTCGGAATTGGAGCGTAAATCAGGTGGTAAGTTTCATCCAAAGCTAAATAGAAGCTCGAGACCAATAGCAAACAAGTACCATGAGGGAAAGATGAAAAGGACTTTGGAAA------GAGAGTTAAAAGT-GTTTGAAATTGCTGAGAGCGAAGCGAA-CGGAGCCACATGTCGTGCTGAGATTGCTGTGGGTCTTTGTGAGCCTTGAGCATGTAAGCGCAAGCTGACTGCTTATGCATGAGCATTTGTCCGCAGTGTTTCTCAGCATGCGAGTCATTAGCCACATTTGTTTGAGGATGGCCTTCAGCTCACATGGTACACTTGTTAGTGTGCCTCTGTGCGGTGTGGGACTCAGACAGGTGTGG----------------------------------------------------CTT------------------------------------------------GTTGACCCAGTGGTTTTTTT-CGACCCGTCTTGAAACACGGACCAAGGAGTCTAGCACATGTGCGAGCTCTCGGGTAGCAAGCCTGAAGGCGGAATGAAGGTGACTGCTGGGAA--TTGGCACCAGCAACCGACCGATCAATTGGGAGAAGTTTGAGTTTGAGCATGTGTGTTAGGACCCGAAAGATGGTGAACTAA---------------------------------
>704_B1_1
GTGAATTGCAGAACTCCGTGAACCGATGGCCTCCTGAACGCGCATTGCGCTCTCGGGAT-TTCCTGAGAGCAGGTCTGCTTCAGTGCTTAGCATTATCTACCTGTGCTTGCAAGCAGCATGTATGTCTGCATTGCTGCTTC--GCTTTCCAACAAGTCATCGATCGC------------TTTTGTGTTCGTAAATGGCTTGTTTGCTGCCTGGCCCATGC------GCCAAGCTTGAGCGTACTGTTGTTCCAA-------------------------GCTTTGCTTGCA----------------------------T---CGTGCAGCT-CAAGCG---------------------------CGCAGCTGTCGGGATGCTG------ATGCATGCCCT-TAGCATGAAGTCAGACAAGAGAACCCGCTGAATTTAAGCATATAAGTAAGCGGAGGAAAAGGAACTAAATAGGATTCCC-TCAGTAATGGCGAATGAACAGGGATGAGCTCAGGCTGGAAACCGATACATCTGTGTCGGGCTGTAGCCTGCAGGCATAGCGCTATCGGCGGCTCGAGCGCAAGCCTCTTGGAATAGAGCGTGTGCCCGGG-TGAGAATCCTGCATTTCGCTCGATGTCCGCTGTCCACAGTGCTTGTCCTGAGAGTCACGCTCCTCGGAATTGGAGCGTAAATCAGGTGGTAAGTTTCATCCAAAGCTAAATAGAAGCTCGAGACCAATAGCAAACAAGTACCATGAGGGAAAGATGAAAAGGACTTTGGAAA------GAGAGTTAAAAGT-GTTTGAAATTGCTGAGAGCGAAGCGAA-CGGAGCCACATGTCGTGCTGAGATTGCTGTGGGTCTTTGTGAGCCTTGAGCATGTAAGCGCAAGCTGACTGCTTATGTGTGAGCATTTACCCGCAGTGTTTCTCAGCATGCGAGTCATTAGCCACATTTGTTTGAGGATGGCCTTCAGCTCACATGGTACACTTGTTAGTGTTCCTCTGTGCGGTGTGGGACTCAGACAGGTGTGG----------------------------------------------------CTT------------------------------------------------GTTGACCCAGTGGTTTTTTT-CGACCCGTCTTGAAACACGGACCAAGGAGTCTAGCACATGTGCGAGCTCTCGGGTAGCAAGCCTGAAGGCGGAATGAAGGTGACTGCTGGGAA--TTGGCACCAGCAACCGACCGATCAATTGGGAGAAGTTTGAGTTTGAGCATGTGTGTTAGGACCCGAAAGATGGTGAACTAA---------------------------------
>704_B1_2
GTGAATTGCAGAACTCCGTGAACCGATGGCCTCCTGAACGCGCATTGCGCTCTCGGGAT-TTCCTGAGAGCAGGTCTGCTTCAGTGCTTAGCATTATCTACCTGTGCTTGCAAGCAGCATGTATGTCTGCATTGCTGCTTC--GCTTTCCAACAAGTCATCGATCGC------------TTTTGTGTTCGTAAATGGCTTGTTTGCTGCCTGGCCCATGC------GCCAAGCTTGAGCGTACTGTTGTTCCAA-------------------------GCTTTGCTTGCA----------------------------T---CGTGCAGCT-CAAGCG---------------------------CGCAGCTGTCGGGATGCTG------ATGCATGCCCT-TAGCATGAAGTCAGACAAGAGAACCCGCTGAATTTAAGCATATAAGTAAGCGGAGGAAAAGGAACTAAATAGGATTCCC-TCAGTAATGGCGAATGAACAGGGATGAGCTCAGGCTGGAAACCGATACATCTGTGTCGGGCTGTAGCCTGCAGGCATAGCGCTATCGGCGGCTCGAGCGCAAGCCTCTTGGAATAGAGCGTGTGCCCGGG-TGAGAATCCTGCATTTCGCTCGATGTCCGCTGTCCACAGTGCTTGTCCTGAGAGTCACGCTCCTCGGAATTGGAGCGTAAATCAGGTGGTAAGTTTCATCCAAAGCTAAATAGAAGCTCGAGACCAATAGCAAACAAGTACCATGAGGGAAAGATGAAAAGGACTTTGGAAA------GAGAGTTAAAAGT-GTTTGAAATTGCTGAGAGCGAAGCGAA-CGGAGCCACATGTCGTGCTGAGATTGCTGTGGGTCTTTGTGAGCCTTGAGCATGTAAGCGCAAGCTGACTGCTTATGTGTGAGCATTTACCCGCAGTGTTTCTCAGCATGCGAGTCATTAGCCACATTTGTTTGAGGATGGCCTTCAGCTCACATGGTACACTTGTTAGTGTTCCTCTGTTCGGTGTGGGACTCAGACAGGTGTGG----------------------------------------------------CTTT-----------------------------------------------GTTGACCCAGTGGTTTTTTT-CGACCCGTCTTGAAACACGGACCAAGGAGTCTAGCACATGTGCGAGCTCTCGGGTAGCAAGCCTGGAGGCGGAATGAAGGTGACTGCTGGGAA--TTGGCACCAGCAACCGACCGATCAATTGGGAGAAGTTTGAGTTTGAGCATGTGTGTTAGGACCCGAAAGATGGTGAACTAA---------------------------------
>704_B1_3
GTGAATTGCAGAACTCCGTGAACCGATGGCCTCCTGAACGCGCATTGCGCTCTCGGGAT-TTCCTGAGAGCAGGTCTGCTTCAGTGCTTAGCATTATCTACCTGTGCTTGCAAGCAGCATGTATGTCTGCATTGCTGCTTC--GCTTTCCAACAAGTCATCGATCGC------------TTTTGTGTTCGTAAATGGCTTGTTTGCTGCCTGGCCCATGC------GCCAAGCTTGAGCGTACTGTTGTTCCAA-------------------------GCTTTGCTTGCA----------------------------T---CGTGCAGCT-CAAGCG---------------------------CGCAGCTGTCGGGATGCTG------ATGCATGCCCT-TAGCATGAAGTCAGACAAGAGAACCCGCTGAATTTAAGCATATAAGTAAGCGGAGGAAAAGGAACTAAATAGGATTCCC-TCAGTAATGGCGAATGAACAGGGATGAGCTCAGGCTGGAAACCGATACATCTGTGTCGGGCTGTAGCCTGCAGGCATAGCGCTATCGGCGGCTCGAGCGCAAGCCTCTTGGAATAGAGCGTGTGCCCGGG-TGAGAATCCTGCATTTCGCTCGATGTCCGCTGTCCACAGTGCTTGTCCTGAGAGTCACGCTCCTCGGAATTGGAGCGTAAATCAGGTGGTAAGTTTCATCCAAAGCTAAATAGAAGCTCGAGACCAATAGCAAACAAGTACCATGAGGGAAAGATGAAAAGGACTTTGGAAA------GAGAGTTAAAAGT-GTTTGAAATTGCTGAGAGCGAAGCGAA-CGGAGCCACATGTCGTGCTGAGATTGCTGTGGGTCTTTGTGAGCCTTGAGCATGTAAGCGCAAGCTGACTGCTTATGTGTGAGCATTTACCCGCAGTGTTTCTCAGCATGCGAGTCATTAGCCACATTTGTTTGAGGATGGCCTTCAGCTCACATGGTACACTTGTTAGTGTTCCTCTGTTCGGTGTGGGACTCAGACAGGTGTGG----------------------------------------------------CTT------------------------------------------------GTTGACCCAGTGGTTTTTTT-CGACCCGTCTTGAAACACGGACCAAGGAGTCTAGCACATGTGCGAGCTCTCGGGTAGCAAGCCTGAAGGCGGAATGAAGGTGACTGCTGGGAA--TTGGCACCAGCAACCGACCGATCAATTGGGAGAAGTTTGAGTTTGAGCATGTGTGTTAGGACCCGAAAGATGGTGAACTAA---------------------------------
>P.Flex_B2_1
GTGAATTGCAGAACTCCGTGAACCGATGGCCTCCTGAACGCGCATTGCGCTCTCGGGAT-TTCCTGAGAGCAGGTCTGCTTCAGTGCTTAGCATTATCTACCTGTGCTTGCAAGCAGCATGT----CTACACTGCTGCTTT--GCTTTCCAACAAGTCATCGATCGC------------GTTTGTGTTCGTAAATGGCTTGTTTGCTGCCTGGCCCATGC------GCCAAGCTTGAGCGTACTGTTGTTCCAA-------------------------GCTTAGCTTGCA----------------------------T---CGTACAGCT-CAAGCG---------------------------CGCAGCTGTTGGGATGCTG------ATGCATGCCCT-TAGCATGAAGTCAGACAAGAGAACCCGCTGAATTTAAGCATATAAGTAAGCGGAGGAAAAGGAACTAAATAGGATTCCC-TCAGTAATGGCGAATGAACAGGGATGAGCTCAGGCTGGAAACCGATACATCTGTGTCGGGCTGTAGCCTGCAGGCATAGCGCTATCGGCGGCTCGAGCGCAAGCCTCTTGGAATAGAGCGTGTGCCCGGG-TGAGAATCCTGCATTTCGCTCGATGTCCGCTGTCCACAGTGCTTGTTCTGAGAGTCACGCTCCTCGGAATTGGAGCGTAAATCAGGTGGTAAGTTTCATCCAAAGCTAAATAGAAGCTCGAGACCAATAGCAAACAAGTACCATGAGGGAAAGATGAAAAGGACTTTGGAAA------GAGAGTTAAAAGT-GTTTGAAATTGCTGAGAGCGAAGCGAA-CGGAGCCACATGTCGTGCTGAGATTGCTGTGGGTCTTTGTGAGCCTTGAGCATGTAAGCGCAAGCTGACTGCTTATGCGTGAGCATTTGCCCGCAGTGTTTCTCAGCATGCGAGTCATTAGCCACATTTGTTTGAGGATGGCCTTCAGCTCACATGGTACACTTGTTAGTGTGCCTCTGTGCGGTGTGGGACTCAGACAGGTGTGG----------------------------------------------------CTT------------------------------------------------GTTGACCCAGTGGTTTTTTT-CGACCCGTCTTGAAACACGGACCAAGGAGTCTAGCACATGTGCGAGCTCTCGGGTAGCAAGCCTGAAGGCGGAATGAAGGTGACTGCTGGGAA--TTGGCACCAGCAACCGACCGATCAATTGGGAGAAGTTTGAGTTTGAGCATGTGTGTTAGGACCCGAAAGATGGTGAACTAA---------------------------------
>P.Flex_B2_2
GTGAATTGCAGAACTCCGTGAACCGATGGCCTCCTGAACGCGCATTGCGCTCTCGGGAT-TTCCTGAGAGCAGGTCTGCTTCAGTGCTTAGCATTATCTACCTGTGCTTGCAAGCAGCATGT----CTACACTGCTGCTTT--GCTTTCCAACAAGTCATCGATCGC------------GTTTGTGTTCGTAAATGGCTTGTTTGCTGCCTGGCCCATGC------GCCAAGCTTGAGCGTACTGTTGTTCCAA-------------------------GCTTAGCTTGCA----------------------------T---CGTACAGCT-CAAGCG---------------------------CGCAGCTGTTGGGATGCTG------ATGCATGCCCT-TAGCATGAAGTCAGACAAGAGAACCCGCTGAATTTAAGCATATAAGTAAGCGGAGGAAAAGGAACTAAATAGGATTCCC-TCAGTAATGGCGAATGAACAGGGATGAGCTCAGGCTGAAAACCGATACATCTGTGTCGGGCTGTAGCCTGCAGGCATAGCGCTATCGGCGGCTCGAGCGCAAGCCTCTTGGAATAGAGCGTGTGCCCGGG-TGAGAATCCTGCATTTCGCTCGATGTCCGCTGTCCACAGTGCTTGTTCTGAGAGTCACGCTCCTCGGAATTGGAGCGTAAATCAGGTGGTAAGTTTCATCCAAAGCTAAATAGAAGCTCGAGACCAATAGCAAACAAGTACCATGAGGGAAAGATGAAAAGGACTTTGGAAA------GAGAGTTAAAAGT-GTTTGAAATTGCTGAGAGCGAAGCGAA-CGGAGCCACATGTCGTGCTGAGATTGCTGTGGGTCTTTGTGAGCCTTGAGCATGTAAGCGCAAGCTGACTGCTTATGCGTGAGCATTTGCCCGCAGTGTTTCTCAGCATGCGAGTCATTAGCCACATTTGTTTGAGGATGGCCTTCAGCTCACATGGTACACTTGTTAGTGTGCCTCTGTGCGGTGTGGGACTCAGACAGGTGTGG----------------------------------------------------CTT------------------------------------------------GTTGACCCAGTGGTTTTTTT-CGACCCGTCTTGAAACACGGACCAAGGAGTCTAGCACATGTGCGAGCTCTCGGGTAGCAAGCCTGAAGGCGGAATGAAGGTGACTGCTGGGAA--TTGGCACCAGCAACCGACCGATCAATTGGGAGAAGTTTGAGTTTGAGCATGTGTGTTAGGACCCGAAAGATGGTGAACTAA---------------------------------
>P.Flex_B2_3
GTGAATTGCAGAACTCCGTGAACCGATGGCCTCCTGAACGCGCATTGCGCTCTCGGGAT-TTCCTGAGAGCAGGTCTGCTTCAGTGCTTAGCATTATCTACCTGTGCTTGCAAGCAGCATGT----CTACACTGCTGCTTT--GCTTTCCAACAAGTCATCGATCGC------------GTTTGTGTTCGTAAATGGCTTGTTTGCTGCCTGGCCCATGC------GCCAAGCTTGAGCGTACTGTTGTTCCAA-------------------------GCTTAGCTTGCA----------------------------T---CGTACAGCT-CAAGCG---------------------------CGCAGCTGTTGGGATGCTG------ATGCATGCCCT-TAGCATGAAGTCAGACAAGAGAACCCGCTGAATTTAAGCATATAAGTAAGCGGAGGAAAAGGAACTAAATAGGATTCCC-TCAGTAATGGCGAATGAACAGGGATGAGCTCAGGCTGGAAACCGATACATCTGTGTCGGGCTGTAGCCTGCAGGCATAGCGCTATCGGCGGCTCGAGCGCAAGCCTCTTGGAATAGAGCGTGTGCCCGGG-TGAGAATCCTGCATTTCGCTCGATGTCCGCTGTCCACAGTGCTTGTTCTGAGAGTCACGCTCCTCGGAATTGGAGCGTAAATCAGGTGGTAAGTTTCATCCAAAGCTAAATAGAAGCTCGAGACCAATAGCAAACAAGTACCATGAGGGAAAGATGAAAAGGACTTTGGAAA------GAGAGTTAAAAGT-GTTTGAAATTGCTGAGAGCGAAGCGAA-CGGAGCCACATGTCGTGCTGAGATTGCTGTGGGTCTTTGTGAGCCTTGAGCATGTAAGCGCAAGCTGACTGCTTATGCGTGAGCATTTGCCCGCAGTGTTTCTCAGCATGCGAGTCATTAGCCACATTTGTTTGAGGATGGCCTTCAGCTCACATGGTACACTTGTTAGTGTGCCTCTGTGCGGTGTGGGACTCAGACAGGTGTGG----------------------------------------------------CTT------------------------------------------------GTTGACCCAGTGGTTTTTTT-CGACCCGTCTTGAAACACGGACCAAGGAGTCTAGCACATGTGCGAGCTCTCGGGTAGCAAGCCTGAAGGCGGAATGAAGGTGACTGCTGGGAA--TTGGCACCAGCAACCGACCGATCAATTGGGAGAAGTTTGAGTTTGAGCATGTGTGTTAGCACCCGAAAGATGGTGAACTAA---------------------------------
>nr-I1
GTGAATTGCAGAACTCCGTGAACCAATGGCCTCCTGAACGCTCATTGCACCCTTGGGAT-TTCCTGAGGGCATGTCTGCTTCAGTGCTTAGCTTTTAC-ACCT----TCGTGCGGGCGCGATGTTTTCGTGTCCTGCACTCCTGCAAGCCATCGCTCAGATTTGCTTCTGATGGCTTGTTGAATGATTGGCTGTTTTGCAAGCTCAAGCGCTTTGTGATTCATAGCAAACCTATGGGATTCGCTTGGGTCGCGCTGCTGATGCCTACAGCCTTCAGCATGTGAAACCGCATGCATCTT----------------------------------------------------------------------------------------------------------AGCATGAAGTCAGACAAGAGAACCCGCTGAATTTAAGCATATAAGTAAGCGGAGGAAAAGGAACTAAATAGGATTCCC-TTAGTAATGGCGAATGAACAGGGATTAGCTCAGGCTGAAAACCAAGGCGTCTGCTTTGGGTTGTGGCCTGCAGGCACGTTGCTATCGGTGGCTTGAGCGGAAGCCTCTTGGAACAGAGCGTTCGCCCGGG-TGAGAATCCTGTGTTTCGCTTGATGTCCACTGTGTACGGCACGTGTTCTCAGAGTCACGCTCCTTGGAATTGGAGCGTAAATTAGGTGGTAAATTTCATCTAAAGCTAAATACAGGCTTGAGACCGATAGTGAACAAGTACCATGAGGGAAAGATGAAAAGGACTTTGGAAA------GAGAGTTAAAAGT-GTTTGAAATTGCTGAAAGGGAAGCGAA-TGGAACCACATGTCTTGCTGAGATTGCTGCAACGTCTTTGGAGCTTTGGGTGTGAGAGCGCAAGCCTTGTGCCCATGTGTGAGCAAGACTTTGCAGTGTTTCTTAGCTTGCGCATCGCTTGCTGTGTCTGTTTGAGGATGGCCTCCTGCGCACATGGTCCTCTTGCGGGCGGGCTTCTGTGCAGTGTGGGATTCAGACAGGTGCGG----------------------------------------------------TCA------------------------------------------------GTTGATTGGGTGGTTTTTTT-CGACCCGTCTTGAAACACGGACCAAGGAGTCTAGCACGCATGCAAGCTCTCGGGTGGGAAGCCTGAAGGTGTAATGAAGGTGACTGCTGGGAT--TTTGCACCAGCGACCGACCGATCAATTGGGAGAAGTTTGAGTTTGAGCATGTGTGTTAGGACCCGAAAGATGGTGAACTAT---------------------------------
>nr-I2
GTGAATTGCAGAACTCCGTGAACCAATGGCCTCCTGAACGCTCATTGCACCCTTGGGAT-TTCCTGAGGGCATGTCTGCTTCAGTGCTTAGCTTTTAC-ACCT----TCGTGCGGGCGCGATGTTTTTGTGTCCTGCACTCCTGCAAGCCATCGCTCAGATTTGTTTCTGATGGCTTGTTGAATTATTAGCTGTTTTGCAAGCTCAAGCGCTTTGTGATTCATAGCAAACCTACGGGATTCGCTTGGGTCGCGCTGCTGATGCCTACAGCCTTCAGCATGTGAAGCCGCATGCATCTT----------------------------------------------------------------------------------------------------------AGCATGAAGTCAGACAAGAGAACCCGCTGAATTTAAGCATATAAGTAAGCGGAGGAAAAGGAACTAAATAGGATTCCC-TTAGTAATGGCGAATGAACAGGGATTAGCTCAGGCTGAAAACCAAGGCGTCTGCTTTGGGTTGTGGCCTGCAGGCACGTTGCTATCGGTGGCTTGAGCGGAAGCCTCTTGGAACAGAGCGTTCGCCCGGG-TGAGAATCCTGTGTTTCGCTTGATGTCCACTGTGTACGGCACGTGTTCTCAGAGTCACGCTCCTTGGAATTGGAGCGTAAATTAGGTGGTAAATTTCATCTAAAGCTAAATACAGGCTTGAGACCGATAGTGAACAAGTACCATGAGGGAAAGATGAAAAGGACTTTGGAAA------GAGAGTTAAAAGT-GTTTGAGATTGCTGAAAGGGAAGCGAA-TGGAACCACATGTCTTGCTGAGATTGCTGCAAAGTCTTTGGAGCTTTGGGTGTGAGAGCGCAAGCCTTGTGCCCATGTGTGAGCAAGACTTTGCAGTGTTTCTTAGCTTGCGCATCGCTTGCTGTGTCTGTTTGAGGATGGCCTCCTGCGCACATGGTCCTCTTGCGGGCGGGCTTCTGTGCAGTGTGGGATTCAGACAGGTGCGG----------------------------------------------------TTA------------------------------------------------GTTGATTGGGTGGTTTTTTTTCGACCCGTCTTGAAACACGGACCAAGGAGTCTAGCACGCATGCGAGCTCTCGGGTGGGAAGCCTGAAGGTGTAATGAAGGTGACTGCTGGGAT--TTTGCACCAGCGACCGACCGATCAATTGGGAGAAGTTTGAGTTTGAGCATGTGTGTTAGGACCCGAAAGATGGTGAACTAT---------------------------------
>nr-I3
GTGAATTGCAGAACTCCGTGAACCAATGGCCTCCTGAACGCTCATTGCACCCTTGGGAT-TTCCTGAGGGCATGTCTGCTTCAGTGCTTAGCTTTTAC-ACCT----TCCTGCAGGCGCGATGTTTTTGCGTTTTGCACTCCTGCAAGCCATCGCTCAGATTTGCTTCTGATGGCTTGTTGAATTATTGGCTGTTTTGCAAGCTCAAGCGCTTTGTGATTCATAGCAAACCCACGGGATTCGCTTGGGTCGCGCTGCTGATGCCTACAGCCTTCAGCATGTGAAGCCGCATGCATCTT----------------------------------------------------------------------------------------------------------AGCATGAAGTCAGACAAGAGAACCCGCTGAATTTAAGCATATAAGTAAGCGGAGGAAAAGGAACTAAATAGGATTCCC-TTAGTAATGGCGAATGAACAGGGATTAGCTCAGGCTGAAAACCAAGGCGTCTGCTTTGGGTTGTGGCCTGCAGGCACGTTGCTATCGGTGGCTTGAGCGGAAGCCTCTTGGAACAGAGCGTTCGCCCGGG-TGAGAATCCTGTGTTTCGCTTGATGTCCACTGTGTACGGCGCGTGTTCTCAGAGTCACGCTCCTTGGAATTGGAGCGTAAATTAGGTGGTAAATTTCATCTAAAGCTAAATACAGGCTTGAGACCGATAGTGAACAAGTACCATGAGGGAAAGATGAAAAGGACTTTGGAAA------GAGAGTTAAAAGT-GTTTGAAATTGCTGAAAGGGAAGCGAA-TGGAACCACATGTCTTGCTGAGATTGCTGCAAAGTCTTTGGAGCTTTGGGTGTGAGAGCGCAAGCCTTGTGCCCATGTGTGAGCAAGACTTTGCAGTGTTTCTTAGCTTGCGCATCGCTTGCTGTGTCTGTTTGAGGATGGCCTCCTGCGCACATGGTCCTCTTGCGGGCGGGCTTCTGTGCAGTGTGGGATTCAGACAGGTGCGG----------------------------------------------------TTA------------------------------------------------GTTGATTGGGTGGTTTTTTT-CGACCCGTCTTGAAACACGGACCAAGGAGTCTAGCACGCATGCAAGCTCTCGGGTGGGAAGCCTGAAGGTGTAATGAAGGTGACTGCTGGGAT--TTTGCACCAGCGACCGACCGATCAATTGGGAGAAGTTTGAGTTTGAGCATGTGTGTTAGGACCCGAAAGATGGTGAACTAT---------------------------------
>nr-I4
GTGAATTGCAGAACTCCGTGAACCAATGGCCTCCTGAACGCTCATTGCACCCTTGGGAT-TTCCTGAGGGCATGTCTGCTTCAGTGCTTAGCTTTTAC-ACCT----TCCTGCAGGCGCGATGTTTTTGCGTCTTGCACTCCTGCAAGCCATCGCTCAGATTTGCTTCTGATGGCTTGTTGAATTATTGGCTGTTTTGCAAGCTCAAGCGCTTTGTGATTCATAGCAAACCCACGGGATTCGCTTGGGTCGCGCTGCTGATGCCTACAGCCTTCAGCATGTGAAGCCGCATGCATCTT----------------------------------------------------------------------------------------------------------AGCATGAAGTCAGACAAGAGAACCCGCTGAATTTAAGCATATAAGTAAGCGGAGGAAAAGGAACTAAATAGGATTCCC-TTAGTAATGGCGAATGAACAGGGATTAGCTCAGGCTGAAAACCAAGGCGTCTGCTTTGGGTTGTGGCCTGCAGGCACGTTGCTATCGGTGGCTTGAGCGGAAGCCTCTTGGAACAGAGCGTTCGCCCGGG-TGAGAATCCTGTGTTTCGCTTGATGTCCACTGTGTACGGCGCGTGTTCTCAGAGTCACGCTCCTTGGAATTGGAGCGTAAATGAGGTGGTAAATTTCATCTAAAGCTAAATACAGGCTTGAGACCGATAGGGAACAAGTACCATGAGGGAAAGATGAAAAGGACTTTGGAAA------GAGAGTTAAAAGT-GTTTGAAATTGCTGAAAGGGAAGCGAA-TGGAACCACATGTCTTGCTGAGATTGCTGCAAAGTCTTTGGAGCTTTGGGTGTGAGAGCGCAAGCCTTGTGCCCATGTGTGAGCAAGACTTTGCAGTGTTTCTTAGCTTGCGCATCGCTTGCTGTGTCTGTTTGAGGATGGCCTCCTGCGCACATGGTCCTCTTGCGGGCGGGCTTCTGTGCAGTGTGGGATTCAGACAGGTGCGG----------------------------------------------------TTA------------------------------------------------GTTGATTGGGTGGTTTTTTT-CGACCCGTCTTGAAACACGGACCAAGGAGTCTAGCACGCATGCAAGCTCTCGGGTGGGAAGCCTGAAGGTGTAATGAAGGTGACTGCTGGGAT--TTTGCACCAGCGACCGACCGATCAATTGGGAGAAGTTTGAGTTTGAGCATGTGTGTTAGGACCCGAAAGATGGTGAACTAT---------------------------------
>A001_D1_1
GTGAATTGCAGAACTCCGTGAACCAATGGCCCCCTGAACGCGCATTGCACTCTTGGGAC-TTCCTGAGAGTATGTTTGCTTCAGTGCTTATTTTACCT--CCT-----TGCAAGGTTC-----------TGTCGCAACCTT--GTGCCCTGGCCAGCCATGGG-------------------TTAACTTGCCCATGGCTTGCTGAGTAGT--GATCTTTT----AGAGCAAGCTCTGGCACGCTGTTGTTTGAGGCA-----GCCT-------ATATTGAGGCTATTTCAA------------------------------ATGACGTTGCTACAAGCT---------------------------TGATGTGTCC----TTCTGCG-CCGTTGCGCATCCCATAGCATGAAGTCAAACAAGAGAACCCGCTGAATTTAAGCATATAAGTAGGCGGAGGAAAAGGAACTAAACAGGATTCCC-TTAGTAATGGCGAACGAACAGGGATAAGCTCAGGTTGGAAACCAGGGCCCTGGTCCTGGGTTGTAGCCTGCAGACGTAGCGCTATCGGCGGCTTGAGCGAAAGCCTCTTGGAACAGAGCGTGTGCCCAGG-TGAGAATCCTGTGTTTCGCTTGAAGTCCGCCGTGTACGGTGCTCGCTCTCAAAGTCACGCTCCTCGGAATTGGAGCGTAAATCAGGTGGTAGATTTCATCTAAAGCCAAATACAGACCTGAGACCGATAGTGAACAAGTACCATGAGGGAAAGATGAAAAGGACTTTGGAAA------GAGAGTTAAAAGT-GCTTGAAATCGCTGAAAGGGAAGCGAA-TGGAACCACATGCTTG-CTGAGATTGCTGCCAATGCTTGTGAGCCCTGGTCATTAAAGCGCAAGCTTCTTGTCTAGGAGTGAGTTGGCATTTGTAGTGCTTCTTAGCTTGCGCGTCACCTGCCACATACACATGAGGATTGCCTTGCGCGTGCGCTGTCCATTTGCGAGTGGCCTTTTGCGCGCTTTGGGATTCACGCGTACATGG----------------------------------------------------CTG------------------------------------------------GTTGATTCAGTGGTTCCTTT-CGACCCGTCTTGAAACACGGACCAAGGAGTCTAGCACTCACGCGAGTTCTTGGGTGGCAAACCTCCATGCGCAATGAAGGTGACAGCTGGGAA--TTGGCACCAGCAACCGACCGATCAATTGGGAGAAGTTTGAGTATGAGCATGTGTGCTAGGACCCGAAAGATGGTGAACTAA---------------------------------
>A001_D1_2
GTGAATTGCAGAACTCCGTGAACCAATGGCCCCCTGAACGCGCATTGCACTCTTGGGAC-TTCCTGAGAGTATGTTTGCTTCAGTGCTTATTTTACCT--CCT-----TGCAAGGTTC-----------TGTCGCAACCTT--GTGCCCTGGCCAGCCATGGG-------------------TTAACTTGCCCATGGCTTGCTGAGTAGT--GATCTTTT----AGAGCAAGCTCTGGCACGCTGTTGTTTGAGGCA-----GCCT-------ATATTGAGGCTATTTCAA------------------------------ATGACGTTGCTACAAGCT---------------------------TGATGTGTCC----TTCTGCG-CCGTTGCGCATCCCATAGCATGAAGTCAAACAAGAGAACCCGCTGAATTTAAGCATATAAGTAGGCGGAGGAAAAGGAACTAAACAGGATTCCC-TTAGTAATGGCGAACGAACAGGGATAAGCTCAGGTTGGAAACCAGGGCCCTGGTCCTGGGTTGTAGCCTGCAGACGTAGCGCTATCGGCGGCTTGAGCGAAAGCCTCTTGGAACAGAGCGTGTGCCCAGG-TGAGAATCCTGTGTTTCGCTTGAAGTCCGCCGTGTACGGTGCTCGCTCTCAAAGTCACGCTCCTCGGAATTGGAGCGTAAATCAGGTGGTAGATTTCATCTAAAGCCAAATACAGACCTGAGACCGATAGTGAACAAGTACCATGAGGGAAAGATGAAAAGGACTTTGGAAA------GAGAGTTAAAAGT-GCTTGAAATCGCTGAAAGGGAAGCGAA-TGGAACCACATGCTTG-CTGAGATTGCTGCCAATGCTTGTGAGCCCTGGTCATTAAAGCGCAAGCTTCTTGTCTAGGAGTGAGTTGGCATTTGTAGTGCTTCTTAGCTTGCGCGTCACCTGCCACATACACATGAGGATTGCCTTGCGCGTGCGCTGTCCATTTGCGAGTGGCCTTTTGCGCGCTTTGGGATTCACGCGTACATGG----------------------------------------------------CTG------------------------------------------------GTTGATTCAGTGGTTCCTTT-CGACCCGTCTTGAAACACGGACCAAGGAGTCTAGCACTCACGCGAGTTCTTGGGTGGCAAACCTCCATGCGCAATGAAGGTGACAGCTGGGAA--TTGGCACCAGCAACCGACCGATCAATTGGGAGAAGTTTGAGTATGAGCATGTGTGCTAGGACCCGAAAGATGGTGAACTAA---------------------------------
>A001_D1_3
GTGAATTGCAGAACTCCGTGAACCAATGGCCCCCTGAACGCGCATTGCACTCTTGGGAC-TTCCTGAGAGTATGTTTGCTTCAGTGCTTATTTTACCT--CCT-----TGCAAGGTTC-----------TGTCGCAACCTT--GTGCCCTGGCCAGCCATGGG-------------------TTAACTTGCCCATGGCTTGCTGAGTAGT--GATCTTTT----AGAGCAAGCTCTGGCACGCTGTTGTTTGAGGCA-----GCCT-------ATATTGAGGCTATTTCAA------------------------------ATGACGTTGCTACAAGCT---------------------------TGATGTGTCC----TTCTGCG-CCGTTGCGCATCCCATAGCATGAAGTCAAACAAGAGAACCCGCTGAATTTAAGCATATAAGTAGGCGGAGGAAAAGGAACTAAACAGGATTCCC-TTAGTAATGGCGAACGAACAGGGATAAGCTCAGGTTGGAAACCAGGGCCCTGGTCCTGGGTTGTAGCCTGCAGACGTAGCGCTATCGGCGGCTTGAGCGAAAGCCTCTTGGAACAGAGCGTGTGCCCAGG-TGAGAATCCTGTGTTTCGCTTGAAGTCCGCCGTGTACGGTGCTCGCTCTCAAAGTCACGCTCCTCGGAATTGGAGCGTAAATCAGGTGGTAGATTTCATCTAAAGCCAAATACAGACCTGAGACCGATAGTGAACAAGTACCATGAGGGAAAGATGAAAAGGACTTTGGAAA------GAGAGTTAAAAGT-GCTTGAAATCGCTGAAAGGGAAGCGAA-TGGAACCACATGCTTG-CTGAGATTGCTGCCAATGCTTGTGAGCCCTGGTCATTAAAGCGCAAGCTTCTTGTCTAGGAGTGAGTTGGCATTTGTAGTGCTTCTTAGCTTGCGCGTCACCTGCCACATACACATGAGGATTGCCTTGCGCGTGCGCTGTCCATTTGCGAGTGGCCTTTTGCGCGCTTTGGGATTCACGCGTACATGG----------------------------------------------------CTG------------------------------------------------GTTGATTCAGTGGTTCCTTT-CGACCCGTCTTGAAACACGGACCAAGGAGTCTAGCACTCACGCGAGTTCTTGGGTGGCAAACCTCCATGCGCAATGAAGGTGACAGCTGGGAA--TTGGCACCAGCAACCGACCGATCAATTGGGAGAAGTTTGAGTATGAGCATGTGTGCTAGGACCCGAAAGATGGTGAACTAA---------------------------------
>Ap02_D1a_1
GTGAATTGCAGAACTCCGTGAACCAATGGCCCCCTGAACGCGCATTGCACTCTTGGGAC-TTCCTGAGAGTATGTTTGCTTCAGTGCTTATTTTACCT--CCT-----TGCAAGGTTC-----------TGTCGCAACCTT--GTGCCCTGGCCAGCCACGGG-------------------TTAACTTGCCCATGGCTTGCTGAGTAGT--GATCTTTT----AGAGCAAGCTCTGGCACGCTGTTGTTTGAGGCA-----GCCT-------ATATTGAGGCTATTTCAA------------------------------ATGACGTTGCTACAAGCT---------------------------TGATGTGTCC----TTCTGCG-CCGTTGCGCATCCCATAGCATGAAGTCAAACAAGAGAACCCGCTGAATTTAAGCATATAAGTAGGCGGAGGAAAAGGAACTAAACAGGATTCCC-TTAGTAATGGCGAACGAACAGGGATAAGCTCAGGTTGGAAACCAGGGCCCTGGTCCTGGGTTGTAGCCTGCAGACGTAGCGCTATCGGCGGCTTGAGCGAAAGCCTCTTGGAACAGAGCGTGTGCCCAGG-TGAGAATCCTGTGTTTCGCTTGAAGTCCGCCGTGTACGGTGCTCGCTCTCAAAGTCACGCTCCTCGGAATTGGAGCGTAAATCAGGTGGTAGATTTCATCTAAAGCCAAATACAGACCTGAGACCGATAGTGAACAAGTACCATGAGGGAAAGATGAAAAGGACTTTGGAAA------GAGAGTTAAAAGT-GCTTGAAATCGCTGAAAGGGAAGCGAA-TGGAACCACATGCTTG-CTGAGATTGCTGCCAATGCTTGTGAGCCCTGGTCATTAAAGCGCAAGCTTCTTGTCTAGGAGTGAGTTGGCATTTGTAGTGCTTCTTAGCTTGCGCGTCACCTGCCACATACGCATGAGGATTGCCTTGCGCGTGCGCTGTCCATTTGCGAGTGGCCTTTTGCGCGCTTTGGGATTCACGCGTACATGG----------------------------------------------------CTG------------------------------------------------GTTGATTCAGTGGTTCCTTT-CGACCCGTCTTGAAACACGGACCAAGGAGTCTAGCACTCACGCGAGTTCTTGGGTGGCAAACCTCCATGCGCAATGAAGGTGACAGCTGGGAA--TTGGCACCAGCAACCGACCGATCAATTGGGAGAAGTTTGAGTATGAGCATGTGTGCTAGGACCCGAAAGATGGTGAACTAA---------------------------------
>Ap02_D1a_2
GTGAATTGCAGAACTCCGTGAACCAATGGCCCCCTGAACGCGCATTGCACTCTTGGGAC-TTCCTGAGAGTATGTTTGCTTCAGTGCTTATTTTACCT--CCT-----TGCAAGGTTC-----------TGTCGCAACCTT--GTGCCCTGGCCAGCCACGGG-------------------TTAACTTGCCCATGGCTTGCTGAGTAGT--GATCTTTT----AGAGCAAGCTCTGGCACGCTGTTGTTTGAGGCA-----GCCT-------ATATTGAGGCTATTTCAA------------------------------ATGACGTTGCTACAAGCT---------------------------TGATGTGTCC----TTCTGCG-CCGTTGCGCATCCCATAGCATGAAGTCAAACAAGAGAACCCGCTGAATTTAAGCATATAAGTAGGCGGAGGAAAAGGAACTAAACAGGATTCCC-TTAGTAATGGCGAACGAACAGGGATAAGCTCAGGTTGGAAACCAGGGCCCTGGTCCTGGGTTGTAGCCTGCAGACGTAGCGCTATCGGCGGCTTGAGCGAAAGCCTCTTGGAACAGAGCGTGTGCCCAGG-TGAGAATCCTGTGTTTCGCTTGAAGTCCGCCGTGTACGGTGCTCGCTCTCAAAGTCACGCTCCTCGGAATTGGAGCGTAAATCAGGTGGTAGATTTCATCTAAAGCCAAATACAGACCTGAGACCGATAGTGAACAAGTACCATGAGGGAAAGATGAAAAGGACTTTGGAAA------GAGAGTTAAAAGT-GCTTGAAATCGCTGAAAGGGAAGCGAA-TGGAACCACATGCTTG-CTGAGATTGCTGCCAATGCTTGTGAGCCCTGGTCATTAAAGCGCAAGCTTCTTGTCTAGGAGTGAGTTGGCATTTGTAGTGCTTCTTAGCTTGCGCGTCACCTGCCACATACGCATGAGGATTGCCTTGCGCGTGCGCTGTCCATTTGCGAGTGGCCTTTTGCGCGCTTTGGGATTCACGCGTACATGG----------------------------------------------------CTG------------------------------------------------GTTGATTCAGTGGTTCCTTT-CGACCCGTCTTGAAACACGGACCAAGGAGTCTAGCACTCACGCGAGTTCTTGGGTGGCAAACCTCCATGCGCAATGAAGGTGACAGCTGGGAA--TTGGCACCAGCAACCGACCGATCAATTGGGAGAAGTTTGAGTATGAGCATGTGTGCTAGGACCCGAAAGATGGTGAACTAA---------------------------------
>Ap02_D1a_3
GTGAATTGCAGAACTCCGTGAACCAATGGCCCCCTGAACGCGCATTGCACTCTTGGGAC-TTCCTGAGAGTATGTTTGCTTCAGTGCTTATTTTACCT--CCT-----TGCAAGGTTC-----------TGTCGCAACCTT--GTGCCCTGGCCAGCCACGGG-------------------TTAACTTGCCCATGGCTTGCTGAGTAGT--GATCTTTT----AGAGCAAGCTCTGGCACGCTGTTGTTTGAGGCA-----GCCT-------ATATTGAGGCTATTTCAA------------------------------ATGACGTTGCTACAAGCT---------------------------TGATGTGTCC----TTCTGCG-CCGTTGCGCATCCCATAGCATGAAGTCAAACAAGAGAACCCGCTGAATTTAAGCATATAAGTAGGCGGAGGAAAAGGAACTAAACAGGATTCCC-TTAGTAATGGCGAACGAACAGGGATAAGCTCAGGTTGGAAACCAGGGCCCTGGTCCTGGGTTGTAGCCTGCAGACGTAGCGCTATCGGCGGCTTGAGCGAAAGCCTCTTGGAACAGAGCGTGTGCCCAGG-TGAGAATCCTGTGTTTCGCTTGAAGTCCGCCGTGTACGGTGCTCGCTCTCAAAGTCACGCTCCTCGGAATTGGAGCGTAAATCCGGTGGTAGATTTCATCTAAAGCCAAATACAGACCTGAGACCGATAGTGAACAAGTACCATGAGGGAAAGATGAAAAGGACTTTGGAAA------GAGAGTTAAAAGT-GCTTGAAATCGCTGAAAGGGAAGCGAA-TGGAACCACATGCTTG-CTGAGATTGCTGCCAATGCTTGTGAGCCCTGGTCATTAAAGCGCAAGCTTCTTGTCTAGGAGTGAGTTGGCATTTGTAGTGCTTCTTAGCTTGCGCGTCACCTGCCACATACGCATGAGGATTGCCTTGCGCGTGCGCTGTCCATTTGCGAGTGGCCTTTTGCGCGCTTTGGGATTCGCGCGTACATGG----------------------------------------------------CTG------------------------------------------------GTTGATTCAGTGGTTCCTTT-CGACCCGTCTTGAAACACGGACCAAGGAGTCTAGCACTCACGCGAGTTCTTGGGTGGCAAACCTCCATGCGCAATGAAGGTGACAGCTGGGAA--TTGGCACCAGCAACCGACCGATCAATTGGGAGAAGTTTGAGTATGAGCATGTGTGCTAGGACCCGAAAGATGGTGAACTAA---------------------------------
>PSP105_D1.2_1
GTGAATTGCAGAACTCCGTGAACCAATGGCCTCCTGAACGTGCATTGCACTCTTGGGAT-TTCCTGAGAGTATGTTTGCTTCAGTGCTTAGTTTGGTCAACTT-----TGTTTGGATCCTGC------TTCTGGGAACCAA--GCACCTCTGTGAATCATTGGAACAAACAGGACTTCGTCTCTGTTTTGCCAATGGTTTGCTTGTCTCTTCAATCCTTTGTGTAGCACAAGCATATGTGCGTTGTTGTTTGATACATTTATATCTCTTTGTAGTATAGATGCTATCTGCACGAAGCACATCTGATATGCTTGCTACTGCTATTGTGCTGCTGAGAATTCTTATATGCATATGTACCATGTGTATATGATGTCTATATGATTTCTCT-CCCTTGCACAACCCATAGCATGAAGTCAAACAAGAGAACCCGCTGAATTTAAGCATATAAGTAGGCGGAGGAAAAGGAACTAAATAGGATTCCC-TTAGTAATGGCGAATGAACAGGGATAAGCTCAGGCTGGAAACCAGAGCTCCGGTTCTGGGTTGTAGCTTGCAGACAAAGCGCTATCGGCGGCTCGAGCGTAAGCCTCTTGGAACAGAGCGTGTGCCCAGG-TGAGAATCCTGTGTTTCGCTTGATGTCCGCCGTATACGGTGCTTGCTCTCAGAGTCACGCTCCTCGGAATTGGAGCGTAAATCAGGTGGTAGATTTCATCTAAAGCCAAATACAGGCTCGAGACCGATAGTGAACAAGTACCATGAGGGAAAGATGAAAAGGACTTTGGAAA------GAGAGTTAAAAGT-GCTTGAAATCGCTGAAAGGGAAGCGAA-TGGAACCACATTCATGGCTGAGATTGCTGTAGGTGCTTGTGAATGCTAGTCGCT--------------CTGATTGGGTGTGAGCAGGTACTTGCAGTGTTTCTTAGCTTGCGTGTCACTTGCCACATATGTGTGAGGATGGCCTTTTGCACACGCTCTCTGCTTGCGGGTAGAGATTTGTGCTTTTTGGGATTCACTCGTATATGG----------------------------------------------------CAT------------------------------------------------GCTGATTCAGTGGTTCCTTT-CGACCCGTCTTGAAACACGGACCAAGGAGTCTAGCACACACGCAAGTTCTTGGGTGGCAAACCTGTATGCGCAATGAAGGTGACTGCTGGGAC--TTTGCACCGGCAACCGACCGATCAATTGGGAGAAGTTTGAGTATGAGCATGTGTGTTAGGACCCGAAAGATGGTGAACTAA---------------------------------
>PSP105_D1.2_2
GTGAATTGCAGAACTCCGTGAACCAATGGCCTCCTGAACGTGCATTGCACTCTTGGGAT-TTCCTGAGAGTATGTTTGCTTCAGTGCTTAGTTTGGTCAACTT-----TGTTTGGATCCTGC------TTCTGGGAACGAA--GCACCTCTGTGAATCATTGGAACAAACAGGACTTCGTCTCTGTTTTGCCAATGGTTTGCTTGTCTCTTCAATCCTTTGTGTAGCACAAGCATATGTGCGTTGTTGTTTGATACATTTATATCTCTTTGTAGTATAGATGCTATCTGCACGAAGCACATCTGATATGCTTGCTACTGCTATTGTGCTGCTGAGAATTCTTATATGCATATGTACCATGTGTATATGATGTCTATATGATTTCTCT-CCCTTGCACAACCCATAGCATGAAGTCAAACAAGAGAACCCGCTGAATTTAAGCATATAAGTAGGCGGAGGAAAAGGAACTAAATAGGATTCCC-TTAGTAATGGCGAATGAACAGGGATAAGCTCAGGCTGGAAACCAGAGCTCCGGTTCTGGGTTGTAGCTTGCAGACAAAGCGCTATCGGCGGCTCGAGCGTAAGCCTCTTGGAACAGAGCGTGTGCCCAGG-TGAGAATCCTGTGTTTCGCTTGATGTCCGCCGTATACGGTGCTTGCTCTCAGAGTCACGCTCCTCGGAATTGGAGCGTAAATCAGGTGGTAGATTTCATCTAAAGCCAAATACAGGCTCGAGACCGATAGCGAACAAGTACCATGAGGGAAAGATGAAAAGGACTTTGGAAA------GAGAGTTAAAAGT-GCTTGAAATCGCTGAAAGGGAAGCGAA-TGGAACCACATTCATGGCTGAGATTGCTGTAGGTGCTTGTGAATGCTAGTCGCT--------------CTGATTGGGTGTGAGCAGGTACTTGCAGTGTTTCTTAGCTTGTGTGTCACTTGCCACATATGTGTGAGGATGGCCTTTTGCACACGCTCTCTGCTTGCGGGTAGAGATTTGTGTTTTTTGGGATTCACTCGTATATGG----------------------------------------------------CAT------------------------------------------------GCTGATTCAGTGGTTCCTTT-CGACCCGTCTTGAAACACGGACCAAGGAGTCTAGCACACACGCAAGTTCTTGGGTGGCAAACCTGTATGCGCAATGAAGGTGACTGCTGGGAC--TTTGCACCGGCAACCGACCGATCAATTGGGAGAAGTTTGAGTATGAGCATGTGTGTTAGGACCCGAAAGATGGTGAACTAA---------------------------------
>PSP105_D1.2_3
GTGAATTGCAGAACTCCGTGAACCAATGGCCTCCTGAACGTGCATTGCACTCTTGGGAT-TTCCTGAGAGTATGTTTGCTTCAGTGCTTAGTTTGGTCAACTT-----TGTTTGGATCCTGC------TTCTGGGAACCAA--GCACCTCTGTGAATCATTGGAACAAACAGGACTTCGTCTCTGTTTTGCCAATGGTTTGCTTGTCTCTTCAATCCTTTGTGTAGCACAAGCATATGTGCGTTGTTGTTTGATACATTTATATCTCTTTGTAGTATAGATGCTATCTGCACGAAGCACATCTGATATGCTTGCTACTGCTATTGTGCTGCTGAGAATTCTTATATGCATATGTACCATGTGTATATGATGTCTATATGATTTCTCT-CCCTTGCACAACCCATAGCATGAAGTCAAACAAGAGAACCCGCTGAATTTAAGCATATAAGTAGGCGGAGGAAAAGGAACTAAATAGGATTCCC-TTAGTAATGGCGAATGAACAGGGATAAGCTCAGGCTGGAAACCAGAGCTCCGGTTCTGGGTTGTAGCTTGCAGACAAAGCGCTATCGGCGGCTCGAGCGTAAGCCTCTTGGAACAGAGCGTGTGCCCAGG-TGAGAATCCTGTGTTTCGCTTGATGTCCGCCGTATACGGTGCTTGCTCTCAGAGTCACGCTCCTCGGAATTGGAGCGTAAATCAGGTGGTAGATTTCATCTAAAGCCAAATACAGGCTCGAGACCGATAGCGAACAAGTACCATGAGGGAAAGATGAAAAGGACTTTGGAAA------GAGAGTTAAAAGT-GCTTGAAATCGCTGAAAGGGAAGCGAA-TGGAACCACATTCATGGCTGAGATTGCTGTAGGTGCTTGTGAATGCTAGTCGCT--------------CTGATTGGGTGTGAGCAGGTACTTGCAGTGTTTCTTAGCTTGTGTGTCACTTGCCACATATGTGTGAGGATGGCCTTTTGCACACGCTCTCTGCTTGCGGGTAGAGATTTGTGCTTTTTGGGATTCACTCGTATATGG----------------------------------------------------CAT------------------------------------------------GCTGATTCAGTGGTTCCTTT-CGACCCGTCTTGAAACACGGACCAAGGAGTCTAGCACACACGCAAGTTCTTGGGTGGCAAACCTGTATGCGCAATGAAGGTGACTGCTGGGAC--TTTGCACCGGCAACCGACCGATCAATTGGGAGAAGTTTGAGTATGAGCATGTGTGTTAGGACCCGAAAGATGGTGAACTAA---------------------------------
>D1.1_LSU_s66.13_1
GTGAATTGCAGAACTCCGTGAACCAATGGCCTCCTGAACGTGCATTGCACTCTTGGGAT-TTCCTGAGAGTATGTTTGCTTCAGTGCTTAGTTTGGTCAACTT-----TGTTTGGATCCTGC------TCCTGGGAACTGA--GCGCCTCTGTGAATCATTGGAGCAAACAGGACTTTGTCTCTGTTTTTTTGCCAATGGTTTGCTTGTCTCTACAATCCTTTGTGTAGCGCAAGCATATGTGCGTTGTTGTTTGATACATTT-ATCTCTTTGTA-GCATAAATGCTT-TCTGCACGAAGCACAT-TGATATGC----TTGCTACTGCTACTGTGCTGCGGAGAGTTGGTTTTTGCATGTGTACCAGGTGTATAGTATGCTTACACT-CTCTTGCACAACCCATAGCATGAAGTCAAACAAGAGAACCCGCTGAATTTAAGCATATAAGTAGGCGGAGGAAAAGGAACTAAATAGGATTCCC-TTAGTAATGGCGAATGAACAGGGATAAGCTCAGGCTGGAAACCAGAGCTCCGGTTCTGGGTTGTAGCTTGCAGACAAAGTGCTATCGGCGGCTCGAGCGTAAGCCTCTTGGAACAGAGCGTGTGCCCAGG-TGAGAATCCTGTGTTTCGCTTGATGTCCGCTGTATACGGTGCTTGCTCTCAGAGTCACGCTCCTCGGAATTGGAGCGTAAATTAGGTGGTAGATTTCATCTAAAGCCAAATACAGGCTCGAGACCGATAGCGAACAAGTACCATGAGGGAAAGATGAAAAGGACTTTGGAAA------GAGAGTTAAAAGT-GCTTGAAATCGCTGAAAGGGAAGCGAA-TGGAACCACATTCATGGCTGAGATTGCTGTAAGTGCTTGTGAATGCTAGTCGCT-------------CTGATTGGGTGTGAGCAGGTGCTTTGCAGTGTTTCTTAGCTTGTGTGTCACTTGCCACATATGTGTGAGGATGGCCTTTTGCACATGCTCTCTGCTTGCGGGTAGAGATTTGTGCTTTCTGGGATTCACGCCTATATGG----------------------------------------------------CAT------------------------------------------------GCTGATTCAGTGGTTTCCTT-CGACCCGTCTTGAAACACGGACCAAGGAGTCTAGCACATACGCAAGTTCTTGGGTGGCAAACCTGTATGCGCAATGAAGGTGACTGCTGGGAC--TTTGCACCGGCAACCGACCGATCAATTGGGAGAAGTTTGAGTATGAGCATGTGTGTTAGGACCCGAAAGATGGTGAACTA----------------------------------
>D1.1_LSU_s66.14_2
GTGAATTGCAGAACTCCGTGAACCAATGGCCTCCTGAACGTGCATTGCACTCTTGGGAT-TTCCTGAGAGTATGTTTGCTTCAGTGCTTAGTTTGGTCAACTT-----TGTTTGGATCCTGC------TCCTGGGAACTGA--GCGCCTCTGTGAATCATTGGAGCAAACAGGACTTTGTCTCTGTTTTTTTGCCAATGGTTTGCTTGTCTCTACAATCCTTTGTGTAGCGCAAGCATATGTGCGTTGTTGTTTGATACATTT-ATCTCTTTGTA-GCATAAATGCTT-TCTGCACGAAGCACAT-TGATATGC----TTGCTACTGCTACTGTGCTGCGGAGAGTTGGTTTTTGCATGTGTACCAGGTGTATAGTATGCTTATACT-CTCTTGCACAACCCATAGCATGAAGTCAAACAAGAGAACCCGCTGAATTTAAGCATATAAGTAGGCGGAGGAAAAGGAACTAAATAGGATTCCC-TTAGTAATGGCGAATGAACAGGGATAAGCTCAGGCTGGAAACCAGAGCTCCGGTTCTGGGTTGTAGCTTGCAGACAAAGTGCTATCGGCGGCTCGAGCGTAAGCCTCTTGGAACAGAGCGTGTGCCCAGG-TGAGAATCCTGTGTTTCGCTTGATGTCCGCTGTATACGGTGCTTGCTCTCAGAGTCACGCTCCTCGGAATTGGAGCGTAAATTAGGTGGTAGATTTCATCTAAAGCCAAATACAGGCTCGAGACCGATAGCGAACAAGTACCATGAGGGAAAGATGAAAAGGACTTTGGAAA------GAGAGTTAAAAGT-GCTTGAAATCGCTGAAAGGGAAGCGAA-TGGAACCACATTCATGGCCGAGATTGCTGTAAGTGCTTGTGAATGCTAGTCGCT-------------CTGATTGGGTGTGAGCAGGTGCTTTGCAGTGTTTCTTAGCTTGTGTGTCACTTGCCACATATGTGTGAGGATGGCCTTTTGCACATGCTCTCTGCTTGCGGGTAGAGATTTGTGCTTTCTGGGATTCACGCCTATATGG----------------------------------------------------CAT------------------------------------------------GCTGATTCAGTGGTTTCCTT-CGACCCGTCTTGAAACACGGACCAAGGAGTCTAGCACACACGCAAGTTCTTGGGTGGCAAACCTGTATGCGCAATGAAGGTGACTGCTGGGAC--TTTGCACCGGCAACTGACCGATCAATTGGGAGAAGTTTGAGTATGAGCATGTGTGTTAGGACCCGAAAGATGGTGAACTA----------------------------------
>D1.1_LSU_s66.15_3
GTGAATTGCAGAACTCCGTGAACCAATGGCCTCCTGAACGTGCATTGCACTCTTGGGAT-TTCCTGAGAGTATGCTTGCTTCAGTGCTTAGTTTGGTCAACTT-----TGTCTGGATCCTGC------TCCTGGGAACTGA--GCGCCTCTGTGAATCATTGGAGCAAACAGGACTTTGTCTCTGTTTTTTTGCCAATGGTTTGCTTGTCTCTACAATCCTTTGTGTAGCGCAAGCATATGTGCGTTGTTGTTTGATACATTT-ATCTCTTTGTA-GCATAAATGCTT-TCTGCACGAAGCACAT-TGATATGC----TTGCTACTGCTACTGTGCTGCGGAGAGTTGGTTTTTGCATGTGTACCAGGTGTATAGTATGCTTATACT-CTCTTGCACAACCCATAGCATGAAGTCAAACAAGAGAACCCGCTGAATTTAAGCATATAAGTAGGCGGAGGAAAAGGAACTAAATAGGATTCCC-TTAGTAATGGCGAATGAACAGGGATAAGCTCAGGCTGGAAACCAGAGCTCCGGTTCTGGGTTGTAGCTTGCAGACAAAGTGCTATCGGCGGCTCGAGCGTAAGCCTCTTGGAACAGAGCGTGTGCCCAGC-TGAGAATCCTGTGTTTCGCTTGATGTCCGCTGTATACGGTGCTTGCTCTCAGAGTCACGCTCCTCGGAATTGGAGCGTAAATTAGGTGGTAGATTTCATCTAAAGCCAAATACAGGCTCGAGACCGATAGCGAACAAGTACCATGAGGGAAAGATGAAAAGGACTTTGGAAA------GAGAGTTAAAAGT-GCTTGAAATCGCTGAAAGGGAAGCGAA-TGGAACCACATTCATGGCTGAGATTGCTGTAAGTGCTTGTGAATGCTAGTCGCT-------------CTGATTGGGTGTGAGCAGGTGCTTTGCAGTGTTTCTTAGCTTGTGTGTCACTTGCCACATATGTGTGAGGATGGCCTTTTKCACATGCTCTCTGCTTGCGGGTAGAGATTTGTGCTTTCTGGGATTCACGCCTATATGG----------------------------------------------------CAT------------------------------------------------GCTGATTCAGTGGTTTCCTT-CGACCCGTCTTGAAACACGGACCAAGGAGTCTAGCACACACGCAAGTTCTTGGGTGGCAAACCTGTATGCGCAATGAAGGTGACTGCTGGGAC--TTTGCACCGGCAACCGACCGATCAATTGGGAGAAGTTTGAGTATGAGCATGTGTGTTAGGACCCGAAAGATGGTGAACTA----------------------------------
>G3_2a_SSU/LSU_s43.21
GTGAATTGCAGAACTCCGTGAACCAATGGCCTCCTGAACGCGCATTGCACTCTTGGGCT-TCCCTGAGAGTATGTTTGCTTCAGTGCTTCTTTTGCTCAACCATTGCAAGGTTTGGCAGTGCAATGCCTCCCTGTGCCTCGGCGTGTTGTTGGCATGTCTGCCAATGACGTGCGACCAGCGTGGCCTATGTGCAAGCATGCACGTGCTTTGTTGTTTCACTGCAGACATTCTCCGGAATATGCGTGGGCGACGTGGCTGATGCTTGCGGACGCGCTAGTGTGCTGCTTGCACTTCTTCCAT-------------------------------------------------------------------------------------------------------AGCATGAAGTCAAACAGGCAACCCCGCTGAATTTAAGCATATAAGTAAGCGGAGGAAAAGGAACTAAACAGGATTCCC-TTAGTAATGGCGAACGAACAGGGAAACGCTCAGGCTTAAAACCAAGGCTCTGGTTTTGGGTTGTAGCCTGCAGATATTGCGCTATCGGTGGCTCGAGCGTAAGCCTCTTGGAATAGAGCGTAAACTTGGG-TGAGAATCCTTTGTTTCGCTCGGTGTCCGCTGTGTACGGCGCATGTTCTCAGAATCACGTTCCTCGGACTTGGAGCGTAAATTAGGTGGTAGATTTCATCTAAAGCTAAATAAAGGCCCAAGACCGATAGCGAACAAGTACCATGAGGGAAAGATGAAAAGGACTTTGGAAA------GAGAGTTAAAAGT-GCTTGAAATCGCTGGAAGGGAAGCGAA-TGCAACCACACTCTCTGCTGAGATTGCCGCGGGCGCTTGCAAGCTCTGAGCTCAGAAGCGCAAGCTCTGTGTTTGGCTGTGCGCGGGCGCTCGTGGTGTTTCTTAGTGAAGATATCAGGTGTCACGTACGTTCGAACAGGGCCTTGGGCATGCATTTGTCGCTCGTGAGCGATATCCTGTGCTCCGTGGGATTCGGACATACGTGG----------------------------------------------------CTT------------------------------------------------ACTGATTCAGTGGTTTTTTT-CGACCCGTCTTGAAACACGGACCAAGGAGTCTAGCACGTATGCAAGTTCTCAGGTGCTAAGCCTGTGTGCGCAATGAAGGTGACTGCTGGGAT--TTTGCACCAGCAACTGACTGATCAATTGGGAGAAGTTTGAGTAAGAGCATGTGTGTTAGGACCCGAAAGATGGTGAACTAA---------------------------------
>G3_2b_SSU/LSU_s43.22
GTGAATTGCAGAACTCCGTGAACCAATGGCCTCCTGAACGCGCATTGCACTCTTGGGCT-TCCCTGAGAGTATGTTTGCTTCAGTGCTTCTTTTGCTCAACCATTGCAAGGTTTGGCAGTGCAATGCCTCCCTGTGCCTCGGCGTGTTGTTGGCATGTCTGCCAATGACGTGCGACCAGCGTGGCCTATGTGCAAGCATGCACGTGCTTTGTAGTTTCACTGCAGACATTCTCCGGAATATGCGTGGGCGACGTGGCTGATGCTTGCGGACGCGCTAGTGTGCTGCTTGCACTTCTTCCAT-------------------------------------------------------------------------------------------------------AGCATGAAGTCAAACAGGCAACCCCGCTGAATTTAAGCATATAAGTAAGCGGAGGAAAAGGAACTAAACAGGATTCCC-TTAGTAATGGCGAACGAACAGGGAAACGCTCAGGCTTAAAACCAAGGCTCTGGTTTTGGGTTGTAGCCTGCAGATATTGCGCTATCGGTGGCTCGAGCGTAAGCCTCTTGGAATAGAGCGTAAACTTGGG-TGAGAATCCTTTGTTTCGCTCGGTGTCCGCTGTGTACGGCGCATGTTCTCAGAGTCACGTTCCTCGGACTTGGAGCGTAAATTAGGTGGTAGATTTCATCTAAAGCTAAATAAAGGCCCAAGACCGATAGCGAACAAGTACCATGAGGGAAAGATGAAAAGGACTTTGGAAA------GAGAGTTAAAAGT-GCTTGAAATCGCTGGAAGGGAAGCGAA-TGCAACCACACTCTCTGCTGAGATTGCCGCGGGCGCTTGCAAGCTCTGAGCTCAGAAGCGCAAGCTCTGTGTTTGGCTGTGCGCGGGCGCTCGTGGTGTTTCTTAGTGAAGATATCAGGTGTCACGTACGTTCGAACAGGGCCTTGGGCATGCATTTGTCGCTCGTGAGCGATATCCTGTGCTCCGTGGGATTCGGACATATGTGG----------------------------------------------------CTT------------------------------------------------ACTGATTCAGTGGTTTTTTT-CGACCCGTCTTGAAACACGGACCAAGGAGTCTAGCACGTATGCAAGTTCTCAGGTGCTAAGCTTGTGTGCGCAATGAAGGTGACTGCTGGGAT--TTTGCACCAGCAACTGACTGATCAATTGGGAGAAGTTTGAGTAAGAGCATGTGTGTTAGGACCCGAAAGATGGTGAACTAA---------------------------------
>G3_2c_SSU/LSU_s43.15
GTGAATTGCAGAACTCGGTGAACCAATGGCCTCCTGAACGCGCATTGCACTCTTGGGCT-TCCCTGAGAGTATGTTTGCTTCAGTGCTTCTTTTGCTCAACCATTGCAAGGTTTGGCAGTGCAATGCCTCCCTGTGCCTCGGCGTGTTGTTGGCGTGTCTGCCAATGACGTGCGACCAGCGTGGCCTATGTGCAAGCATGCACGTGCTTTGTTGTTTCACTGCAGACATTCTCCGGAATATGCGTGGGCGACGTGGCTGATGCTTGCGGACGCGCTAGTGTGCTGCTTGCACTTCTTCCAT-------------------------------------------------------------------------------------------------------AGCATGAAGTCAAACAGGCAACCCCGCTGAATTTAAGCATATAAGTAAGCGGAGGAAAAGGAACTAAACAGGATTCCC-TTAGTAATGGCGAACGAACAGGGAAACGCTCAGGCTTAAAACCAAGGCTCTGGTTTTGGGTTGTAGCCTGCAGATATTGCGCTATCGGTGGCTCGAGCGTAAGCCTCTTGGAATAGAGCGTAAACTTGGG-TGAGAATCCTTTGTTTCGCTCGGTGTCCGCTGTGTACGGCGCATGTTCTCAGAGTCACGTTCCTCGGACTTGGAGCGTAAATTAGGTGGTAGATTTCATCTAAAGCTAAATAAAGGCCCAAGACCGATAGCGAACAAGTACCATGAGGGAAAGATGAAAAGGACTTTGGAAA------GAGAGTTAAAAGT-GCTTGAAATCGCTGGAAGGGAAGCGAA-TGCAACCACACTCTCTGCTGAGATTGCCGCGGGCGCTTGCAAGCTCTGAGCTCAGAAGCGCAAGCTCTGTGTTTGGCTGTGCGCGGGCGCTCGTGGTGTTTCTTAGTGAAGATATCAGGTGTCACGTACGTTCGAACAGGGCCTTGGGCATGCATTTGTCGCTCGTGAGCGATATCCTGTGCTCCGTGGGATTCGGACATATGTGG----------------------------------------------------CTT------------------------------------------------ACTGATTCAGTGGTTTTTTT-CGACCCGTCTTGAAACACGGACCAAGGAGTCTAGCACGTATGCAAGTTCTCAGGTGCTAAGCCTGTGTGCGCAATGAAGGTGACTGCTGGGAT--TTTGCACCAGCAACTGACTGATCAATTGGGAGAAGTTTGAGTAAGAGCATGTGTGTTAGGACCCGAAAGATGGTGAACTAA---------------------------------
>RN3_1_SSU/LSU_s43.10
GTGAATTGCAGAACTCCGTGAACCAATGGCCTCCTGAACGCGCATTGCACTCTTGGGCT-TCCCTGAGAGTATGTTTGCTTCAGTGCTTCTTTTGCTCAACCATTGCAAGGTTTGGCAGTGCAATGCCTCCCTGTGCCTCGGCGTGTTGTTGGTGTGTCTGCCAATGACGTGCGACCAGCGTGGCCTATGTGCAAGCATGCACGTGCTTTGTTGTTTCACTGCAGACATTCTCCGGAATATGCGTGGGCGACGTGGCTGATGCTTGCGGACGCGCTAGTGTGCTGCTTGCACTTCTTCCAT-------------------------------------------------------------------------------------------------------AGCATGAAGTCAAACAGGCAACCCCGCTGAATTTAAGCATATAAGTAAGCGGAGGAAAAGGAACTAAACAGGATTCCC-TTAGTAATGGCGAACGAACAGGGAAACGCTCAGGCTTAAAACCAAGGCTCTGGTTTTGGGTTGTAGCCTGCAGATATTGCGCTATCGGTGGCTCGAGCGTAAGCCTCTTGGAATAGAGCGTAAACTTGGG-TGAGAATCCTTTGTTTCGCTCGGTGTCCGCTGTGTACGGCGCATGTTCTCGGAGTCACGTTCCTCGGACTTGGAGCGTAAATTAGGTGGTAGATTTCATCTAAAGCTAAATAAAGGCCCAAGACCGATAGCGAACAAGTACCATGAGGGAAAGATGAAAAGGACTTTGGAAA------GAGAGTTAAAAGT-GCTTGAAATCGCTGGAAGGGAAGCGAA-TGCAACCACACTCTCTGCTGAGATTGCCGCGGGCGCTTGCAAGCTCTGAGCTCAGAAGCGCAAGCTCTGTGTTTGGCTGTGCGCGGGCGCTCGTGGTGTTTCTTAGTGAAGATATCAGGTGTCACGTACGTTCGAACAGGGCCTTGGGCATGCATTTGTCGCTCGTGAGCGATATCCTGTGCTCCGTGGGATTCGGACATATGTGG----------------------------------------------------CTT------------------------------------------------ACTGATTCAGTGGTTTTTT--CGACCCGTCTTGAAACACGGACCAAGGAGTCTAGCACGTATGCAAGTTCTCAGGTGCTAAGCCTGTGTGCGCAATGAAGGTGACTGCTGGGAT--TTTGCACCAGCAACTGACTGATCAATTGGGAGAAGTTTGAGTAAGAGCATGTGTGTTAGGACCCGAAAGATGGTGAACTAA---------------------------------
>RN3_2_SSU/LSU_s43.11
GTGAATTGCAGAACTCCGTGAACCAATGGCCTCCTGAACGCGCATTGCACTCTTGGGCT-TCCCTGAGAGTATGTTTGCTTCAGTGCTTCTTTTGCTCAACCATTGCAAGGTTTGGCAGTGCAATGCCTCCCTGTGCCTCGGCGTGTTGTTGGCGTGTCTGCCAATGACGTGCGACCAGCGTGGCCTATGTGCAAGCATGCACGTGCTTTGTTGTTTCACTGCAGACATTCTCCGGAATATGCGTGGGCGACGTGGCTGATGCTTGCGGACGCGCTAGTGTGCTGCTTGCACTTCTTCCAT-------------------------------------------------------------------------------------------------------AGCATGAAGTCAAACAGGCAACCCCGCTGAATTTAAGCATATAAGTAAGCGGAGGAAAAGGAACTAAACAGGATTCCC-TTAGTAATGGCGAACGAACAGGGAAACGCTCAGGCTTAAAACCAAGGCTCTGGTTTTGGGTTGTAGCCTGCAGATATTGCGCTATCGGTGGCTCGAGCGTAAGCCTCTTGGAATAGAGCGTAAACTTGGG-TGAGAATCCTTTGTTTCGCTCGGTGTCCGCTGTGTACGGCGCATGTTCTCAGAGTCACGTTCCTCGGACTTGGAGCGTAAATTAGGTGGTAGATTTCATCTAAAGCTAAATAAAGGCCCAAGACCGATAGCGAACAAGTACCATGAGGGAAAGATGAAAAGGACTTTGGAAA------GAGAGTTAAAAGT-GCTTGAAATCGCTGGAAGGGAAGCGAA-TGCAACCACACTCTCTGCTGAGATTGCCGCGGGCGCTTGCAAGCTCTGAGCTCAGAAGCGCAAGCTCTGTGTTTGGCTGTGCGCGGGCGCTCGTGGTGTTTCTTAGTGAAGATATCAGGTGTCACGTACGTTCGAACAGGGCCTTGGGCATGCATTTGTCGCTCGTGAGCGATATCCTGTGCTCCGTGGGATTCGGACATATGTGG----------------------------------------------------CTT------------------------------------------------GCTGATTCAGTGGTTTTTTT-CGACCCGTCTTGAAACACGGACCAAGGAGTCTAGCACGTATGCAAGTTCTCAGGTGCTAAGCCTGTGTGCGCAATGAAGGTGACTGCTGGGAT--TTTGCACCAGCAACTGACTGATCAATTGGGAGAAGTTTGAGTAAGAGCATGTGTGTTAGGACCCGAAAGATGGTGAACTAA---------------------------------
>RN3_3_SSU/LSU_s43.12
GTGAATTGCAGAACTCCGTGAACCAATGGCCTCCTGAACGCGCATTGCACTCTTGGGCT-TCCCTGAGAGTATGTTTGCTTCAGTGCTTCTTTTGCTCAACCATTGCAAGGTTTGGCAGCGCAATGCCTCCCTGTGCCTCGGCGTGTTGTTGGTGTGTCTGCCAATGACGTGCGACCAGCGTGGCCTATGTGCAAGCATGCACGTGCTTTGTTGTTTCACTGCAGACATTCTCCGGAATATGCGTGGGCGACGTGGCTGATGCTTGCGGACGCGCTAGTGTGCTGCTTGCACTTCTTCCAT-------------------------------------------------------------------------------------------------------AGCATGAAGTCAAACAGGCAACCCCGCTGAATTTAAGCATATAAGTAAGCGGAGGAAAAGGAACTAAACAGGATTCCC-TTAGTAATGGCGAACGAACAGGGAAACGCTCAGGCTTAAAACCAAGGCTCTGGTTTTGGGTTGTAGCCTGCAGATATTGCGCTATCGGTGGCTCGAGCGTAAGCCTCTTGGAATAGAGCGTAAACTTGGG-TGAGAATCCTTTGTTTCGCTCGGTGTCCGCTGTGTACGGCGCATGTTCTCGGAGTCACGTTCCTCGGACTTGGAGCGTAAATTAAGTGGTAGATTTCATCTAAAGCTAAATAAAGGCCCAAGACCGATAGCGAACAAGTACCATGAGGGAAAGATGAAAAGGACTTTGGAAA------GAGAGTTAAAAGT-GCTTGAAATCGCTGGAAGGGAAGCGAA-TGCAACTACACTCTCTGCTGAGATTGCCGCGGGCGCTTGCAAGCTCTGAGCTCAGAAGCGCAAGCTCTGTGTTTGGCTGTGCGCGGGCGCTCGTGGTGTTTCTTAGTGAAGATATCAGGTGTCACGTACGTTCGAACAGGGCCTTGGGCATGCATTTGTCGCTCGTGAGCGATATCCTGTGCTCCGTGGGATTCGGACATATGTGG----------------------------------------------------CTT------------------------------------------------ACTGATTCAGTGGTTTTTT--CGACCCGTCTTGAAACACGGACCAAGGAGTCTAGCACGTATGCAAGTTCTCAGGTGCTAAGCCTGTGTGCGCAATGAAGGTGACTGCTGGGAT--TTTGCACCAGCAACTGACTGATCAATTGGGAGAAGTTTGAGTAAGAGCATGTGTGTTAGGACCCGAAAGATGGTGAACTAA---------------------------------
>Tub72_G2b_2_S7.36
GTGAATTGCAGAACTCCGTGAACCAATGGCCTCCTGAACGCGCATTGCACTCTTGGGCT-TTCCTGAGAGTATGTTTGCTTCAGTGCTTCTTTTGCTCAACCT-----TGCAAGGCCTGGCAA----TGCAATGCTCCCTT--GAGCCTCGGCTTGTTGTTGCACAT--------------------CTGCCAGTGACAAGCGACTTCCATGGCCTGTGC---------AAGCATGCACGTGCTTTTTTGTCGTTTTCA---------------GAGCAAACTTCTTCGCCATGGGCG--------------------GGGGCAATGTGGCT-GATGCT-------------------------TGAGCACGCGCCGGTGCGTTGC---TTGCACCTCCTCCATAGCATGAAGTCAAACAGGAAACCCCGCTGAATTTAAGCATATAAGTAAGCGGAGGAAAAGGAACTAAACAGGATTCCC-TTAGTAATGGCGAACGAACAGGGAAAAGCTCAGGCTTAAAACCAAAGCTCTGGTTTTGGGTTGTAGCCTGCAGATATTGCGCTATCGGCGGCTCGAGTGTAAGCCTCTTGGGACAGAGCATAAACTTGGG-TGAGAATCCTTTGTTTCGCTTGACGTCCGCCGTGTACAGCGCATGTTCTCAGAGTCACGTTCCTCGGACTTGGAGCGTAAATTAGGTGGTAGATTTCATCTAAAGCTAAATAAAGGCCCAAGACCGATAGCAAACAAGTACCATGAGGGAAAGATGAAAAGGACTTTGGAAA------GAGAGTTAAAAGT-GCTTGAAATCGCTGGAAAGGAAGCGAA-TGCAACCACACTCTCTGCTGAGATTGCTGTGGGCGCTTGCAAGTTCTGAGCTCAGAAGCGCAAGTTCTGTGCTTGGATGCGCGCATGCGCTGACGGTGTTTCTTAGTGAAGACATCAGCTGTGACACAAGTTCGAACAGGGCCTTTGGCATGCACTTGTCCCTCGAGAGTGACATGCTGTGCTGCTGGGGATTCGGGTTTGTGTTG----------------------------------------------------TTT------------------------------------------------GCTGATTCAGTGGTTGTTTT-CGACCCGTCTTGAAACACGGACCAAGGAGTCTAGCACGCGTGCAAGTTCTCAGGTGCTAAGCCTGTGCGCGCAATGAAGGTGACTGCTGGGAT--CTTGCACCAGCAACTGACTGATCAATTGGGAGAAGTTTGAGTAAGAGCATGTGTGCTAGGACCCGAAAGATGGTGAACTAA---------------------------------
>Tub72_G2b_2_S7.41
GTGAATTGCAGAACTCCGTGAACCAATGGCCTCCTGAACGCGCATTGCACTCTTGGGCT-TTCCTGAGAGTATGTTTGCTCCAGTGCTTCTTTTGCTCAACCT-----TGCAAGGTCTGGCAA----TGCAATGCCCCCTT--GAGCCTCGGCTTGTTGTTGCACAT--------------------CTGCCAGTGACAAGCGACTTCCATGGCCTGTGC---------AAGCATGCACGTGCTTTTTTGTCGTTTTCA---------------GAGCAAACTTCTTCGCCATGGGCG--------------------GGGGCAATGTGGCT-GATGCT-------------------------TGAGCACGCGCCGGTGCGTTGC---TTGCACCTCCTCCATAGCATGAAGTCAAACAGGAAACCCCGCTGAATTTAAGCATATAAGTAAGCGGAGGAAAAGGAACTAAACAGGATTCCC-TTAGTAATGGCGAACGAACAGGGAAAAGCTCAGGCTTAAAACCAAAGCTCTGGTTTTGGGTTGTAGCCTGCAGATATTGCGCTATCGGCGGCTCGAGTGTAAGCCTCTTGGGACAGAGCATAAACTTGGG-TGAGAATCCTTTGTTTCGCTTGACGTCCGCCGTGTACAGCGCATGTTCTCAGAGTCACGTTCCTCGGACTTGGAGCGTAAATTAGGTGGTAGATTTCATCTAAAGCTAAATAAAGGCCCAAGACCGATAGCAAACAAGTACCATGAGGGAAAGATGAAAAGGACTTTGGAAA------GAGAGTTAAAAGT-GCTTGAAATCGCTGGAAAGGAAGCGAA-TGCAACCACACTCTCTGCTGAGATTGCTGTGGGCGCTTGCAAGTTCTGAGCTCAGAAGCGCAAGTTCTGTGCTTGGATGCGCGCATGCGCTGACGGTGTTTCTTAGTGAAGACATCAGCTGTGACGCAAGTTCGAACAGGGCCTTTGGCATGCACTTGTCCCTCGAGAGTGACATGCTGTGCTGCTGGGGATTCGGGTTTGTGTTG----------------------------------------------------TTT------------------------------------------------GCTGATTCAGTGGTTGTTTT-CGACCCGTCTTGAAACACGGACCAAGGAGTCTAGCACGCGTGCAAGTTCGCAGGTGCTAAGCCTGTGCGCGCAATGAAGGTGACTGCTGGGAT--CTTGCACCAGCAACTGACTGATCAATTGGGAGAAGTTTGAGTAAGAGCATGTGTGCTAGGACCCGAAAGATGGTGAACTAA---------------------------------
>Tub77_G2_1_S10.29
GTGAATTGCAGAACTCCGTGAATCAATGGCCTCCTGAACGCGCATTGCACTCTTGGGCT-TTCCTGAGAGTATGTTTGCTTCAGTGCTTCTTTTGCTCAACCT-----TGCAAGGTCTGGCAA----TGCAATGCCCCCTT--GAGCCTCGGCTTGTTGTTGCACAT--------------------CTGCCAGTGACAAGCGACTTCCATGGCCTGTGC---------AAGCATGCACGTGCTTTTTTGTCGTTTTCA---------------GAGCAAACTTCTTCGCCATGGGCG--------------------GGGGCAATGTGGCT-GATGCT-------------------------TGAGCACGCGCCGGTGCGTTGC---TTGCACCTCCTCCATAGCATGAAGTCAAACAGGAAACCCCGCTGAATTTAAGCATATAAGTAAGCGGAGGAAAAGGAACTAAACAGGATTCCC-TTAGTAATGGCGAACGAACAGGGAAAAGCTCAGGCTTAAAACCAAAGCTCTGGTTTTGGGTTGTAGCCTGCAGATATTGCGCTATCGGCGGCTCGAGTGTAAGCCTCTTGGGACAGGGCATAAACTTGGG-TGAGAATCCTTTGTTTCGCTTGACGTCCGCCGTGTACAGCGCATGTTCTCAGAGTCACGTTCCTCGGACTTGGAGCGTAAATTAGGTGGTAGATTTCATCTAAAGCTAAATAAAGGCCCAAGACCAATAGCAAACAAGTACCATGAGGGAAAGATGAAAAGGACTTTGGAAA------GAGAGTTAAAAGT-GCTTGAAATCGCTGGAAAGGAAGCGAA-TGCAACCACACTCTCTGCTGAGATTGCTGTGGGCGCTTGCAAGTTCTGAGCTCAGAAGCGCAAGTTCTGTGCTTGGATGCGCGCATGCGCTGACGGTGTTTCTTAGTGAAGACATCAGCTGTGACGCAAGTTCGAACAGGGCCTTTGGCATGCACTTGTCCCTCGAGAGTGACATGCTGTGCTGCTGGGGATTCGGGTTTGTGTTG----------------------------------------------------TTT------------------------------------------------GCTGATTCAGTGGTTGTTTT-CGACCCGTCTTGAAACACGGACCAAGGAGTCTAGCACGCGTGCAAGTTCTCAGGTGCTAAGCCTGTGCGCGCAATGAAGGTGACTGCTGGGAT--CTTGCACCAGCAACTGACTGATCAATTGGGAGAAGTTTGAGTAAGAGCGTGTGTGCTAGGACCCGAAAGATGGTGAACTAA---------------------------------
>Tub77_G2_2_S10.31
GTGAATTGCAGAACTCCGTGAATCAATGGCCTCCTGAACGCGCATTGCACTCTTGGGCT-TTCCTGAGAGTATGTTTGCTTCAGTGCTTCTTTTGCTCAACCT-----TGCAAGGTCTGGCAA----TGCAATGCCCCCTT--GAGCCTCGGCTTGTTGTTGCACAT--------------------CTGCCAGTGACAAGCGACTTCCATGGCCTGTGC---------AAGCATGCACGTGCTTTTTTGTCGTTTTCA---------------GAGCAAACTTCTTCGCCATGGGCG--------------------GGGGCAATGTGGCT-GATGCT-------------------------TGAGCACGCGCCGGTGCGTTGC---TTGCACCTCCTCCATAGCATGAAGTCAAACAGGAAACCCCGCTGAATTTAAGCATATAAGTAAGCGGAGGAAAAGGAACTAAACAGGATTCCC-TTAGTAATGGCGAACGAACAGGGAAAAGCTCAGGCTTAAAACCAAAGCTCTGGTTTTGGGTTGTAGCCTGCAGATATTGCGCTATCGGCGGCTCGAGTGTAAGCCTCTTGGGACAGAGCATAAACTTGGG-TGAGAATCCTTTGTTTCGCTTGACGTCCGCCGTGTACAGCGCATGTTCTCAGAGTCACGTTCCTCGGACTTGGAGCGTAAATTAGGTGGTAGATTTCATCTAAAGCTAAATAAAGGCCCAAGACCGATAGCAAACAAGTACCATGAGGGAAAGATGAAAAGGACTTTGGAAA------GAGAGTTAAAAGT-GCTTGAAATCGCTGGAAAGGAAGCGAA-TGCAACCACACTCTCTGCTGAGATTGCTGTGGGCGCTTGCAAGTTCTGAGCTCAGAAGCGCAAGTTCTGTGCTTGGATGCGCGCATGCGCTGACGGTGTTTCTTAGTGAAGACATCAGCTGTGACGCAAGTTCGAACAGGGCCTTTGGCACGCACTTGTCCCTCGAGAGTGACATGCTGTGCTGCTGGGGATTCGGGTTTGTGTTG----------------------------------------------------TTT------------------------------------------------GCTGATTCAGTGGTTGTTTT-CGACCCGTCTTGAAACACGGACCAAGGAGTCTAGCACGCGTGCAAGTTCGCAGGTGCTAAGCCTGTGCGCGCAATGAAGGTGACTGCTGGGAT--CTTGCACCAGCAACTGACTGATCAATTGGGAGAAGTTTGAGTAAGAGCATGTGTGCTAGGACCCGAAAGATGGTGAACTAA---------------------------------
>RT-383_E1_1
GTGAATTGCAGAACTCCGTGAACCAATAGCACCCTGAACTCGCATTGCACTCTTGGGACACGCCTGAGAGTATGTCTGCTTCAGTGCTTTTCATATCTTCGCA----GTGCGGGCTTCCTG--------GAGAAGCCTTG--AGCCTCTTTGTGCGCTGCTGCAT----------CAGAATTTGCA----GCGGCGCGCTGAACACAAACCGGGAGGTAA--------GCTGGACTGATTTGTC-GCGCATCACTGG-------------------GCACGTGTGTCCGTT--------------------------------TTGGCCCAATCATGCCA---------------------GCCTGCCAAGCAATTGGTGCTCAAAT----ACCAATCTT----AGCATGAAGTCAGACAAGCAAACCCGCTGAATTTAAGCATATAAGTAAGCGGAGGAAAAGGAACTAAATAGGATTCCC-TTAGTAATGGCGAACGAAGGGGGAACAGCTTGGGTTGGAAACTAAGGCTTCGGTCTTGGGTTGTGACCTGCAGACACAGCACCAACAGCGGCGCAAGCGTAAGCCTCTTGGAAAAGAGCATTCACTCGGG-TGAGAATCCTGTGCGTCGCTTGACGTCCGCTGCGTACGGTGCGTGCTCTTAAAGTCACGCTCCTTGGAATTGGAGCGTAAATTAGGTGGTAAATTTCATCTACAGCGAAATATAAGCTCGAGACCGATAGCAAACAAGTACCATGAGGGAAAGATGAAAAGGACTTTGGAAA------GAGAGTTAAAAGT-GCTTGAAATCGCTGAAGGGGAAGCGAA-TGGAACCAAGACCCTGGCTGAGACTGCTGCGAGTTTTCACTAGCCTTGTGTGTGAATGCGTAAGCTTTTCGCACATACGTGAAGGAACGCTCGCGGTGTTTCTCAGCTTGCTCGTCAGCTGCAACGCTCGCTTGAGGATGGCCCTTGTCGCGCGCGGCTCTTCTGCGGAATTGCTTCGGCGCCTCTGGGGATTCAGGCGAGCGTGT----------------------------------------------------CTT------------------------------------------------GCTGATTAAATGGTTCTCTT-CGACCCGTCTTGAAACACGGACCAAGGAGTCTAGCACATGTGCAAGTTCTCGGGCGACAAGCCAGTGAGCATAATGAAGGTGACTGCTGGGATGCTTTGCGCTAGCAACCGACTAATCAATTGGGAGAAGTTTGAGTCAGAGCGTGTGTGTTAGGACCCGAAAGATGGTGAACTAA---------------------------------
>RT-383_E1_2
GTGAATTGCAGAACTCCGTGAACCAATAGCACCCTGAACTCGCATTGCACTCTTGGGACACGCCTGAGAGTATGTCTGCTTCAGTGCTTTTCATATCTTCGCA----GTGCGGGCTTCCTG--------GAGAAGCCTTG--AGCCTCTTTGTGCGCTGCTGCAT----------CAGAATTTGCA----GCGGCGCGCTGAACACAAACCGGGAGGTAA--------GCTGGACTGATTTGTC-GCGCATCACTGG-------------------GCACGTGTGTCCGTT--------------------------------TTGGCCCAATCATGCCA---------------------GCCTGCCAAGCAATTGGTGCTCAAAT----ACCAATCTT----AGCATGAAGTCAGACAAGCAAACCCGCTGAATTTAAGCATATAAGTAAGCGGAGGAAAAGGAACTAAATAGGATTCCC-TTAGTAATGGCGAACGAAGGGGGAACAGCTTGGGTTGGAAACTAAGGCTTCGGTCTTGGGTTGTGACCTGCAGACACAGCACCAACAGCGGCGCAAGCGTAAGCCTCTTGGAAAAGAGCATTCACTCGGG-TGAGAATCCTGTGCGTCGCTTGACGTCCGCTGCGTACGGTGCGTGCTCTTAAAGTCACGCTCCTTGGAATTGGAGCGTAAATTAGGTGGTAAATTTCATCTACAGCGAAATATAAGCTCGAGACCGATAGCAAACAAGTACCATGAGGGAAAGATGAAAAGGACTTTGGAAA------GAGAGTTAAAAGT-GCTTGAAATCGCTGAAGGGGAAGCGAA-TGGAACCAAGACCCTGGCTGAGACTGCTGCGAGTTTTCACTAGCCTTGTGCGTGAATGCGTAAGCTTTTCGCACATACGTGAAGGAATGCTCGCGGTGTTTCTCAGCTTGCTCGTCAGCTGCAACGCTCGCTTGAGGATGGCCCTTGTCGCGCGCGGCTCTTCTGCGGAATTGCTTCGGCGCCTCTGGGGATTCAGGCGAGCGTGT----------------------------------------------------CTT------------------------------------------------GCTGATTAAATGGTTCTCTT-CGACCCGTCTTGAAACACGGACCAAGGAGTCTAGCACATGTGCAAGTTCTCGGGCGACAAGCCAGTGAGCATAATGAAGGTGACTGCTGGGATGCTTTGCGCTAGCAACCGACTAATCAATTGGGAGAAGTTTGAGTCAGAGCGTGTGTGTTAGGACCCGAAAGATGGTGAACTAA---------------------------------
>RT-383_E1_3
GTGAATTGCAGAACTCCGTGAACCAATAGCACCCTGAACTCGCATTGCACTCTTGGGACACGCCTGAGAGTATGTCTGCTTCAGTGCTTTTCATATCTTCGCA----GTGCGGGCTTCCTG--------GAGAAGCCTTG--AGCCTCTTTGTGCGCTGCTGCAT----------CAGAATTTGCA----GCGGCGCGCTGAACACAAACCGGGAGGTAA--------GCTGGACTGATTTGTC-GCGCATCACTGG-------------------GCACGTGTGTCCGTT--------------------------------TTGGCCCAATCATGCCA---------------------GCCTGCCAAGCAATTGGTGCTCAAAT----ACCAATCTT----AGCATGAAGTCAGACAAGCAAACCCGCTGAATTTAAGCATATAAGTAAGCGGAGGAAAAGGAACTAAATAGGATTCCC-TTAGTAATGGCGAACGAAGGGGGAACAGCTTGGGTTGGAAACTAAGGCTTCGGTCTTGGGTTGTGACCTGCAGACACAGCACCAACAGCGGCGCAAGCGTAAGCCTCTTGGAAAAGAGCATTCACTCGGG-TGAGAATCCTGTGCGTCGCTTGACGTCCGCTGCGTACGGTGCGTGCTCTTAAAGTCACGCTCCTTGGAATTGGAGCGTAAATTAGGTGGTAAATTTCATCTACAGCGAAATATAAGCTCGAGACCGATAGCAAACAAGTACCATGAGGGAAAGATGAAAAGGACTTTGGAAA------GAGAGTTAAAAGT-GCTTGAAATCGCTGAAGGGGAAGCGAA-TGGAACCAAGACCCTGGCTGAGACTGCTGCGAGTTTTCACTAGCCTTGTGCGTGAATGCGTAAGCTTTTCGCACATATGTGAAGGAATGCTCGCGGTGTTTCTCAGCTTGCTCGTCAGCTGCAACGCTCGCTTGAGGATCGCCCTTGTCGCGCGCGGCTCTTCTGCGGAATTGCTTCGGCGCCTCTGGGGATTCAGGCGAGCGTGT----------------------------------------------------CTT------------------------------------------------GCTGATTAAATGGTTCTCTT-CGACCCGTCTTGAAACACGGACCAAGGAGTCCAGCACATGTGCAAGTTCTCGGGCGACAAGCCAGTGAGCATAATGAAGGTGACTGCTGGGATGCTTTGCGCTAGCAACCGACTAATCAATTGGGAGAAGTTTGAGTCAGAGCGTGTGTGTTAGGACCCGAAAGATGGTGAACTAA---------------------------------
>708_A1.1_1
GTGAATTGCAGAACTCCGTGAACCAATGGCCTCTTGAACGTGCATTGCGCTCTTGGGATATGCCTGAGAGCATGTCTGCTTCAGTGCTTCTA-CTTTCA---T----CTTCTGCTGCTCT---------TGTTATCAGGAGCAGTGTTGCTGCATGCTTCTGCAAG---------TGGCACT--------G--GCATGCTAAATATCAA--GTTTTGCTT--------GCTGTTGTGACTGATCAACATCTCATGTC-------------------GTTTCAGTTGGC----------------------------------------------GAAAC----------------------------AAAAGCTCATGTGTGTTCTT---AACACTTCCT----AGCATGAAGTCAGACAAGTGAACCCGCCGAATTTAAGCATATAAGTAAGCGGAGGAAAAGGAACTAAACAGGATTCCC-TTAGTAATGGCGAACGAACAGGGATCAGCTTGGGTTGGAAACCGGGGCTTCTGCCTTGGATTGTGGCCTTTAGACATACTACCAACGGCGGCGCGAGCGTAAGCCTCTTGGAACAGAGCGTCTACGTGGG-TGAGAATCCTGTGTTTCGCTTGATGCCCGCCGTGCACGGTACTTGCTCTCAGAGTCACGCTCCTCGGAATTGGAGCGTAAATTGGGTGGTAAATTTCATCTAAAGCTAAATACAGGCTCGAGACCGATAGCAAACAAGTACCATGAGGGAAAGATGAAAAGGACTTTGAAAA------GAGAGTTAAAAGT-GCTTGAAATCGCTGAACTGGAAGCGAA-TGGAACTAGTGCTCTGGTTGAGATTGCTGTAAATGGCTGTGACATCTGGGCTCTGGAACGCAAGTCCTTTGTCTGGCTTGAAGTAGTCGCTTGCAATGTGTCTCAGCTTGAACATCAACTTCTATGCATACGTGAGGATGGCCCTTGGCTCATGCTGTGTTGCTGTGGCGATACTCTTGTGCTTCTGGGGATTCAGGTGTGTGTGG----------------------------------------------------ATT------------------------------------------------GTTGATCAATTAGTTCCATT-CGACCCGTCTTGAAACACGGACCAAGGAGTCTAGCACTTGTGCAAGTTCTCAGGTGTCAAACCTCTGTGCGCAATGAAGGTGACTGCTGGGATTTTTTGCACCAGCAACCGACCAATCAATTGGGAGAAGTTTGAGTAAGAGCATGTGTGTTAGGACCCGAAAGATGGTGAACTAA---------------------------------
>708_A1.1_2
GTGAATTGCAGAACTCCGTGAACCAATGGCCTCTTGAACGTGCATTGCGCTCTTGGGATATGCCTGAGAGCATGTCTGCTTCAGTGCTTCTA-CTTTCA---T----CTTCTGCTGCTCT---------TGTTATCAGGAGCAGTGTTGCTGCATGCTTCTGCAAG---------TGGCACT--------G--GCATGCTAAATATCAA--GTTTTGCTT--------GCTGTTGTGACTGATCAACATCTCATGTC-------------------GTTTCAGTTGGC----------------------------------------------GAAAC----------------------------AAAAGCTCATGTGTGTTCTT---AACACTTCCT----AGCATGAAGTCAGACAAGTGAACCCGCCGAATTTAAGCATATAAGTAAGCGGAGGAAAAGGAACTAAACAGGATTCCC-TTAGTAATGGCGAACGAACAGGGATCAGCTTGGGTTGGAAACCGGGGCTTCTGCCTTGGATTGTGGCCTTTAGACATACTACCAACGGCGGCGCGAGCGTAAGCCTCTTGGAACAGAGCGTCTACGTGGG-TGAGAATCCTGTGTTTCGCTTGATGCCCGCCGTGCACGGTACTTGCTCTCAGAGTCACGCTCCTCGGAATTGGAGCGTAAATTGGGTGGTAAATTTCATCTAAAGCTAAATACAGGCTCGAGACCGATAGCAAACAAGTACCATGAGGGAAAGATGAAAAGGACTTTGAAAA------GAGAGTTAAAAGT-GCTTGAAATCGCTGAACTGGAAGCGAA-TGGAACTAGTGCTCTGGTTGAGATTGCTGTAAATGGCTGTGACATCTGGGCTCTGGAACGCAAGTCCTTTGTCTGGCTTGAAGTAGTCGCTTGCAATGTGTCTCAGCTTGAACATCAACTTCTATGCATACGTGAGGATGGCCCTTGGCTCATGCTGTGTTGCTGTGGCGATACTCTTGTGCTTCTGGGGATTCAGGTGTGTGTGG----------------------------------------------------ATT------------------------------------------------GTTGATCAATTAGTTCCATT-CGACCCGTCTTGAAACACGGACCAAGGAGTCTAGCACTTGTGCAAGTTCTCAGGTGTCAAACCTCTGTGCGCAATGAAGGTGACTGCTGGGATTTTTTGCACCAGCAACCGACCAATCAATTGGGAGAAGTTTGAGTAAGAGCATGTGTGTTAGGACCCGAAAGATGGTGAACTAA---------------------------------
>708_A1.1_3
GTGAATTGCAGAACTCCGTGAACCAATGGCCTCTTGAACGTGCATTGCGCTCTTGGGATATGCCTGAGAGCATGTCTGCTTCAGTGCTTCTA-CTTTCA---T----CTTCTGCTGCTCT---------TGTTATCAGGAGCAGTGTTGCTGCATGCTTCTGCAAG---------TGGCACT--------G--GCATGCTAAATATCAA--GTTTTGCTT--------GCTGTTGTGACTGATCAACATCTCATGTC-------------------GTTTCAGTTGGC----------------------------------------------GAAAC----------------------------AAAAGCTCATGTGTGTTCTT---AACACTTCCT----AGCATGAAGTCAGACAAGTGAACCCGCCGAATTTAAGCATATAAGTAAGCGGAGGAAAAGGAACTAAACAGGATTCCC-TTAGTAATGGCGAACGAACAGGGATCAGCTTGGGTTGGAAACCGGGGCTTCTGCCTTGGATTGTGGCCTTTAGACATACTACCAACGGCGGCGCGAGCGTAAGCCTCTTGGAACAGAGCGTCTACGTGGG-TGAGAATCCTGTGTTTTGCTTGATGCCCGCCGTGCACGGTACTTGCTCTCAGAGTCACGCTCCTCGGAATTGGAGCGTAAATTGGGTGGTAAATTTCATCTAAAGCTAAATACAGGCTCGAGACCGATAGCAAACAAGTACCATGAGGGAAAGATGAAAAGGACTTTGAAAA------GAGAGTTAAAAGT-GCTTGAAATCGCTGAACTGGAAGCGAA-TGGAACTAGTGCTCTGGTTGAGATTGCTGTAAATGGCTGTGACATCTGGGCTCTGGAACGCAAGTCCTTTGTCTGGCTTGAAGTAGTCGCTTGCAATGTGTCTCAGCTTGAACATCAACTTCTATGCATACGTGAGGATGGCCCTTGGCTCATGCTGTGTTGCTGTGGCGATACTCTTGTGCTTCTGGGGATTCAGGTGTGTGTGG----------------------------------------------------ATT------------------------------------------------GTTGATCAATTAGTTCCATT-CGACCCGTCTTGAGACACGGACCAAGGAGTCTAGCACTTGTGCAAGTTCTCAGGTGTCAAACCTCTGTGCGCAATGAAGGTGACTGCTGGGATTTTTTGCACCAGCAACCGACCAATCAATTGGGAGAAGTTTGAGTAAGAGCATGTGTGTTAGGACCCGAAAGATGGTGAACTAA---------------------------------
>725_A3_1
GTGAATTGCAGAACTCCGTGAACCAATGGCCTCTTGAACGTGCATTGCGCTCTTGGGATATGCCTGAGAGCATGTCTGCTTCAGTGCTTCTA-CTTTC----T----TTTCTGCTGCTCT---------TGTTATCAGGAGCAGTGCTGCTGCATGCTTCTGCAAT---------TGGCACT--------G--GCATGCTAAGTACCAA--GTTTCGCTT--------GCTGTTGTGACTGATCAACATCTCATGTC-------------------GTTTCAGTTGGC----------------------------------------------GAAAC----------------------------AAAGGCT--TGTGTGTTCC----AACACTTCCT----AGCATGAAGTCAGACAAGTGAACCCGCCGAATTTAAGCATATAAGTAAGCGGAGGAAAAGGAACTAAACAGGATTCCC-TTAGTAATGGCGAACGAACAGGGATCAGCTTGGGTTGGAAACCGGGGCTTCTGCCTTGGATTGTGGCCTTTAGACACACTACCAACGGCGGCGCGAGCGTAAGCCTCTTGGAACAGAGCGTCTACGTGGG-TGAGAATCCTGTATTTCGCTTGATGCCCGCCGTGCACGGTACTTGCTCTCAGAGTCACGCTCCTCGGAATTGGAGCGTAAATTGGGTGGTAAATTTCATCTAAAGCTAAATACAGGCTCGAGACCGATAGCAAACAAGTACCATGAGGGAAAGATGAAAAGGACTTTGAAAA------GAGAGTTAAAAGT-GCTTGAAATCGCTGAACTGGAAGCGAA-TGGAACTAGTGCTCTGGTTGAGATTGCTGCAAGTGGCTGCGACATCTGGGCTCTGGAACGCAAGTCCTTTGTCTGGTTTGAAGTAGTTGCTTGTAATGTGTCTCAGCTTGAACATCAGCGTCTATGCATACGTGAGGATGGCCCTTAGCTCATGCTGTGTTGCTGGGGCGATACTCTTGTGCTTTTGGGGATTCAGGTGTGTGTGG----------------------------------------------------ATT------------------------------------------------GTTGATCAATTAGTTCCATT-CGACCCGTCTTGAAACACGGACCAAGGAGTCTAGCACTTGTGCAAGTTCTCAGGTGTCAAACCTCTGTGCGCAATGAAGGTGACTGCTGGGATTTTTTGCACCAGCAACCGACCAATCAATTGGGAGAAGTTTGAGTAAGAGCATGTGTGTTAGGACCCGAAAGATGGTGAACTAA---------------------------------
>725_A3_2
GTGAATTGCAGAACTCCGTGAACCAATGGCCTCTTGAACGTGCATTGCGCTCTTGGGATATGCCTGAGAGCATGTCTGCTTCAGTGCTTCTA-CTTTC----T----TTTCTGCTGCTCT---------TGTTATCAGGAGCAGTGCTGCTGCATGCTTCTGCAAT---------TGGCACT--------G--GCATGCTAAGTACCAA--GTTTCGCTT--------GCTGTTGTGACTGATCAACATCTCATGTC-------------------GTTTCAGTTGGC----------------------------------------------GAAAC----------------------------AAAGGCT--TGTGTGTTCC----AACACTTCCT----AGCATGAAGTCAGACAAGTGAACCCGCCGAATTTAAGCATATAAGTAAGCGGAGGAAAAGGAACTAAACAGGATTCCC-TTAGTAATGGCGAACGAACAGGGATCAGCTTGGGTTGGAAACCGGGGCTTCTGCCTTGGATTGTGGCCTTTAGACACACTACCAACGGCGGCGCGAGTGTAAGCCTCTTGGAACAGAGCGTCTACGTGGG-TGAGAATCCTGTATTTCGCTTGATGCCCGCCGTGCACGGTACTTGCTCTCAGAGTCACGCTCCTCGGAATTGGAGCGTAAATTGGGTGGTAAATTTCATCTAAAGCTAAATACAGGCTCGAGACCGATAGCAAACAAGTACCATGAGGGAAAGATGAAAAGGACTTTGAAAA------GAGAGTTAAAAGT-GCTTGAAATCGCTGAACTGGAAGCGAA-TGGAACTAGTGCTCTGGTTGAGATTGCTGCAAGTGGCTGCGACATCTGGGCTCTGGAACACAAGTCCTTTGTCTGGTTTGAAGTAGTTGCTTGTAATGTGTCTCAGCTTGAACATCAGCGTCTATGCATACGTGAGGATGGCCCTTAGCTCATGCTGTGTTGCTGGGGCGATACTCTTGTGCTTTTGGGGATTCAGGTGTGTGTGG----------------------------------------------------ATT------------------------------------------------GTTGATCAATTAGTTCCATT-CGACCCGTCTTGAAACACGGACCAAGGAGTCTAGCACTTGTGCAAGTTCTCAGGTGTCAAACCTCTGTGCGCAATGAAGGTGACTGCTGGGATTTTTTGCACCAGCAACCGACCAATCAATTGGGAGAAGTTTGAGTAAGAGCATGTGTGTTAGGACCCGAAAGATGGTGAACTAA---------------------------------
>725_A3_3
GTGAATTGCAGAACTCCGTGAACCAATGGCCTCTTGAACGTGCATTGCGCTCTTGGGATATGCCTGAGAGCATGTCTGCTTCAGTGCTTCTA-CTTTC----T----TTTCTGCTGCTCT---------TGTTATCAGGAGCAGTGCTGCTGCATGCTTCTGCAAT---------TGGCACT--------G--GCATGCTAAGTACCAA--GTTTCGCTT--------GCTGTTGTGACTGATCAACATCTCATGTC-------------------GTTTCAGTTGGC----------------------------------------------GAAAC----------------------------AAAGGCT--TGTGTGTTCC----AACACTTCCT----AGCATGAAGTCAGACAAGTGAACCCGCCGAATTTAAGCATATAAGTAAGCGGAGGAAAAGGAACTAAACAGGATTCCC-TTAGTAATGGCGAACGAACAGGGATCAGCTTGGGTTGGAAACCGGGGCTTCTGCCTTGGATTGTGGCCTTTAGACATACTACCAACGGCGGCGCGAGCGTAAGCCTCTTGGAACAGAGCGTCTACGTGGG-TGAGAATCCTGTATTTCGCTTGATGCCCGCCGTGCACGGTACTTGCTCTCAGAGTCACGCTCCTCGGAATTGGAGCGTAAATTGGGTGGTAAATTTCATCTAAAGCTAAATACAGGCTCGAGACCGATAGCAAACAAGTACCATGAGGGAAAGATGAAAAGGACTTTGAAAA------GAGAGTTAAAAGT-GCTTGAAATCGCTGAACTGGAAGCGAA-TGGAACTAGTGCTCTGGTTGAGATTGCTGCAAGTGGCTGCGACATCTGGGCTCTGGAACGCAAGTCCTTTGTCTGGTTTGAAGTAGTTGCTTGTAATGTGTCTCAGCTTGAACATCAGCGTCTATGCATACGCGAGGATGGCCCTTAGCTCATGCTGTGTTGCTGGGGCGATACTCTTGTGCTTTTGGGGATTCAGGTGTGTGTGG----------------------------------------------------ATT------------------------------------------------GTTGATCAATTAGTTCCCTT-CGACCCGTCTTGAAACACGGACCAAGGAGTCTAGCACTTGTGCAAGTTCTCAGGTGTCAAACCTCTGTGCGCAATGAAGGTGACTGCTGGGATTTTTTGCACCAGCAACCGACCAATCAATTGGGAGAAGTTTGAGTAAGAGCATGTGTGTTAGGACCCGAAAGATGGTGAACTAA---------------------------------
>RT-23_A2_1_1
GTGAATTGCAGAACTCCGTGAACCAATGGCCTCTTGAACGTGCATTGCGCTCTTGGGATATGCCTGAGAGCATGTCTGCTTCAGTGCTTCTAACTCTCTATGT----GTCCTGCTGCTCTC--------TCCCTTTGAGAGCAGTGCTGCTGCATGCTACTGCGCTG--------CTGCACT--------G--GCATGCTCAATATCAA--GTTTTGCCC--------ACTGGTTTGACTGATCATCATCTTGTCTT-------------------GCAG-ATTGGGT----------------------------------------------AAAAT----------------------------AGGAAAT----AGTGTTTGC---AACACTTCCT----AGCATGAAGTCAGACAAGTGAACCCGCCGAATTTAAGCATATAAGTAAGCGGAGGAAAAGGAACTAAACAGGATTCCC-TTAGTAATGGCGAACGAACAGGGATCAGCTTGGGTTGGAAACCGGGGCTTCTGCCTTGGATTGTGGCCTTTAGACATACTACCAACGGCGGCGCGAGCGTAAGCCTCTTGGAACAGAGCGTCTACCTAGG-TGAGAATCCTGTGTTTCGCTTGATGCCCGCCGTGCACGGTACTTGCTCTCAGAGTCACGCTCCTCGGAATTGGAGCGTAAATTGGGTGGTAAATTTCATCTAAAGCTAAATACAGGCTCGAGACCGATAGCAAACAAGTACCATGAGGGAAAGATGAAAAGGACTTTGAAAA------GAGAGTTAAAAGT-GCTTGAAATCGCTGAACTGGAAGCGAA-TGGAACTAGTGCTCTGGTTGAGATTGCTGCAGGTGGCTGCAAAATCTGGGCTCTGGAATGCAAATCCTTGGTCTAGTTTGGAGTAGTTGCTTGCAATGTGTCTCAGCTTGAACATCAACTTTCATGCATGCGTGAGGATGGCCCTTGGCTCATGCTGTCTTACTGCGGTGAAATTCTTGTGCCTTTTGGGATTCAGGCGTGTGTGG----------------------------------------------------ACT------------------------------------------------GTTGATCAATTAGTTCCATT-CGACCCGTCTTGAAACACGGACCAAGGAGTCTAGCACTTGTGCAAGTCCTCAGGTGTCAAACCTCTGTGCGCAATGAAGGTGACTGCTGGGATTTTT-GCACCAGCAACCGACCAATCAATTGGGAGAAGTTTGAGTAAGAGCATGTGTGTTAGGACCCGAAAGATGGTGAACTAA---------------------------------
>RT-23_A2_1_2
GTGAATTGCAGAACTCCGTGAACCAATGGCCTCTTGAACGTGCATTGCGCTCTTGGGATATGCCTGAGAGCATGTCTGCTTCAGTGCTTCTAACTCTCTATGT----GTCCTGCTGCTCTC--------TCCCTTTGAGAGCAGTGCTGCTGCATGCTACTGCGCTG--------CTGCACT--------G--GCATGCTCAATATCAA--GTTTTGCCC--------ACTGGTTTGACTGATCATCATCTTGTCTT-------------------GCAG-ATTGGGT----------------------------------------------AAAAT----------------------------AGGAAAT----AGTGTTTGC---AACACTTCCT----AGCATGAAGTCAGACAAGTGAACCCGCCGAATTTAAGCATATAAGTAAGCGGAGGAAAAGGAACTAAACAGGATTCCC-TTAGTAATGGCGAACGAACAGGGATCAGCTTGGGTTGGAAACCGGGGCTTCTGCCTTGGATTGTGGCCTTTAGACATACTACCAACGGCGGCGCGAGCGTAAGCCTCTTGGAACAGAGCGTCTACCTAGG-TGAGAATCCTGTGTTTCGCTTGATGCCCGCCGTGCACGGTACTTGCTCTCAGAGTCACGCTCCTCGGAATTGGAGCGTAAATTGGGTGGTAAATTTCATCTAAAGCTAAATACAGGCTCGAGACCGATAGCAAACAAGTACCATGAGGGAAAGATGAAAAGGACTTTGAAAA------GAGAGTTAAAAGT-GCTTGAAATCGCTGAACTGGAAGCGAA-TGGAACTAGTGCTCTGGTTGAGATTGCTGCAGGTGGCTGCAAAATCTGGGCTCTGGAATGCAAATCCTTGGTCTAGTTTGGAGTAGTTGCTTGCAATGTGTCTCAGCTTGAACATCAACTTTCATGCATGCGTGAGGATGGCCCTTGGCTCATGCTGTCTTACTGCGGTGAAATTCTTGTGCCTTTTGGGATTCAGGCGTGTGTGG----------------------------------------------------ACT------------------------------------------------GTTGATCAATTAGTTCCATT-CGACCCGTCTTGAAACACGGACCAAGGAGTCTAGCACTTGTGCAAGTCCTCAGGTGTCAAACCTCTGTGCGCAATGAAGGTGACTGCTGGGATTTTT-GCACCAGCAACCGACCAATCAATTGGGAGAAGTTTGAGTAAGAGCATGTGTGTTAGGACCCGAAAGATGGTGAACTAA---------------------------------
>RT-23_A2_1_3
GTGAATTGCAGAACTCCGTGAACCAATGGCCTCTTGAACGTGCATTGCGCTCTTGGGATATGCCTGAGAGCATGTCTGCTTCAGTGCTTCTAACTCTCTATGT----GTCCTGCTGCTCTC--------TCCCTTTGAGAGCAGTGCTGCTGCATGCTACTGCGCTG--------CTGCACT--------G--GCATGCTCAATATCAA--GTTTTGCCC--------ACTGGTTTGACTGATCATCATCTTGTCTT-------------------GCAG-ATTGGGT----------------------------------------------AAAAT----------------------------AGGAAAT----AGTGTTTGC---AACACTTCCT----AGCATGAAGTCAGACAAGTGAACCCGCCGAATTTAAGCATATAAGTAAGCGGAGGAAAAGGAACTAAACAGGATTCCC-TTAGTAATGGCGAACGAACAGGGATCAGCTTGGGTTGGAAACCGGGGCTTCTGCCTTGGATTGTGGCCTTTAGACATACTACCAACGGCGGCGCGAGCGTAAGCCTCTTGGAACAGAGCGTCTACCTAGG-TGAGAATCCTGTGTTTCGCTTGATGCCCGCCGTGCACGGTACTTGCTCTCAGAGTCACGCTCCTCGGAATTGGAGCGTAAATTGGGTGGTAAATTTCATCTAAAGCTAAATACAGGCTCGAGACCGATAGCAAACAAGTACCATGAGGGAAAGATGAAAAGGACTTTGAAAA------GAGAGTTAAAAGT-GCTTGAAATCGCTGAACTGGAAGCGAA-TGGAACTAGTGCTCTGGTTGAGATTGCTGCAGGTGGCTGCAAAATCTGGGCTCTGGAATGCAAATCCTTGGTCTAGTTTGGAGTAGTTGCTTGCAATGTGTCTCAGCTTGAACATCAACTTTCATGCATGCGTGAGGATGGCCCTTGGCTCATGCTGTCTTACTGCGGTGAAATTCTTGTGCCTTTTGGGATTCAGGCGTGTGTGG----------------------------------------------------ACT------------------------------------------------GTTGATCAATTAGTTCCATT-CGACCCGTCTTGAAACACGGACCAAGGAGTCTAGCACTTGTGCAAGTCCTCAGGTGTCAAACCTCTGTGCGCAATGAAGGTGACTGCTGGGATTTTT-GCACCAGCAACCGACCAATCAATTGGGAGAAGTTTGAGTAAGAGCATGTGTGTTAGGACCCGAAAGATGGTGAACTAA---------------------------------
>RT-89_A2_2_1
GTGAATTGCAGAACTCCGTGAACCAATGGCCTCTTGAACGTGCATTGCGCTCTTGGGATATGCCTGAGAGCATGTCTGCTTCAGTGCTTCTAACTCTCTATGT----GTCCTGCTGCTCTC--------TCCCTTTGAGAGCAGTGCTGCTGCATGCTACTGCGCTG--------CTGCACT--------G--GCATGCTCAATATCAA--GTTTTGCCC--------ACTGGTTTGACTGATCATCATCTTGTCTT-------------------GCAG-ATTGGGT----------------------------------------------AAAAT----------------------------AGGAAAT----AGTGTTTGC---AACACTTCCT----AGCATGAAGTCAGACAAGTGAACCCGCCGAATTTAAGCATATAAGTAAGCGGAGGAAAAGGAACTAAACAGGATTCCC-TTAGTAATGGCGAACGAACAGGGATCAGCTTGGGTTGGAAACCGGGGCTTCTGCCTTGGATTGTGGCCTTTAGACATACTACCAACGGCGGCGCGAGCGTAAGCCTCTTGGAACAGAGCGTCTACCTAGG-TGAGAATCCTGTGTTTCGCTTGATGCCCGCCGTGCAAGGTACTTGCTCTCAGAGTCACGCTCCTCGGAATTGGAGCGTAAATTGGGTGGTAAATTTCATCTAAAGCTAAATACAGGCTCGAGACCGATAGCAAACAAGTACCATGAGGGAAAGATGAAAAGGACTTTGAAAA------GAGAGTTAAAAGT-GCTTGAAATCGCTGAACTGGAAGCGAA-TGGAACTAGTGCTCTGGTTGAGATTGCTGCAGGTGGCTGCAAAATCTGGGCTCTGGAATGCAAATCCTTGGTCTAGTTTGGAGTAGTTGCTTGCAATGTGTCTCAGCTTGAACATCAACTTTCATGCATGCGTGAGGATGGCCCTTGGCTCATGCTGTCTTACTGCGGTGAAATTCTTGTGCCTTTTGGGATTCAGGCGTGTGTGG----------------------------------------------------ACT------------------------------------------------GTTGATCAATTAGTTCCATT-CGACCCGTCTTGAAACACGGACCAAGGAGTCTAGCACTTGTGCAAGTCCTCAGGTGTCAAACCTCTGTGCGCAATGAAGGTGACTGCTGGGATTTTT-GCACCAGCAACCGACCAATCAATTGGGAGAAGTTTGAGTAAGAGCATGTGTGTTAGGACCCGAAAGATGGTGAACTAA---------------------------------
>RT-89_A2_2_2
GTGAATTGCAGAACTCCGTGAACCAATGGCCTCTTGAACGTGCATTGCGCTCTTGGGATATGCCTGAGAGCATGTCTGCTTCAGTGCTTCTAACTCTCTATGT----GTCCTGCTGCTCTC--------TCCCTTTGAGAGCAGTGCTGCTGCATGCTACTGCGCTG--------CTGCACT--------G--GCATGCTCAATATCAA--GTTTTGCCC--------ACTGGTTTGACTGATCATCATCTTGTCTT-------------------GCAG-ATTGGGT----------------------------------------------AAAAT----------------------------AGGAAAT----AGTGTTTGC---AACACTTCCT----AGCATGAAGTCAGACAAGTGAACCCGCCGAATTTAAGCATATAAGTAAGCGGAGGAAAAGGAACTAAACAGGATTCCC-TTAGTAATGGCGAACGAACAGGGATCAGCTTGGGTTGGAAACCGGGGCTTCTGCCTTGGATTGTGGCCTTTAGACATACTACCAACGGCGGCGCGAGCGTAAGCCTCTTGGAACAGAGCGTCTACCTAGG-TGAGAATCCTGTGTTTCGCTTGATGCCCGCCGTGCACGGTACTTGCTCTCAGAGTCACGCTCCTCGGAATTGGAGCGTAAATTGGGTGGTAAATTTCATCTAAAGCTAAATACAGGCTCGAGACCGATAGCAAACAAGTACCATGAGGGAAAGATGAAAAGGACTTTGAAAA------GAGAGTTAAAAGT-GCTTGAAATCGCTGAACTGGAAGCGAA-TGGAACTAGTGCTCTGGTTGAGATTGCTGCAGGTGGCTGCAAAATCTGGGCTCTGGAATGCAAATCCTTGGTCTAGTTTGGAGTAGTTGCTTGCAATGTGTCTCAGCTTGAACATCAACTTTCATGCATGCGTGAGGATGGCCCTTGGCTCATGCTGTCTTACTGCGGTGAAATTCTTGTGCCTTTTGGGATTCAGGCGTGTGTGG----------------------------------------------------ACT------------------------------------------------GTTGATCAATTAGTTCCATT-CGACCCGTCTTGAAACACGGACCAAGGAGTCTAGCACTTGTGCAAGTCCTCAGGTGTCAAACCTCTGTGCGCAATGAAGGTGACTGCTGGGATTTTT-GCACCAGCAACCGACCAATCAATTGGGAGAAGTTTGAGTAAGAGCATGTGTGTTAGGACCCGAAAGATGGTGAACTAA---------------------------------
>RT-89_A2_2_3
GTGAATTGCAGAACTCCGTGAACCAATGGCCTCTTGAACGTGCATTGCGCTCTTGGGATATGCCTGAGAGCATGTCTGCTTCAGTGCTTCTAACTCTCTATGT----GTCCTGCTGCTCTC--------TCCCTTTGAGAGCAGTGCTGCTGCATGCTACTGCGCTG--------CTGCACT--------G--GCATGCTCAATATCAA--GTTTTGCCC--------ACTGGTTTGACTGATCATCATCTTGTCTT-------------------GCAG-ATTGGGT----------------------------------------------AAAAT----------------------------AGGAAAT----AGTGTTTGC---AACACTTCCT----AGCATGAAGTCAGACAAGTGAACCCGCCGAATTTAAGCATATAAGTAAGCGGAGGAAAAGGAACTAAACAGGATTCCC-TTAGTAATGGCGAACGAACAGGGATCAGCTTGGGTTGGAAACCGGGGCTTCTGCCTTGGATTGTGGCCTTTAGACATACTACCAACGGCGGCGCGAGCGTAAGCCTCTTGGAACAGAGCGTCTACCTAGG-TGAGAATCCTGTGTTTCGCTTGATGCCCGCCGTGCACGGTACTTGCTCTCAGAGTCACGCTCCTCGGAATTGGAGCGTAAATTGGGTGGTAAATTTCATCTAAAGCTAAATACAGGCTCGAGACCGATAGCAAACAAGTACCATGAGGGAAAGATGAAAAGGACTTTGAAAA------GAGAGTTAAAAGT-GCTTGAAATCGCTGAACTGGAAGCGAA-TGGAACTAGTGCTCTGGTTGAGATTGCTGCAGGTGGCTGCAAAATCTGGGCTCTGGAATGCAAATCCTTGGTCTAGTTTGGAGTAGTTGCTTGCAATGTGTCTCAGCTTGAACATCAACTTTCATGCATGCGTGAGGATGGCCCTTGGCTCATGCTGTCTTACTGCGGTGAAATTCTTGTGCCTTTTGGGATTCAGGCGTGTGTGG----------------------------------------------------ACT------------------------------------------------GTTGATCAATTAGTTCCATT-CGACCCGTCTTGAAACACGGACCAAGGAGTCTAGCACTTGTGCAAGTCCTCAGGTGTCAAACCTCTGTGCGCAATGAAGGTGACTGCTGGGATTTTT-GCACCAGCAACCGACCAATCAATTGGGAGAAGTTTGAGTAAGAGCATGTGTGTTAGGACCCGAAAGATGGTGAACTAA---------------------------------
>419_1_Gsimplex
GTGAATTGCAGAACTCCGTGAACCAATGGATTCTTGAACGTGCATTGCACTCTCGGGATATCCCTGGGAGTATACCTGCTTCAGTGCTTGTGGAATCCTCATG----CATGCG-TTGCTCT--------CCG-AGCGATGCATGTGTCTTTGTGTGCCACAGCTTAGCA------TTGCTTCGGCTCTGTGGAGCGAGTGGCACATTCA--GGTGTCTAG--------ATTGCCTTGGC--ATCTACAACTTGTGAA-------------------TCAGCAACAGCTCTT--------------------------------TCCTCTTGT-TGTGAT----------------------GTCTT-CTTGGCTCTCTTCCACTTT-----CTCTTTCCTGCACAGCATGAAGTCAGGTCAGCAAACCCGCTGAATTTAAGCATATAAGTAAGCGGAGGAAAAGGAACTAAATAGGATTCCC-TTAGTAATGGCGAACGAACAGGGATGAGCTCGGCTTGGAAACTGGGGCTTCGGCCTTGGATTGTAGCCTCTAGACATAGTACCAACGGAGGCGCAGGTGTAAGCCTCTTGGAAAAGAGCATCAACGTGGG-TGAGAATCCTGTGTTTCATCTGCAGTCCACCGTGCACGGTACATGTTCTCAGAGTCGCGTACCTCGGAATTGGTGCGTAAAGTGGGTGGTAAATTTCATCTAAAGCTAAATATAGGCTTGAGACCGATAGCAAACAAGTACCATGAGGGAAAGATGAAAAGGACTTTGAAAA------GAGAGTTAAAAGT-GTTTGAAATTGCTGAAAGGGAAGCGAA-TGGAACCAGTCCTCTGGCTGAGATTGGTGCATGCTCCTGTGATGCCCGGCTGCTTCAGCGCAAGCGTGGTAGTTGGAGTTGAGCGGCTGTGTGTGCTGTTTCTCAGCTTGTGAGTCAACTTCTGTTCATGCTTGGGGATAGCCTCTTTGTCATGACGAT-CTCCGCGGAGTGAGTCTTGTCTTTGTAGGGACTCAGGCGTGTACAG----------------------------------------------------CTT------------------------------------------------GCTGACGAAATGGTTCTCTT-CGACCCGTCTTGAAACACGGACCAAGGAGTCTAGCACATGTGCAAGTTCACAGGTGGCAAGCCTCTGGGCGCAATGAAGGTGACAGCTGGGATCTTT-GCACCAGCAACCGACCGATCAATTGAGAGAAGTTTGAGTATGAGCATATGTGTTAGGACCCGAAAGATGGTGAACTAA---------------------------------
>419_2_Gsimplex
GTGAATTGCAGAACTCCGTGAACCAATGGATTCTTGAACGTGCATTGCACTCTCGGGATATCCCTGGGAGTATACCTGCTTCAGTGCTTGTGGAATCCTCATG----CATGCG-TTGCTCT--------CCG-AGCGATGCATGTGTCTTTGTGTGCCACAGCTTAGCA------TTGCTTCGGCTCTGTGGAGCGAGTGGCACATTCA--GGTGTCTAG--------ATTGCCTTGGC--ATCTACAACTTGTGAA-------------------TCAGCAACAGCTCTT--------------------------------TCCTCTTGT-TGTGAT----------------------GTCTT-CTTGGCTCTCTTCCACTTT-----CTCTTTCCTGCGCAGCATGAAGTCAGGTCAGCAAACCCGCTGAATTTAAGCATATAAGTAAGCGGAGGAAAAGGAACTAAATAGGATTCCC-TTAGTAATGGCGAACGAACAGGGATGAGCTCGGCTTGGAAACTGGGGCTTCGGCCTTGGATTGTAGCCTCTAGACATAGTACCAACGGAGGCGCAGGTGTAAGCCTCTTGGAAAAGAGCATCAACGTGGG-TGAGAATCCTGTGTTTCATCTGCAGTCCACCGTGCACGGTACATGTTCTCAGAGTCGCGTACCTCGGAATTGGTGCGTAAAGTGGGTGGTAAATTTCATCTAAAGCTAAATATAGGCTTGAGACCGATAGCAAACAAGTACCATGAGGGAAAGATGAAAAGGACTTTGAAAA------GAGAGTTAAAAGT-GTTTGAAATTGCTGAAAGGGAAGCGAA-TGGAACCAGTCCTCTGGCTGAGATTGGTGCATGCTCCTGTGATGCCCGGCTGCTTCAGCGCAAGCGTGGTAGTTGGAGTTGAGCGGCTGTGTGTGCTGTTTCTCAGCTTGTGAGTCAACTTCTGTTCATGCTTGGGGATAGCCTCTTTGTCATGACGAT-CTCCGCGGAGTGAGTCTTGTCTTTGTAGGGACTCAGGCGTGTACAG----------------------------------------------------CTT------------------------------------------------GCTGACGAAATGGTTCTCTT-CGACCCGTCTTGAAACACGGACCAAGGAGTCTAGCACATGTGCAAGTTCACAGGTGGCAAGCCTCTGGGCGCAATGAAGGTGACAGCTGGGATCTTT-GCACCAGCAACCGACCGATCAATTGAGAGAAGTTTGAGTATGAGCATATGTGTTAGGACCCGAAAGATGGTGAACTAA---------------------------------
>419_3_Gsimplex
GTGAATTGCAGAACTCCGTGAACCAATGGATTCTTGAACGTGCATTGCACTCTCGGGATATCCCTGGGAGTATACCTGCTTCAGTGCTTGCGGAATCCTCATG----CATGCG-TTGCTCT--------CCG-AGCGATGCATGTGTCTTTGTGTGCCACAGCTTAGCA------TTGCTTCGGCTCTGTGGAGCGAGTGGCACATTCA--GGTGTCTAG--------ATTGCCTTGGC--ATCTACAACTTGTGAA-------------------TCAGCAACAGCTCTT--------------------------------TCCTCTTGTATGTGATA---------------------GTCTT-CTTGGCTCTCTTCCACTTTT----CTCTTTCCTGCACAGCATGAAGTCAGGTCAGCAAACCCGCTGAATTTAAGCATATAAGTAAGCGGAGGAAAAGGAACTAAATAGGATTCCC-TTAGTAATGGCGAACGAACAGGGATGAGCTCGGCTTGGAAACTGGGGCTTCGGCCTTGGATTGTAGCCTCTAGACATAGTACCAACGGAGGCGCAGGTGTAAGCCTCTTGGAAAAGAGCATCAACGTGGG-TGAGAATCCTGTGTTTCATCTGCAGTCCACCGTGCACGGTACATGTTCTCAGAGTCGCGTACCTCGGAATTGGTGCGTAAAGTGGGTGGTAAATTTCATCTAAAGCTAAATATAGGCTTGAGACCGATAGCAAACAAGTACCATGAGGGAAAGATGAAAAGGACTTTGAAAA------GAGAGTTAAAAGT-GTTTGAAATTGCTGAAAGGGAAGCGAA-TGGAACCAGTCCTCTGGCTGAGATTGGTGCATGCTCCTGTGATGCCCGGCTGCTTCAGCGCAAGCGTGGTAGTTGGAGTTGAGCGGCTGTGTGTGCTGTTTCTCAGCTTGTGAGTCAACTTCTGTTCATGCTTGGGGATAGCCTCTTTGTCATGACGAT-CTCCGCGGAGTGAGTCTTGTCTTTGTAGGGACTCAGGCGTGTACAG----------------------------------------------------CTT------------------------------------------------GCTGACGAAATGGTTCTCTT-CGACCCGTCTTGAAACACGGACCAAGGAGTCTAGCACATGTGCAAGTTCACAGGTGGCAAGCCTCTGGGCGCAATGAAGGTGACAGCTGGGATCTTT-GCACCAGCAACCGACCGATCAATTGAGAGAAGTTTGAGTATGAGCATATGTGTTAGGACCCGAAAGATGGTGAACTAA---------------------------------
>PELAG1_S7.48
GTGAATTGCAGAACTCCGTGAACCAATGGATCTTTGAACGTGCATTGCACTCTCGGGATATCCCTGGGAGTATGCCTGCTTCAGTGCTTGTGGAATCCTCATG----CAGGTGCTTGTCCA--------TCTTGGATGTGCCTGCGTCTTTGTGTGCCATGGCTC----------TGTCTTCTGG---GCGGAGTTAGTGGCGCATTCA--GGGTTAGCG--------ATTGCTCTGGC--ATCTGCAACTTGTGAA-------------------GTACACTCCTGTGCA--------------------------------TCTGCTGGT-TGTGTT----------------------GCCTCAAAGAGCTTTCTGACATAGCTTCGGCTATCTCCTGCACAGCATGAAGTCAGGTCAGCAAACCCGCTGAATTTAAGCATATAAGTAAGCGGAGGAAAAGGAACTAAATAGGATTCCC-TTAGTAATGGCGAACGAACAGGGATGAGCTCGGCTTGGAAACTGGGGCCTTGGCCTTGGATTGTAGCCTCTAGACATAGTGCCAACGGAGGCGCAGGTGCAAGCCTCTTGGAAAAGAGCATCAATGTGGG-TGAGAATCCTGTGTTTCACTTGCAGTCCACCGTGCACGGCACATGTTCTCAGAGTCGCGTTCCTCGGAATTGGAGCGTAAAGTGGGTGGTAAATTTCATCTAAAGCTAAATATAGGCTTGAGACCGATAGCAAACAAGTACCATGAGGGAAAGATGAAAAGGACTTTGAAAA------GAGAGTTAAAAGT-GCATGAAATCGCTGAAAGGGAAGCGAA-TGGAACCAGTCTTCTGGCTGAGATTGCTGCATGCTACTGTGATGCCTGGCTGCTTCAACGCAAGTGTTGTAGTTAGAGTTGATCAGCTGCGTGTGGTGTTTCTCAGCTTGTTAGTCAACCTCTGTTTGCGCTTGGGGATAGCCTCAGGTACACGTCGCTTCTCTGCGGAGTTGCTCCTGTGCTTGTAGGGACTCAGGTGCGTAC-----------------------------------------------------TTTT------------------------------------------------GGTGACAAAATGGTTCTCTT-CGACCCGTCTTGAAACACGGACCAAGGAGTCTAGCACATGTGCAAGTTCACAGGTGGCAAGCCTGCTTGCGCAATGAAGGTGACTGCTGGGATATTT-GCACCAGCAACCGACCAATCAATTGAGAGAAGTTTGAGTATGAGCATATGTGTTAGGACCCGAAAGATGGTGAACTAA---------------------------------
>PELAG1_S7.49
GTGAATTGCAGAACTCCGTGAACCAATGGATCTTTGAACGTGCATTGCACTCTCGGGATATCCCTGGGAGTATGCCTGCTTCAGTGCTTGTGGAATCCTCATG----CAGGTGCTTGTCCA--------TCTTGGATGTGCCTGCGTCTTTGTGTGCCATGGCTC----------TGTCTTCTGG---GCGGAGTTAGTGGCGCATTCA--GGGTTAGCG--------ATTGCTCTGGC--ATCTGCAACTTGTGAA-------------------GTACACTCCTGTGCA--------------------------------TCTGCTGGT-TGTGTT----------------------GCCTCAAAGAGCTTTCTGACATAGCTCCGGCTATCTCCTGCACAGCATGAAGTCAGGTCAGCAAACCCGCTGAATTTAAGCATATAAGTAAGCGGAGGAAAAGGAACTAAATAGGATTCCC-TTAGTAATGGCGAACGAACAGGGATGAGCTCGGCTTGGAAACTGGGGCCTTGGCCTTGGATTGTAGCCTCTAGACATAGTGCCAACGGAGGCGCAGGTGCAAGCCTCTTGGAAAAGAGCATCAATGTGGG-TGAGAATCCTGTGTTTCACTTGCAGTCCACCGTGCACGGCACATGTTCTCAGAGTCGCGTTCCTCGGAATTGGAGCGTAAAGTGGGTGGTAAATTTCATCTAAAGCTAAATATAGGCTTGAGACCGATAGCAAACAAGTACCATGAGGGAAAGATGAAAAGGACTTTGAAAA------GAGAGTTAAAAGT-GCTTGAAATCGCTGAAAGGGAAGCGAA-TGGAACCAGTCTTCTGGCTGAGATTGCTGCATGCTACTGTGATGCCTGGCTGCTTCAACGCAAGTGTTGTAGTTAGAGTTGATCAGCTGCGTGTGGTGTTTCTCAGCTTGTTAGTCAACCTCTGTTTGCGCTTGGGGATAGCCTCAGGTACACGTCGCTTCTCTGCGGAGTTGCTCCTGTGCTTGTAGGGACTCAGGTGCGTAC-----------------------------------------------------TTTT------------------------------------------------GGTGACAAAATGGTTCTCTT-CGACCCGTCTTGAAACACGGACCAAGGAGTCTAGCACATGTGCAAGTTCACAGGTGGCAAGCCTGCTTGCGCAATGAAGGTGACTGCTGGGATATTT-GCACCAGCAACCGACCAATCAATTGAGAGAAGTTTGAGTATGAGCATATGTGTTAGGACCCGAAAGATGGTGAACTAA---------------------------------
>1383_1_Pglac
GTGAATTGCAGAACTCCGTGAACCAATGGAAACTTGAACGTGCATTACACTCTCGGGATATCCCTGGGAGTATGCCTGCTTCAGTGCTTGTGGAATCCTCATG----CAGGTG--TGTCCT--------GAGTTGGCATGCCTGTGTCTCTGTGTGCCATGACTG----------TAACTCT--------ACAGCCAGTGGCACATTCA--GGTTTCTAG--------ATTGCTCTGGC--ATCTGCAACTTGTGAA-------------------GTG-ACTTCGGT-TA--------------------------------CATGCTCGT-TGCGGT----------------------GTCT--AAGGGCTCCATTGTCTTGCTTCGGCAAGCTCCTGCACAGCATGAAGTCAGGTCAGCAAACCCGCTGAATTTAAGCATATAAGTAAGCGGAGGAAAAGGAACTAAATAGGATTCCC-TTAGTAATGGCGAACGAACAGGGATGAGCTCGGCTTGGAAACTGGGGCCTTGGCTCTGGATTGTAGCCTCGAGACATATTGCCAACGGAGGCGCAGGTGTAAGCCTCTTGGAAAAGAGCATCAACGTGGG-TGAGAATCCTGTGTTTCATCTGCAGTCCACCGTGCACGGCACATGTTCTCAGAGTCGCGTTCCTCGGAATTGGAGCGTAAAGTGGGTGGTAAATTTCATCTAAAGCTAAATATAGGCTTGAGACCGATAGCAAACAAGTACCATGAGGGAAAGATGAAAAGGACTTTGAAAA------GAGAGTTAAAAGT-GCTTGAAATCGCTGAAAGGGAAGCGAA-TGGAACCAGTCCTCTGGCTGAGATTGTTGCATGCTCCTGTGATACCTGGCTGCTTCAGCGCAAGCGTTGCAGTTGGTGTTGAGCGGCTGTGTGTGGTGACTCTCAGCTTGTTAGTCAACCGCTGTTCATACTTGAGGAAAGCCCCAGGTTCATGATTCTTCTCTGTGGAGTCGGTCTTGTGCTTGTGGGGACCCAGGTGTGTACAGTTTCCTGAGTGTCTGGTGCTAACGCCTCGTGATGCTCTGTGTGGGTGTTGCTTTTCCAAGCTTCGCTCGCTCGGGTGTCCTCGGTGATCTCCTGACATACAGTGGTGACGAAATGGTTCTCTT-CGACCCGTCTTGAAACACGGACCAAGGAGTCTAGCACATGTGCGAGTTCACAGGTGGTAAGCCTGCTTGCGCAATGAAGGTGACAGCTGGGATTCTT-GCACCAGCAACCGACCAATCAATTGAGAGAAGTTTGAGTATGAGCATATGTGTTAGGACCCGAAAGATGGTGAACTAA---------------------------------
>1383_2_Pglac
GTGAATTGCAGAACTCCGTGAACCAATGGAAACTTGAACGTGCATTACACTCTCGGGATATCCCTGGGAGTATGCCTGCTTCAGTGCTTGTGGAATCCTCATG----CAGGTG--TGTCCT--------GAGTTGGCATGCCTGTGTCTCTGTGTGCCATGACTG----------TAACTCT--------ACAGCCAGTGGCACATTCA--GGTTTCTAG--------ATTGCTCTGGC--ATCTGCAACTTGTGAA-------------------GTG-ACTTCGGT-TA--------------------------------CATGCTCGT-TGCGGT----------------------GTCT--AAGGGCTCCATTGTCTTGCTTCGGCAAGCTCCTGCACAGCATGAAGTCAGGTCAGCAAACCCGCTGAATTTAAGCATATAAGTAAGCGGAGGAAAAGGAACTAAATAGGATTCCC-TTAGTAATGGCGAACGAACAGGGATGAGCTCGGCTTGGAAACTGGGGCCTTGGCTCTGGATTGTAGCCTCGAGACATATTGCCAACGGAGGCGCAGGTGTAAGCCTCTTGGAAAAGAGCATCAACGTGGG-TGAGAATCCTGTGTTTCATCTGCAGTCCACCGTGCACGGCACATGTTCTCAGAGTCGCGTTCCTCGGAATTGGAGCGTAAAGTGGGTGGTAAATTTCATCTAAAGCTAAATATAGGCTTGAGACCGATAGCAAACAAGTACCATGAGGGAAAGATGAAAAGGACTTTGAAAA------GAGAGTTAAAAGT-GCTTGAAATCGCTGAAAGGGAAGCGAA-TGGAACCAGTCCTCTGGCTGAGATTGTTGCATGCTCCTGTGATACCTGGCTGCTTCAGCGCAAGCGTTGCAGTTGGTGTTGAGCGGCTGTGTGTGGTGACTCTCAGCTTGTTAGTCAACCGCTGTTCATACTTGAGGAAAGCCCCAGGTTCATGATTCTTCTCTGTGGAGTCGGTCTTGTGCTTGTGGGGACCCAGGTGTGTACAGTTTCCTGAGTGTCTGGTGCTAACGCCTCGTGATGCTCTGTGTGGGTGTTGCTTTTCCAAGCTTCGCTCGCTCGGGTGTCCTCGGTGATCTCCTGACATACAGTGGTGACGAAATGGTTCTCTT-CGACCCGTCTTGAAACACGGACCAAGGAGTCTAGCACATGTGCGAGTTCACAGGTGGTAAGCCTGCTTGCGCAATGAAGGTGACAGCTGGGATTCTT-GCACCAGCAACCGACCAATCAATTGAGAGAAGTTTGAGTATGAGCATATGTGTTAGGACCCGAAAGATGGTGAACTAA---------------------------------
>1383_3_Pglac
GTGAATTGCAGAACTCCGTGAACCAATGGAAACTTGAACGTGCATTACACTCTCGGGATATCCCTGGGAGTATGCCTGCTTCAGTGCTTGTGGAATCCTCATG----CAGGTG--TGTCCT--------GAGTTGGCATGCCTGTGTCTCTGTGTGCCATGACTG----------TAACTCT--------ACAGCCAGTGGCACATTCA--GGTTTCTAG--------ATTGCTCTGGC--ATCTGCAACTTGTGAA-------------------GTG-ACTTCGGT-TA--------------------------------CATGCTCGT-TGCGGT----------------------GTCT--AAGGGCTCCATTGTCTTGCTTCGGCAAGCTCCTGCACAGCATGAAGTCAGGCCAGCAAACCCGCTGAATTTAAGCATATAAGTAAGCGGAGGAAAAGGAACTAAATAGGATTCCC-TTAGTAATGGCGAACGAACAGGGATGAGCTCGGCTTGGAAACTGGGGCCTTGGCTCTGGATTGTAGCCTCGAGACATATTGCCAACGGAGGCGCAGGTGTAAGCCTCTTGGAAAAGAGCATCAACGTGGG-TGAGAATCCTGTGTTTCATCTGCAGTCCACCGTGCACGGCACATGTTCTCAGAGTCGCGTTCCTCGGAATTGGAGCGTAAAGTGGGTGGTAAATTTCATCTAAAGCTAAATATAGGCTTGAGACCGATAGCAAACAAGTACCATGAGGGAAAGATGAAAAGGACTTTGAAAA------GAGAGTTAAAAGT-GCTTGAAATCGCTGAAAGGGAAGCGAA-TGGAACCAGTCCTCTGGCTGAGATTGTTGCATGCTCCTGTGATACCTGGCTGCTTCAGCGCAAGCGTTGCAGTTGGTGTTGAGCGGCTGTGTGTGGTGACTCTCAGCTTGTTAGTCAACCGCTGTTCATACTTGAGGAAAGCCCCAGGTTCATGATTCTTCTCTGTGGAGTCGGTCTTGTGCTTGTGGGGACCCAGGTGTGTACAGTTTCCTGAGTGTCTGGTGCTAACGCCTCGTGATGCTCTGTGTGGGTGTTGCTTTTCCAAGCTTCGCTCGCTCGGGTGTCCTCGGTGATCTCCTGACATACAGTGGTGACGAAATGGTTCTCTT-CGACCCGTCTTGAAACACGGACCAAGGAGTCTAGCACATGTGCGAGTTCACAGGTGGTAAGCCTGCTTGCGCAATGAAGGTGACAGCTGGGATTCTT-GCACCAGCAACCGACCAATCAATTGAGAGAAGTTTGAGTATGAGCATATGTGTTAGGACCCGAAAGATGGTGAACTAA---------------------------------
