# Supplementary material for: Towards an in-depth characterization of Symbiodiniaceae in tropical giant clams via metabarcoding of pooled multi-gene amplicons
Source: PeerJ. 2019 May 13;7:e6898. doi: 10.7717/peerj.6898 (PMC6521813; doi:10.7717/peerj.6898)
Supplement: Supplemental Information 7 — Zip file containing the sequence alignments used for (1) the design of LSU primers (ITS2_LSU_Alignment_PrimerDesign.fasta), and (2) the three in-house sequence databases employed during the first step of sequence annotation: 23S (23S_Ref_Database.fasta; Takabayashi et al., 2011), ITS2 (ITS2_Ref_Database.fasta; Franklin et al., 2012), and LSU (LSU_Ref_Database.fasta; modified from Pochon et al., 2012). [file peerj-07-6898-s007.zip › Supplementary File1/LSU_Ref_Database.fasta]

>C1_1
GCGGAGGAAAAGGAACTAAATAGGATTCCCTCAGTAATGGCGAATGAACAGGGATTAGCTCAGGCTGGAAACTGAAGCTTCGGTTTCGGGATGTAGCCTGCAGGCATAGTGCTATCGGCGGCTCGAGCGTAAGCCTCTTGGAATAGAGCGTGTGCCCGGGTGAGAATCCTGTGTTTCGCTTGATGTCCGCTGTCCACAGCACTTGTTCTCAGAGTCACGCTCCTCGGAATTGGAGCGTAAATAAGGTGGTAAATTTCATCTAAAGCTAAATACGGGCTCGAGACCGATAGTGAACAAGTACCATGAGGGAAAGATGAAAAGGAC
>C15_1
GCGGAGGAAAAGGAACTAAATAGGATTCCCTCAGTAATGGCGAATGAACAGGGATTAGCTCAGGCTGGAAACTGAAGCTTCGGTTTCGGGATGTAGCCTGCAGGCATAGTGCTATCGGCGGCTCGAGCGTAAGCCTCTTGGAATAGAGCGTGTGCCCGGGTGAGAATCCTGTGTTTCGCTTGATGTCCGCTGTCCACAGCACTTGTTCTCAGAGTCACGCTCCTCGGAATTGGAGCGTAAATAAGGTGGTAAATTTCATCTAAAGCTAAATACGGGCTCGAGACCGATAGTGAACAAGTACCATGAGGGAAAGATGAAAAGGAC
>C90_1
GCGGAGGAAAAGGAACTAAATAGGATTCCCTCAGTAATGGCGAATGAACAGGGATTAGCTCAGGCTGGAAACTGAAGCTTCGGTTTCGGGATGTAGCCTGCAGGCATAGTGCTATCGGCGGCTCGAGCGTAAGCCTCTTGGAATAGAGCGTGTGCCCGGGTGAGAATCCTGTGTTTCGCTTGATGTCCGCTGTCCACAGCACTTGTTCTCAGAGTCACGCTCCTCGGAATTGGAGCGTAAATAAGGTGGTAAATTTCATCTAAAGCTAAATACGGGCTCGAGACCGATAGTGAACAAGTACCATGAGGGAAAGATGAAAAGGAC
>C91_1
GCGGAGGAAAAGGAACTAAATAGGATTCCCTCAGTAATGGCGAATGAACAGGGATTAGCTCAGGCTGGAAACTGAAGCTTCGGTTTCGGGATGTAGCCTGCAGGCATAGTGCTATCGGCGGCTCGAGCGTAAGCCTCTTGGAATAGAGCGTGTGCCCGGGTGAGAATCCTGTGTTTCGCTTGATGTCCGCTGTCCACAGCACTTGTTCTCAGAGTCACGCTCCTCGGAATTGGAGCGTAAATAAGGTGGTAAATTTCATCTAAAGCTAAATACGGGCTCGAGACCGATAGTGAACAAGTACCATGAGGGAAAGATGAAAAGGAC
>H1_2
GCGGAGGAAAAGGAACTAAACAGGATTCCCTCAGTAATGGCGAATGAACAGGGATGAGCTCAGGCTTGTAACTGAAGCTTCTGTTTCGGGTTGTAGCCTGCAGGCATAGTGCTATCGGCGGCTCGAGCGTAAGCCTCTTGGAATAGAGCGTGCGCCCGGGTGAGAATCCTGCGTTTCGCTTGATGTCCGCTGTCCACGGCACTTGTTCTCAGAGTCACGCTCCTCGGAATTGGAGCGTAAATAAGGTGGTAAATTTCATCTAAAGCTAAATACGGGCCCGAGACCGATAGCGAACAAGTACCATGAGGGAAAGATGAAAAGGAC
>H1a_1
GCGGAGGAAAAGGAACTAAACAGGATTCCCTCAGTAATGGCGAATGAACAGGGATGAGCTCAGGCTTGTAACTGAAGCTTCTGTTTCGGGTTGTAGCCTGCAGGCATAGTGCTATCGGCGGCTCGAGCGTAAGCCTCTTGGAATAGAGCGTGCGCCCGGGTGAGAATCCTGCGTTTCGCTTGATGTCCGCTGTCCACGGCACTTGTTCTCAGAGTCACGCTCCTCGGAATTGGAGCGTAAATAAGGTGGTAAATTTCATCTAAAGCTAAATACGGGCCCGAGACCGATAGCGAACAAGTACCATGAGGGAAAGATGAAAAGGAC
>F2_3
GCGGAGGAAAAGAAACTAAATAGGATTCCCTTAGTAATGGCGAATGAACAGGGACAAGCTCAGGCTGGAAACTGAAGCATCTGTTTCGGGCTGTAGCCTGCAGGCATAGTGCTATCGGCGGCTCGAATGTAAGACTCTTGGAATAGAGCGTGCGCCCGGGTGAGAATCCTGCGTTTCGTTCGATGTCCGCTGTCCACAGCACTTGTTCTCAGAGTCACGCTCCTCGGAATTGGAGCGTAAATTGGGTGGTAAATTTCATCTGAAGCTAAATAAGGGCTCGAGACCGATAGTGAACAAGTACCATGAGGGAAAGATGAAAAGGAC
>F2a_1
GCGGAGGAAAAGAAACTAAATAGGATTCCCTTAGTAATGGCGAATGAACAGGGACAAGCTCAGGCTGGAAACTGAAGCATCTGTTTCGGGCTGTAGCCTGCAGGCATAGTGCTATCGGCGGCTCGAATGTAAGACTCTTGGAATAGAGCGTGCGCCCGGGTGAGAATCCTGCGTTTCGTTCGATGTCCGCTGTCCACAGCACTTGTTCTCAGAGTCACGCTCCTCGGAATTGGAGCGTAAATTGGGTGGTAAATTTCATCTGAAGCTAAATAAGGGCTCGAGACCGATAGTGAACAAGTACCATGAGGGAAAGATGAAAAGGAC
>F3.1a_3
GCGGAGGAAAAGGAACTAAATAGGATTCCCTTAGTAATGGCGAATGAACAGGGATAAGCTCAGGCTGGAAACTGAAGCGTCTGTTTCGGGTTGTGGCCTGCAGGCATAGTGCTATCGGCGGCTCGAACGTAAGACTCTTGGAATGGAGCGTGCGCCCGGGTGAGAATCCTGCGTTTCGTTCGATGTCCGCTGTCCACAGCACTTGTTCTTAGAGTCACGCTCCTCGGAATTGGAGCGTAAATCAGGTGGTAAATTTCATCTAAAGCTAAATACGGGCTCGAGACCGATAGCGAACAAGTACCATGAGGGAAAGATGAAAAGGAC
>F3.2_3
GCGGAGGAAAAGGAACTAAATAGGATTCCCTCAGTAATGGCGAATGAACAGGGATAAGCTCAGGCTGGAAACTGAAGCATCTGTTTCGGGTTGTGGCCTGCAGGCATAGTGCTATCGGCGGCTCGAATGTAAGACTCTTGGAATGGAGCGTGCGCCCGGGTGAGAATCCTGCGCTTCGTTCGATGTCCGCTGTCCACAGCACTTGTTCTCAGAGTCACGCTCCTCGGAATTGGAGCGTAAATCAGGTGGTAAATTTCATCTAAAGCTAAATAAGGGCTCGAGACCGATAGCGAACAAGTACCATGAGGGAAAGATGAAAAGGAC
>F4.1_1
GCGGAGGAAAAGAAACTAAACAGGATTCCCTTAGTAATGGCGAATGAACAGGGATAAGCTCAGGCTGGAAACTGAAGCATCTGTTTCGGGTTGTGGCCTGCAGGCATAGTGCTATCGGCGGCTCGAACGTAAGCCTCTTGGAATAGAGCGTGTGCCCGGGTGAGAATCCTGTGTCTCGTTCGGTGTCCGCTGTTCACAGCACTTGTTCTCAGAGTCACGCTCCTCGGAATTGGAGCGTAAATAAGGTGGTAAATTTCATCTAAAGCTGAATAAGGGCTCGAGACCGGTAGCGAACAAGTACCATGAGGGAAAGATGAAAAGGAC
>F4.8_2
GCGGAGGAAAAGAAACTAAACAGGATTCCCTTAGTAATGGCGAATGAACAGGGATAAGCTCAGGCTGGAAACTGAAGCATCTGTTTCGGGTTGTGGCCTGCAGGCATAGTGCTATCGGTGGCTCGAACGTAAGCCTCTTGGAATAGAGCGTGCGCCCGGGTGAGAATCCTGTGTCTCGTTCGATGTCCGCTGTTCACAGCACTTGTTCTCAGAGTCACGCTCCTCGGAATTGGAGCGTAAATAAGGTGGTAAATTTCATCTAAAGCTGAATAAGGGCTCGAGACCGATAGTGAACAAGTACCATGAGGGAAAGATGAAAAGGAC
>F1_1
GCGGAGGAAAAGGAACTAAAAAGGATTCCCTCAGTAATGGCGAATGAACAGGGATAAGCTCAGGTTGGAAACCGGGGCATTTGTTCCGGGTTGTGGCCTGCAGGCAAGGTGCTATCGGCGGCTTGCGCGTAAGACTCTTGGAATGGAGCGTGCGTCCGGGTGAGAATCCTGCGTTTCGCGTAATGTCCGCTGTCCACAGCCCTTGTTCTCAGAGTCACGCTCCTCGGAATTGGAGCGTAAATAAGGTGGTAAATTTCATCTAAAGCTAAATAGGGGCTTGAGACCGATAGCGAACAAGTACCATGAGGGAAAGATGAAAAGGAC
>F5.1_3
GCGGAGGAAAAGGAACTAAAAAGGATTCCCTTAGTAATGGCGAATGAACAGGGATAAGCTCAGGTTGGAAACCGGGGCATTCGTTCCGGGTTGTGGCCTGCAGGCAAGGTGCTATCGGCGGCTTGTGCGTAAGACTCTTGGAATGGAGCGTGCGTCCGGGTGAGAATCCTGCGTTTCGCGCAATGTCCGCTGTCCACAGCCCTTGTTCTCAGAGTCACGCTCCTCGGAATTGGAGCGTAAATAAGGTGGTAAATTTCATCTAAAGCTAAATAGGGGCTTGAGACCGATAGCGAACAAGTACCATGAGGGAAAGATGAAAAGGAC
>F5.1d_1
GCGGAGGAAAAGGAACTAAAAAGGATTCCCTTAGTAATGGCGAATGAACAGGGATAAGCTCAGGTTGGAAACCGGGGCATTTGTCCCGGGTTGTGGCCTGCAGGCAAGGTGCTATCGGCGGCTTGCGCGTAAGACTCTTGGAATGGAGCGTGCGTCCGGGTGAGAATCCTGCGTTTCGCGCAATGTCCGCTGTCCACAGCCCTTGTTCTCAGAGTCACGCTCCTCGGAATTGGAGCGTAAATAAGGTGGTAAATTTCATCTAAAGCTAAATAGGGGCTTGAGACCGATAGCGAACAAGTACCATGAGGGAAAGATGAAAAGGAC
>F5.2g_1
GCGGAGGAAAAGGAACTAAAAAGGATTCCCTCAGTAATGGCGAATGAACAGGGATAAGCTCAGGTTGGAAACCGGGGCATTTGTTCCGGGTTGTGGCCTGCAGGCAAGGTGCTATCGGCGGCTTGCGCGTAAGACTCTTGGAATGGAGCGTGCGTCCGGGTGAGAATCCTGCGTTTCGCGCAATGTCCGCTGTCCACAGCCCTTGTTCTCAGAGTCACGCTCCTCGGAATTGGAGCGTAAATAAGGTGGTAAATTTCATCTAAAGCTAAATAGGGGCTTGAGACCGATAGCGAACAAGTACCATGAGGGAAAGATGAAAAGGAC
>B1_1
GCGGAGGAAAAGGAACTAAATAGGATTCCCTCAGTAATGGCGAATGAACAGGGATGAGCTCAGGCTGGAAACCGATACATCTGTGTCGGGCTGTAGCCTGCAGGCATAGCGCTATCGGCGGCTCGAGCGCAAGCCTCTTGGAATAGAGCGTGTGCCCGGGTGAGAATCCTGCATTTCGCTCGATGTCCGCTGTCCACAGTGCTTGTCCTGAGAGTCACGCTCCTCGGAATTGGAGCGTAAATCAGGTGGTAAGTTTCATCCAAAGCTAAATAGAAGCTCGAGACCAATAGCAAACAAGTACCATGAGGGAAAGATGAAAAGGAC
>B2_1
GCGGAGGAAAAGGAACTAAATAGGATTCCCTCAGTAATGGCGAATGAACAGGGATGAGCTCAGGCTGGAAACCGATACATCTGTGTCGGGCTGTAGCCTGCAGGCATAGCGCTATCGGCGGCTCGAGCGCAAGCCTCTTGGAATAGAGCGTGTGCCCGGGTGAGAATCCTGCATTTCGCTCGATGTCCGCTGTCCACAGTGCTTGTTCTGAGAGTCACGCTCCTCGGAATTGGAGCGTAAATCAGGTGGTAAGTTTCATCCAAAGCTAAATAGAAGCTCGAGACCAATAGCAAACAAGTACCATGAGGGAAAGATGAAAAGGAC
>B19a_2
GCGGAGGAAAAGGAACTAAATAGGATTCCCTCAGTAATGGCGAATGAACAGGGATGAGCTCAGGCTGGAAACCGATACATCTGTGTCGGGCTGTAGCCTGCAGGCATAGCGCTATCGGCGGCTCGAGCGCAAGCCTCTTGGAATAGAGCGTGTGCCCGGGTGAGAATCCTGCATTTCGCTCGATGTCCGCTGTCCACAGTGCTTGTTCTGAGAGTCACGCTCCTCGGAATTGGAGCGTAAATCAGGTGGTAAGTTTCATCCAAAGCTAAATAGAAGCTCGAGACCAATAGCAAACAAGTACCATGAGGGAAAGATGAAAAGGAC
>nr-I1
GCGGAGGAAAAGGAACTAAATAGGATTCCCTTAGTAATGGCGAATGAACAGGGATTAGCTCAGGCTGAAAACCAAGGCGTCTGCTTTGGGTTGTGGCCTGCAGGCACGTTGCTATCGGTGGCTTGAGCGGAAGCCTCTTGGAACAGAGCGTTCGCCCGGGTGAGAATCCTGTGTTTCGCTTGATGTCCACTGTGTACGGCACGTGTTCTCAGAGTCACGCTCCTTGGAATTGGAGCGTAAATTAGGTGGTAAATTTCATCTAAAGCTAAATACAGGCTTGAGACCGATAGTGAACAAGTACCATGAGGGAAAGATGAAAAGGAC
>nr-I4
GCGGAGGAAAAGGAACTAAATAGGATTCCCTTAGTAATGGCGAATGAACAGGGATTAGCTCAGGCTGAAAACCAAGGCGTCTGCTTTGGGTTGTGGCCTGCAGGCACGTTGCTATCGGTGGCTTGAGCGGAAGCCTCTTGGAACAGAGCGTTCGCCCGGGTGAGAATCCTGTGTTTCGCTTGATGTCCACTGTGTACGGCGCGTGTTCTCAGAGTCACGCTCCTTGGAATTGGAGCGTAAATGAGGTGGTAAATTTCATCTAAAGCTAAATACAGGCTTGAGACCGATAGGGAACAAGTACCATGAGGGAAAGATGAAAAGGAC
>D1_1
GCGGAGGAAAAGGAACTAAACAGGATTCCCTTAGTAATGGCGAACGAACAGGGATAAGCTCAGGTTGGAAACCAGGGCCCTGGTCCTGGGTTGTAGCCTGCAGACGTAGCGCTATCGGCGGCTTGAGCGAAAGCCTCTTGGAACAGAGCGTGTGCCCAGGTGAGAATCCTGTGTTTCGCTTGAAGTCCGCCGTGTACGGTGCTCGCTCTCAAAGTCACGCTCCTCGGAATTGGAGCGTAAATCAGGTGGTAGATTTCATCTAAAGCCAAATACAGACCTGAGACCGATAGTGAACAAGTACCATGAGGGAAAGATGAAAAGGAC
>D1a_1
GCGGAGGAAAAGGAACTAAACAGGATTCCCTTAGTAATGGCGAACGAACAGGGATAAGCTCAGGTTGGAAACCAGGGCCCTGGTCCTGGGTTGTAGCCTGCAGACGTAGCGCTATCGGCGGCTTGAGCGAAAGCCTCTTGGAACAGAGCGTGTGCCCAGGTGAGAATCCTGTGTTTCGCTTGAAGTCCGCCGTGTACGGTGCTCGCTCTCAAAGTCACGCTCCTCGGAATTGGAGCGTAAATCAGGTGGTAGATTTCATCTAAAGCCAAATACAGACCTGAGACCGATAGTGAACAAGTACCATGAGGGAAAGATGAAAAGGAC
>D1.1_1
GCGGAGGAAAAGGAACTAAATAGGATTCCCTTAGTAATGGCGAATGAACAGGGATAAGCTCAGGCTGGAAACCAGAGCTCCGGTTCTGGGTTGTAGCTTGCAGACAAAGTGCTATCGGCGGCTCGAGCGTAAGCCTCTTGGAACAGAGCGTGTGCCCAGGTGAGAATCCTGTGTTTCGCTTGATGTCCGCTGTATACGGTGCTTGCTCTCAGAGTCACGCTCCTCGGAATTGGAGCGTAAATTAGGTGGTAGATTTCATCTAAAGCCAAATACAGGCTCGAGACCGATAGCGAACAAGTACCATGAGGGAAAGATGAAAAGGAC
>D1.2_1
GCGGAGGAAAAGGAACTAAATAGGATTCCCTTAGTAATGGCGAATGAACAGGGATAAGCTCAGGCTGGAAACCAGAGCTCCGGTTCTGGGTTGTAGCTTGCAGACAAAGCGCTATCGGCGGCTCGAGCGTAAGCCTCTTGGAACAGAGCGTGTGCCCAGGTGAGAATCCTGTGTTTCGCTTGATGTCCGCCGTATACGGTGCTTGCTCTCAGAGTCACGCTCCTCGGAATTGGAGCGTAAATCAGGTGGTAGATTTCATCTAAAGCCAAATACAGGCTCGAGACCGATAGTGAACAAGTACCATGAGGGAAAGATGAAAAGGAC
>G2_2
GCGGAGGAAAAGGAACTAAACAGGATTCCCTTAGTAATGGCGAACGAACAGGGAAAAGCTCAGGCTTAAAACCAAAGCTCTGGTTTTGGGTTGTAGCCTGCAGATATTGCGCTATCGGCGGCTCGAGTGTAAGCCTCTTGGGACAGAGCATAAACTTGGGTGAGAATCCTTTGTTTCGCTTGACGTCCGCCGTGTACAGCGCATGTTCTCAGAGTCACGTTCCTCGGACTTGGAGCGTAAATTAGGTGGTAGATTTCATCTAAAGCTAAATAAAGGCCCAAGACCGATAGCAAACAAGTACCATGAGGGAAAGATGAAAAGGAC
>G2b_2
GCGGAGGAAAAGGAACTAAACAGGATTCCCTTAGTAATGGCGAACGAACAGGGAAAAGCTCAGGCTTAAAACCAAAGCTCTGGTTTTGGGTTGTAGCCTGCAGATATTGCGCTATCGGCGGCTCGAGTGTAAGCCTCTTGGGACAGAGCATAAACTTGGGTGAGAATCCTTTGTTTCGCTTGACGTCCGCCGTGTACAGCGCATGTTCTCAGAGTCACGTTCCTCGGACTTGGAGCGTAAATTAGGTGGTAGATTTCATCTAAAGCTAAATAAAGGCCCAAGACCGATAGCAAACAAGTACCATGAGGGAAAGATGAAAAGGAC
>G3_2c
GCGGAGGAAAAGGAACTAAACAGGATTCCCTTAGTAATGGCGAACGAACAGGGAAACGCTCAGGCTTAAAACCAAGGCTCTGGTTTTGGGTTGTAGCCTGCAGATATTGCGCTATCGGTGGCTCGAGCGTAAGCCTCTTGGAATAGAGCGTAAACTTGGGTGAGAATCCTTTGTTTCGCTCGGTGTCCGCTGTGTACGGCGCATGTTCTCAGAGTCACGTTCCTCGGACTTGGAGCGTAAATTAGGTGGTAGATTTCATCTAAAGCTAAATAAAGGCCCAAGACCGATAGCGAACAAGTACCATGAGGGAAAGATGAAAAGGAC
>RN3_2
GCGGAGGAAAAGGAACTAAACAGGATTCCCTTAGTAATGGCGAACGAACAGGGAAACGCTCAGGCTTAAAACCAAGGCTCTGGTTTTGGGTTGTAGCCTGCAGATATTGCGCTATCGGTGGCTCGAGCGTAAGCCTCTTGGAATAGAGCGTAAACTTGGGTGAGAATCCTTTGTTTCGCTCGGTGTCCGCTGTGTACGGCGCATGTTCTCAGAGTCACGTTCCTCGGACTTGGAGCGTAAATTAGGTGGTAGATTTCATCTAAAGCTAAATAAAGGCCCAAGACCGATAGCGAACAAGTACCATGAGGGAAAGATGAAAAGGAC
>E1_2
GCGGAGGAAAAGGAACTAAATAGGATTCCCTTAGTAATGGCGAACGAAGGGGGAACAGCTTGGGTTGGAAACTAAGGCTTCGGTCTTGGGTTGTGACCTGCAGACACAGCACCAACAGCGGCGCAAGCGTAAGCCTCTTGGAAAAGAGCATTCACTCGGGTGAGAATCCTGTGCGTCGCTTGACGTCCGCTGCGTACGGTGCGTGCTCTTAAAGTCACGCTCCTTGGAATTGGAGCGTAAATTAGGTGGTAAATTTCATCTACAGCGAAATATAAGCTCGAGACCGATAGCAAACAAGTACCATGAGGGAAAGATGAAAAGGAC
>A2_1_1
GCGGAGGAAAAGGAACTAAACAGGATTCCCTTAGTAATGGCGAACGAACAGGGATCAGCTTGGGTTGGAAACCGGGGCTTCTGCCTTGGATTGTGGCCTTTAGACATACTACCAACGGCGGCGCGAGCGTAAGCCTCTTGGAACAGAGCGTCTACCTAGGTGAGAATCCTGTGTTTCGCTTGATGCCCGCCGTGCACGGTACTTGCTCTCAGAGTCACGCTCCTCGGAATTGGAGCGTAAATTGGGTGGTAAATTTCATCTAAAGCTAAATACAGGCTCGAGACCGATAGCAAACAAGTACCATGAGGGAAAGATGAAAAGGAC
>A2_2_2
GCGGAGGAAAAGGAACTAAACAGGATTCCCTTAGTAATGGCGAACGAACAGGGATCAGCTTGGGTTGGAAACCGGGGCTTCTGCCTTGGATTGTGGCCTTTAGACATACTACCAACGGCGGCGCGAGCGTAAGCCTCTTGGAACAGAGCGTCTACCTAGGTGAGAATCCTGTGTTTCGCTTGATGCCCGCCGTGCACGGTACTTGCTCTCAGAGTCACGCTCCTCGGAATTGGAGCGTAAATTGGGTGGTAAATTTCATCTAAAGCTAAATACAGGCTCGAGACCGATAGCAAACAAGTACCATGAGGGAAAGATGAAAAGGAC
>A3_3
GCGGAGGAAAAGGAACTAAACAGGATTCCCTTAGTAATGGCGAACGAACAGGGATCAGCTTGGGTTGGAAACCGGGGCTTCTGCCTTGGATTGTGGCCTTTAGACATACTACCAACGGCGGCGCGAGCGTAAGCCTCTTGGAACAGAGCGTCTACGTGGGTGAGAATCCTGTATTTCGCTTGATGCCCGCCGTGCACGGTACTTGCTCTCAGAGTCACGCTCCTCGGAATTGGAGCGTAAATTGGGTGGTAAATTTCATCTAAAGCTAAATACAGGCTCGAGACCGATAGCAAACAAGTACCATGAGGGAAAGATGAAAAGGAC
>A13_2
GCGGAGGAAAAGGAACTAAACAGGATTCCCTTAGTAATGGCGAACGAACAGGGATCAGCTTGGGTTGGAAACCGGGGCTTCTGCCTTGGATTGTGGCCTTTAGACATACTACCAACGGCGGCGCGAGCGTAAGCCTCTTGGAACAGAGCGTCTACGTGGGTGAGAATCCTGTGTTTCGCTTGATGCCCGCCGTGCACGGTACTTGCTCTCAGAGTCACGCTCCTCGGAATTGGAGCGTAAATTGGGTGGTAAATTTCATCTAAAGCTAAATACAGGCTCGAGACCGATAGCAAACAAGTACCATGAGGGAAAGATGAAAAGGAC
>Gsimp1
GCGGAGGAAAAGGAACTAAATAGGATTCCCTTAGTAATGGCGAACGAACAGGGATGAGCTCGGCTTGGAAACTGGGGCTTCGGCCTTGGATTGTAGCCTCTAGACATAGTACCAACGGAGGCGCAGGTGTAAGCCTCTTGGAAAAGAGCATCAACGTGGGTGAGAATCCTGTGTTTCATCTGCAGTCCACCGTGCACGGTACATGTTCTCAGAGTCGCGTACCTCGGAATTGGTGCGTAAAGTGGGTGGTAAATTTCATCTAAAGCTAAATATAGGCTTGAGACCGATAGCAAACAAGTACCATGAGGGAAAGATGAAAAGGAC
>PELAG2
GCGGAGGAAAAGGAACTAAATAGGATTCCCTTAGTAATGGCGAACGAACAGGGATGAGCTCGGCTTGGAAACTGGGGCCTTGGCCTTGGATTGTAGCCTCTAGACATAGTGCCAACGGAGGCGCAGGTGCAAGCCTCTTGGAAAAGAGCATCAATGTGGGTGAGAATCCTGTGTTTCACTTGCAGTCCACCGTGCACGGCACATGTTCTCAGAGTCGCGTTCCTCGGAATTGGAGCGTAAAGTGGGTGGTAAATTTCATCTAAAGCTAAATATAGGCTTGAGACCGATAGCAAACAAGTACCATGAGGGAAAGATGAAAAGGAC
>Pglac1
GCGGAGGAAAAGGAACTAAATAGGATTCCCTTAGTAATGGCGAACGAACAGGGATGAGCTCGGCTTGGAAACTGGGGCCTTGGCTCTGGATTGTAGCCTCGAGACATATTGCCAACGGAGGCGCAGGTGTAAGCCTCTTGGAAAAGAGCATCAACGTGGGTGAGAATCCTGTGTTTCATCTGCAGTCCACCGTGCACGGCACATGTTCTCAGAGTCGCGTTCCTCGGAATTGGAGCGTAAAGTGGGTGGTAAATTTCATCTAAAGCTAAATATAGGCTTGAGACCGATAGCAAACAAGTACCATGAGGGAAAGATGAAAAGGAC
